# Supplementary material for: The minichromosome maintenance complex drives esophageal basal zone hyperplasia
Source: JCI Insight. 2023 Sep 8;8(17):e172143. doi: 10.1172/jci.insight.172143 (PMC10544209; doi:10.1172/jci.insight.172143)
Supplement: Supplemental table 1 [file jciinsight-8-172143-s152.xlsx]

## Sheet: Clinical information
Supplementary Table 1, patients metadata
Gender	Race	Age at collection	EoE at collection	peak distal eosinophils	EoE history
Male	White/Caucasian	18.88	No	0	Yes
Male	White/Caucasian	7.32	No	0	No
Female	White/Caucasian	18.34	No	0	No
Female	White/Caucasian	4.24	No	0	No
Female	Black/African-American	14.79	No	0	No
Male	White/Caucasian	4.27	No	0	Yes
Male	White/Caucasian	5.61	No	0	Yes
Male	White/Caucasian	21.45	No	0	Yes
Female	White/Caucasian	6.83	No	0	Yes
Female	Black/African-American	3.89	No	0	Yes
Male	White/Caucasian	2.83	No	0	Yes
Female	White/Caucasian	8.69	No	0	No
Female	White/Caucasian	6.38	No	0	No
Female	White/Caucasian	9.62	No	0	No
Female	White/Caucasian	20.62	No	0	No
Female	White/Caucasian	20.12	Yes	40	Yes
Male	White/Caucasian	14.28	Yes	37	Yes
Male	Black/African-American	4.31	Yes	92	No
Female	White/Caucasian	7.08	Yes	47	Yes
Male	White/Caucasian	2.77	Yes	59	Yes
Male	White/Caucasian	10.04	Yes	42	Yes
Male	White/Caucasian	6.3	Yes	47	Yes
Male	White/Caucasian	14.79	Yes	101	Yes
Female	White/Caucasian	9.15	Yes	90	Yes
Male	Asian	6.53	Yes	75	Yes
Male	White/Caucasian	16.23	Yes	75	Yes
Female	White/Caucasian	4.01	Yes	20	Yes
Male	White/Caucasian	16.65	Yes	31	Yes
Female	White/Caucasian	7.09	Yes	75	Yes
Male	White/Caucasian	19.68	Yes	28	Yes
Female	Black/African-American	17.08	Yes	60	Yes
