# Supplementary material for: The minichromosome maintenance complex drives esophageal basal zone hyperplasia
Source: JCI Insight. 2023 Sep 8;8(17):e172143. doi: 10.1172/jci.insight.172143 (PMC10544209; doi:10.1172/jci.insight.172143)
Supplement: Supplemental table 2 [file jciinsight-8-172143-s153.xlsx]

## Sheet: LFQ_2 peptides_final
Supplementary Table 2, proteomics quantification
ID_REF	Ctrl	Ctrl	Ctrl	Ctrl	Ctrl	Ctrl	Ctrl	Ctrl	Ctrl	Ctrl	Ctrl	Ctrl	Ctrl	Ctrl	Ctrl	EoE	EoE	EoE	EoE	EoE	EoE	EoE	EoE	EoE	EoE	EoE	EoE	EoE	EoE	EoE	EoE
AHNAK	30.5892	30.312	28.3327	31.395	29.6739	31.384	28.4966	29.7602	32.4194	30.2865	30.9704	30.9436	30.4516	31.1887	29.0893	29.5541	32.8038	27.635	29.855	30.4989	31.8314	29.9586	30.8299	29.3948	29.1818	30.4034	27.886	30.2249	30.6754	30.9896	29.6572
EVPL	29.6279	29.1406	27.4583	30.4644	28.7201	29.9201	27.3415	29.0085	30.9692	29.7488	29.6771	29.6445	29.0907	29.9228	27.9669	28.677	31.1141	26.9328	28.5101	28.285	30.1224	28.1979	29.2259	28.0975	27.4011	29.0555	26.6283	28.8878	29.0382	29.2417	28.0848
DYNC1H1	25.5575	25.5071	24.0897	26.714	24.8887	26.7418	23.7863	25.1376	27.7974	25.3478	25.9021	25.744	25.2228	26.5049	22.8374	25.5571	28.4966	23.8125	25.3581	26.8999	28.12	26.4587	26.6256	25.1685	25.4988	25.2027	22.8521	25.468	25.4545	26.9339	24.9238
EPPK1	18.0088	16.1954	17.1455	19.1867	16.9797	18.6904	15.8222	16.4925	21.3582	19.4242	17.7068	19.24	18.6626	18.132	21.0866	23.3749	27.1904	24.1351	24.651	29.3448	30.3901	29.6592	24.6603	28.262	26.7737	23.4743	19.8141	28.5553	29.0888	29.4545	27.5635
AHNAK2	30.5913	30.2533	27.9776	31.2441	29.8339	30.7835	28.5286	30.6104	31.5046	30.0267	30.7985	31.1884	30.8732	30.7797	28.9204	29.2705	31.3309	27.2257	28.9701	29.8313	30.7561	30.4189	29.91	30.041	31.5713	28.5733	26.058	29.3233	30.6915	30.3783	28.5024
PPL	30.383	30.2644	28.4776	31.255	29.4191	30.8256	28.2891	29.6974	31.8645	30.6069	30.5533	30.2709	29.7676	30.8536	28.4091	29.6941	31.8448	27.4266	29.1344	29.128	30.7513	28.8043	29.9994	28.6413	28.2785	29.5637	27.2647	29.2775	29.4948	29.994	28.4119
FLNA	26.1945	28.2229	25.4101	27.1748	26.941	29.3253	25.0628	26.2808	28.2548	26.0595	27.1152	27.5327	26.6162	27.3956	24.0631	27.2349	28.7945	26.3327	26.6258	28.4549	29.495	28.2571	29.2448	27.2617	28.179	27.7147	28.3346	28.0163	28.3492	28.3463	26.9713
FASN	26.4441	26.9072	25.3731	28.0681	26.0863	28.1057	24.3546	26.2546	29.0883	26.7466	27.1269	27.2896	26.4753	28.0133	24.6326	26.6309	29.3561	24.4941	26.3016	27.3901	29.8558	26.7515	28.0917	25.809	27.1682	26.4405	23.4544	26.4647	26.1651	27.7174	25.8079
PRKDC	24.7296	25.1141	24.2223	25.7744	24.3652	26.2008	23.0915	24.3567	26.7436	23.6031	25.4055	25.6663	24.3256	25.7356	21.0315	25.5848	27.9761	23.7109	24.9667	26.7955	28.1127	26.0988	26.1702	25.021	26.1132	24.6114	22.7853	24.773	24.9643	26.9374	24.2741
TLN1	25.9227	26.2372	24.8853	26.7732	25.8813	27.3772	24.6885	25.6149	27.6511	25.6784	26.5614	27.0088	26.5176	27.0841	23.9946	26.4675	28.097	25.2472	26.1138	27.5777	28.2397	27.4447	27.6795	26.6625	26.7612	26.8961	26.2258	27.1442	27.3187	27.8533	26.6716
IQGAP1	26.737	26.8351	25.4121	27.8277	25.9999	27.9502	25.1198	26.319	29.2978	26.2795	27.2607	27.0357	26.47	27.5134	24.0609	26.5486	29.4775	24.6246	26.6378	28.0555	28.8079	27.381	27.7503	26.2382	26.3231	26.419	24.5882	26.4029	26.488	28.1738	25.8472
MYH14	27.275	26.4907	25.0766	27.8881	26.4544	27.5224	24.8079	26.5936	28.3992	27.2868	27.0644	27.3769	26.8949	27.3308	25.8955	26.6732	28.9829	24.8304	26.657	26.9204	27.9671	27.1316	27.5082	26.5939	26.054	27.1194	24.2326	27.2553	27.3472	27.3204	26.6663
C3	26.7331	27.6784	26.6851	27.6676	27.5894	28.9079	25.3916	26.2082	30.5973	26.9206	28.6995	27.9439	27.3151	28.6319	22.75	26.7862	29.6336	25.5842	27.4708	29.8473	28.7318	28.8933	28.5492	27.0589	28.1785	27.986	25.9157	26.4223	28.7824	28.7303	26.7695
APOB	24.198	24.447	24.1794	25.614	24.2656	27.1312	23.4427	23.0213	28.4641	21.8579	26.4063	24.2016	23.8912	26.0327	21.44	25.7592	27.8449	21.6205	24.4863	26.8263	25.6236	24.8037	26.3948	21.0365	22.0712	23.3444	21.5654	20.6605	22.8214	25.8216	21.2649
MYOF	23.9987	23.4065	21.7202	24.3661	23.4884	25.35	21.8784	22.3984	26.2299	19.2326	21.0704	23.4418	23.9786	19.8678	20.5887	25.066	28.029	23.9177	25.0632	27.3354	28.1791	26.8776	25.1132	24.4476	25.5422	22.74	20.4264	24.6927	25.3151	26.5474	23.7239
SPTBN2	26.5302	26.0964	24.8715	27.5447	25.4827	27.263	24.2549	26.2699	28.0382	26.5659	26.7934	26.453	25.6775	26.8548	24.8115	25.7642	28.8374	23.9487	25.5367	26.047	27.7489	25.032	26.5873	24.8173	24.77	25.5616	23.2603	25.5677	25.8135	26.6017	24.8998
CLTC	27.1711	27.3363	26.0515	28.4002	26.5742	28.4375	25.6642	26.8333	29.4542	27.2774	27.7128	27.4673	26.8218	28.093	25.1154	27.2859	29.9053	25.546	27.173	28.5915	29.5724	28.0848	28.2108	27.1185	27.5579	27.2169	24.9123	27.0798	26.9468	28.6246	26.1381
PKP1	29.522	29.4615	27.8482	30.6567	29.3212	30.5606	28.3572	29.6228	31.4418	28.7631	30.2207	30.5388	29.8768	30.5884	26.654	28.9134	31.5748	27.3907	28.8565	29.245	31.2196	28.6327	29.7764	28.5048	28.5088	28.4871	27.3702	28.8137	29.6691	29.9124	28.3742
NUMA1	27.9076	27.4293	26.3903	28.8359	27.3833	28.3075	26.4123	27.6141	28.7113	28.2395	28.8188	28.6805	28.0437	28.9636	26.9913	28.2806	29.8212	26.8445	27.9596	28.5429	29.5873	28.6593	28.6783	28.1437	27.9178	28.5586	27.2601	28.5497	28.9339	28.9924	28.2948
DSP	30.1327	30.1045	28.8895	31.2896	29.5861	31.3356	28.6685	30.2164	32.0317	29.7734	30.9205	30.6743	30.0715	31.1322	27.1884	30.2668	32.2444	28.19	29.5551	30.1636	31.8303	29.8372	30.5088	29.2413	29.7666	29.5433	28.0661	29.361	29.9321	30.7999	29.0966
A2ML1	29.1407	29.2613	27.088	29.6562	28.3906	28.5737	27.4205	28.329	31.3388	28.7712	29.0943	28.8201	28.1988	29.4292	26.3987	27.9547	30.7509	23.9067	26.6203	26.6923	27.9004	25.7244	28.6937	25.5209	25.8146	27.3737	24.7445	25.9704	25.4872	28.0283	25.3525
MYH9	28.4192	28.6839	27.4669	29.3767	28.0945	29.8083	26.8241	28.0546	30.7325	28.4061	29.1928	29.1364	28.806	29.5827	26.4655	29.1467	31.4596	27.3552	28.7955	30.5512	31.2889	30.2528	29.8433	29.0554	29.2276	28.8953	26.9781	29.1594	29.7148	30.5596	28.8638
A2M	27.3091	28.3751	27.633	27.7572	28.1108	30.3575	25.1727	25.6878	30.8159	27.2635	29.7204	28.4911	27.9756	29.6127	22.2867	27.6477	30.0748	25.6092	28.3836	29.9852	29.3265	29.6493	29.9931	27.5424	28.1226	28.5457	26.1899	26.9779	28.6175	30.1455	26.2927
EPRS	25.4843	25.77	24.2013	26.8682	25.0124	26.6999	23.5302	25.2223	27.923	25.3995	26.235	26.0182	24.7558	26.4349	21.8873	25.9352	28.412	23.8589	25.0871	26.7507	27.9195	26.2537	26.472	25.1997	26.104	25.0362	23.3108	25.079	25.568	26.9664	24.5821
LMO7	27.7773	28.0318	25.3193	29.0412	26.8038	27.896	25.1571	27.4823	29.1275	28.1364	27.46	26.8538	27.0487	27.2871	26.9684	26.9336	28.9887	25.3889	27.2478	27.1379	28.5295	26.9638	27.3872	27.0744	25.9833	27.4334	25.5743	27.9897	27.8897	27.5831	27.1811
VCP	28.0843	28.0763	26.5142	29.1341	27.7202	28.988	26.5786	27.7311	30.2443	28.0292	28.6791	29.0609	28.7764	29.389	26.5085	27.8887	30.6073	25.9691	27.7554	28.866	30.1095	28.4725	28.952	28.0256	27.8548	28.3742	26.4824	28.6617	29.2161	29.4297	27.8826
VCL	26.3169	27.1069	25.1244	27.1595	26.0631	28.1696	24.5551	25.7085	28.4354	26.6471	27.1808	27.1331	26.4587	27.5582	24.7005	27.0041	28.9469	25.2122	26.7694	28.009	28.9136	27.9193	28.4107	26.991	26.7574	26.9301	26.7475	27.0255	27.5368	28.251	26.4652
TRIM29	29.1479	29.1849	28.0222	30.136	28.9202	30.1851	28.0657	29.1036	31.2036	28.4435	30.0656	29.7919	29.6109	30.2671	26.9633	29.1572	31.6571	27.3128	28.5445	29.3014	30.737	28.8671	30.0457	28.0968	28.8618	28.9677	27.1651	28.8317	29.1845	29.9574	28.3699
RRBP1	25.9161	25.8141	24.5362	26.6112	24.8068	26.4569	23.6461	25.5439	27.2853	26.09	25.5794	25.9163	25.4245	26.1037	24.1268	26.5831	28.1154	24.5183	25.7046	27.7716	28.0006	27.5098	26.7713	26.2439	26.9209	25.9864	24.2917	26.5026	26.5511	27.5495	26.1278
AIM1	26.6823	26.6962	24.9852	27.7508	25.9573	27.441	24.5823	26.2177	28.3905	27.0227	27.0088	26.879	26.166	27.22	26.1027	26.042	28.5907	23.9063	25.6896	26.4934	27.7977	26.278	26.7934	25.7056	25.4048	26.2159	24.1312	26.1747	26.5302	26.7789	25.5716
CTNND1	26.7743	27.3583	26.1354	28.5096	26.9171	28.2854	25.5696	27.0914	29.2668	27.1794	28.0442	27.9549	27.5519	28.221	25.0799	27.3398	29.6226	25.6184	27.0504	28.046	29.1857	27.7079	27.948	26.9484	26.9197	27.3791	25.403	27.3659	27.7487	28.3808	26.8888
EIF3A	25.9453	25.7293	24.5427	26.9038	25.3983	26.5418	24.1006	26.2168	27.551	26.03	26.5154	26.988	26.2963	26.9634	24.5802	26.1704	28.0339	24.5132	25.7343	26.6845	28.0584	26.5206	26.6786	25.8117	26.3468	26.2001	24.5448	26.6068	27.1258	27.0235	26.5147
TNKS1BP1	26.1204	25.7195	24.6299	26.7042	25.4296	26.7229	24.1253	25.7057	27.8671	26.0333	26.5766	26.4845	26.004	26.7488	24.7902	25.6595	28.3475	24.1041	25.4603	26.0086	27.6341	25.5655	26.5431	25.0889	25.3014	26.3307	24.0145	26.0236	26.5517	26.74	25.3691
TNC	22.6344	19.8604	20.8744	23.3537	20.1461	23.7322	18.2606	23.0958	24.1345	20.2461	22.2231	20.7869	20.774	23.3803	20.8044	22.9471	25.607	21.7796	24.3562	28.4414	27.7595	26.9464	24.3628	26.2123	26.8657	22.9735	23.1487	24.721	24.0234	26.1504	22.3853
GBP6	29.0038	29.3991	28.1298	29.939	28.3299	30.1558	26.988	28.768	32.1215	28.4194	30.2474	29.5015	28.8779	29.964	26.0865	28.7707	31.8187	26.1478	28.2835	28.9125	31.1086	27.8573	29.7405	27.6585	27.9054	28.0846	25.9959	27.7791	27.3926	29.6936	27.5436
GCN1L1	23.6268	23.0933	21.7	24.6404	23.0503	24.878	21.1786	23.0281	25.9395	22.8643	23.7806	23.231	23.5824	24.4194	23.2322	23.4663	26.5284	20.4832	23.246	24.9608	26.5851	24.2823	24.9282	22.3094	24.205	23.5189	19.2199	23.1683	23.8365	25.4406	23.5242
ACTN4	28.4009	29.2405	27.2148	29.3345	27.9947	30.0022	26.8539	27.6366	31.1191	28.5704	29.2583	28.8598	28.3334	29.5626	26.3787	28.4274	31.3309	26.3615	28.2237	29.7707	30.5611	29.0786	29.5301	27.8912	28.2274	28.1728	26.615	28.2434	28.6989	29.996	27.4847
KTN1	24.0068	24.7733	23.4373	24.5629	23.0855	25.6925	21.5511	24.0596	26.5462	21.4177	24.831	24.7057	23.5702	24.8879	20.4629	25.0727	27.4067	23.0512	23.8387	26.1642	27.3322	25.161	25.2165	23.6506	24.8614	23.8643	22.6586	24.1192	24.7978	25.9836	24.1336
PDCD6IP	27.3927	27.234	25.5821	28.1558	26.5107	27.8539	25.1065	26.8258	29.3212	27.4002	27.6188	27.5402	27.3487	27.9556	25.3573	26.7152	29.3984	25.2607	26.7553	27.6083	28.8014	27.3614	27.7243	26.6895	26.6197	27.316	25.1332	27.3806	27.3619	28.1471	26.6271
HSPG2	24.7543	25.9377	22.1395	25.2841	25.0334	27.1694	22.6266	25.3301	26.5705	23.1542	24.5487	24.4299	24.5566	24.8466	21.1258	25.3435	26.8943	24.1306	25.243	27.3071	28.0172	25.7442	27.8566	24.4508	25.2554	25.6264	26.7349	26.0834	24.4218	25.0646	23.0222
EEA1	25.6902	25.1603	23.7886	26.3235	24.3639	26.1845	22.9865	25.2424	27.058	25.3898	25.6898	26.0088	25.8708	25.5456	23.2449	25.5049	27.7289	23.548	25.149	25.813	27.2122	25.7166	25.6109	24.7858	24.3879	24.9365	24.1588	25.478	26.0772	26.3473	24.8573
SND1	26.6999	26.4027	25.1766	27.6344	26.2691	27.3946	25.0319	26.4184	28.4111	26.3453	26.8711	27.2026	26.3691	27.289	24.9948	26.454	28.6995	24.8816	26.1897	27.491	28.4097	26.8502	27.0544	26.2417	26.2712	26.2397	24.77	26.6251	26.76	27.2826	26.172
MVP	26.6312	26.3009	24.7883	27.0711	25.8409	26.9134	24.3797	26.6193	28.5362	26.0122	26.5484	27.3098	27.0853	26.9154	25.3498	26.5654	28.8368	25.4436	26.772	28.1057	29.0134	27.6804	27.2858	27.0662	26.5307	26.9338	24.1954	27.8474	28.1421	28.193	26.8911
VIM	29.1984	29.3855	28.1026	29.8501	28.9969	30.9964	28.1144	28.7985	32.2816	27.6682	29.4921	30.023	29.9266	30.0434	26.8148	30.3048	31.6926	28.6784	30.0227	32.0481	31.8659	30.9539	31.0801	30.0672	30.6085	29.9454	29.215	30.3331	30.2127	31.5131	29.1017
TGM3	30.9286	31.5906	28.2914	32.3678	30.2673	31.7537	28.6628	30.2778	33.2435	31.316	31.1411	31.357	29.8855	31.6806	28.8085	29.3818	32.6778	25.3512	28.6409	25.8711	29.7881	23.4631	30.4744	27.0442	26.3852	28.5715	26.5786	25.0655	25.9563	28.5553	24.7518
HSP90B1	27.7821	27.9032	26.4169	28.8634	27.4403	28.7301	26.3847	27.3514	29.7226	27.6346	28.3309	28.4909	27.6617	28.5542	25.4458	28.1278	30.23	26.0978	27.7109	29.6538	30.0364	29.3425	28.6395	28.3178	28.7572	27.9867	26.2974	28.6108	28.3777	29.5533	27.8978
LRPPRC	24.7415	25.0101	23.9477	25.9153	24.2078	26.3477	23.2918	24.0283	27.0481	24.3213	25.7282	25.2954	24.8905	26.2298	20.7982	25.2915	28.193	23.3574	24.9628	26.5772	27.9572	25.9907	26.0846	24.6069	25.9763	24.4478	22.0182	24.6273	24.4156	26.7438	24.1973
HNRNPM	28.1182	27.675	26.6098	28.9852	27.9362	28.5007	26.9217	27.9516	29.6069	27.8964	28.7122	29.5158	28.8681	29.2945	27.1599	28.1231	29.8781	27.223	28.2318	29.0592	30.0523	29.093	29.1478	28.6415	28.4135	28.9323	27.6554	29.2107	29.8436	29.4783	28.836
MAP4	26.6955	25.948	25.0039	27.3021	25.9433	26.6742	24.4791	27.0638	27.3857	26.4118	26.9165	27.1617	27.004	27.3147	25.4646	27.139	28.0538	25.8292	26.2838	26.9407	28.1684	27.3341	27.2287	26.9317	26.8959	27.0481	26.321	26.6588	27.6846	27.4865	27.1689
COPA	25.5368	25.3281	24.3539	26.5953	24.933	26.5845	23.823	25.1324	27.5087	24.5315	25.9841	26.2632	25.4725	26.2132	22.4497	25.5296	27.9772	23.4566	25.3414	27.0331	27.8126	26.4368	26.2857	25.4078	25.6477	25.2618	22.5587	25.715	25.6037	26.8592	24.5019
P4HB	28.733	29.1072	27.1561	29.6444	27.9308	29.6145	27.0165	28.23	30.9136	28.7016	29.2063	28.911	28.5322	29.3841	26.3653	28.3885	30.9151	26.498	27.9888	29.2977	30.3552	28.8061	29.2386	27.9053	28.2792	28.2734	26.6016	28.4722	28.681	29.3817	27.7851
HADHA	26.2519	26.581	25.3996	27.4668	25.9312	27.4769	24.8355	25.2012	28.7898	26.1078	27.2177	27.3601	26.7176	27.6973	22.6596	26.6608	29.1757	24.7041	26.0646	27.5828	28.3597	27.2468	27.3584	26.0503	26.2779	26.116	23.9362	25.9919	26.7577	27.8539	25.774
ITGB4	21.4581	20.3533	20.2882	22.1199	21.9227	23.237	20.7426	21.153	24.298	21.3198	19.9353	23.0748	23.7873	22.1388	22.4004	22.9845	24.3616	22.5204	22.2527	23.8789	25.4766	22.1453	22.9089	22.3103	23.5205	23.7922	22.6564	22.782	23.9621	24.2689	22.1436
TKT	28.7018	28.8266	27.6472	29.5369	28.6726	29.7359	27.547	28.6176	30.5493	28.9748	29.2974	28.9254	29.3098	30.1266	26.8716	29.1733	31.1989	27.5976	28.9734	30.1886	31.1458	30.2082	29.7649	29.3168	29.1627	29.1112	27.8187	29.5803	29.7269	30.6128	29.2033
CTNNA1	27.2143	27.6489	26.1135	28.627	27.11	28.6127	25.8963	27.2582	29.5493	27.4772	28.2048	28.3044	27.5204	28.3281	25.6824	27.4123	29.9516	25.962	27.3902	28.2582	29.6153	27.9411	28.2362	27.0863	27.0003	27.5715	25.4423	27.7459	27.9271	28.5269	27.1214
FAM83H	25.7521	25.5279	24.5213	26.2248	25.1158	26.4441	24.0383	25.5768	27.4777	25.1526	26.3098	26.1482	25.4348	26.8132	23.9849	25.7068	28.2683	23.9041	25.5347	26.1094	27.5687	25.7748	26.2451	25.153	25.6474	25.6397	23.2136	25.7698	25.8846	26.231	25.0364
MTHFD1	26.2094	25.8289	24.817	27.4269	26.105	26.8795	24.7095	26.2945	27.4733	26.162	26.6676	27.4152	27.0166	27.6151	24.6764	26.2862	28.2249	24.9478	26.2509	26.8597	28.4845	26.8188	27.1162	26.4603	26.6064	26.7936	25.3305	26.9764	27.4242	27.4295	26.6249
HSPD1	28.4168	28.3145	27.2042	29.3317	28.1484	29.2466	27.0395	28.0961	30.1907	28.3544	29.0878	29.5885	28.6949	29.6769	26.7344	28.8617	30.6832	27.3427	28.3095	29.5482	30.6957	29.4341	29.5978	28.482	29.1583	28.8323	27.4941	29.0066	29.7599	29.842	28.5197
JUP	30.3467	30.4671	29.326	31.6143	30.0131	31.8009	29.1939	30.342	32.598	30.0076	31.3416	31.1838	30.5467	31.7313	27.3228	30.2932	32.7878	28.4436	30.0447	30.7762	32.4611	30.4014	31.02	29.7211	30.0517	30.0161	28.1597	29.9917	30.2317	31.3592	29.5447
EPX	23.3453	21.6562	18.3051	23.1113	18.3381	21.9333	18.0591	16.4743	22.0879	22.6852	22.7062	23.0285	19.6981	22.5813	20.2711	25.7453	28.4972	26.3275	27.2282	30.8858	31.2953	31.6617	25.8469	29.8037	28.7665	28.4079	27.3336	30.4602	29.24	32.1029	29.276
HSPA4	26.1281	26.4029	24.9946	26.9367	25.3404	27.203	24.2701	25.4994	28.2444	25.9699	26.8163	26.7829	26.0549	27.2703	22.7247	26.3553	28.8558	24.2019	25.6982	27.1029	28.2744	26.7174	26.8516	25.525	26.2458	25.8373	24.0216	26.1354	26.4709	27.1059	25.6698
SCIN	26.9173	25.9034	24.5139	27.4859	25.095	26.9747	24.3611	25.3425	27.4739	26.0774	26.9106	26.7117	26.8453	26.7603	24.1923	27.205	30.0397	26.3614	27.7761	29.3778	30.1892	29.134	27.9002	27.9435	25.8083	27.2374	25.6954	29.0261	26.1778	29.6977	28.0144
DHX9	25.2458	25.4791	24.2372	26.3957	25.1415	26.495	23.9291	24.6382	27.4474	24.4487	26.0641	26.579	25.6145	26.6589	20.384	25.5285	28.0048	23.8878	25.4598	26.9958	27.9603	26.7184	26.6451	25.5425	26.3138	25.6125	23.3696	25.5256	26.1136	27.1846	25.3709
EIF4G1	26.1044	25.9791	24.6684	26.9431	25.5458	26.9513	24.152	26.0638	27.8039	26.1608	26.6531	26.4718	25.9815	26.5831	24.7325	26.2951	28.4873	24.4127	25.6798	26.861	28.2367	26.6109	26.954	25.758	26.66	26.0451	23.5525	26.0915	26.2596	27.1521	25.9481
CLIP1	24.957	24.9977	22.7819	25.6629	23.8362	25.4848	21.5464	24.9821	27.0417	24.9258	24.7596	24.6684	24.7521	24.6968	23.5629	24.8738	27.0417	23.0579	24.5946	25.6218	26.4925	25.2139	24.6305	24.2844	24.0457	24.5051	22.4227	25.1995	25.4525	25.2979	24.3502
CRNN	33.89	34.1024	31.6992	34.808	32.6789	33.4985	31.4869	33.4841	35.2897	34.0892	33.8645	33.375	32.8927	34.1262	31.3459	32.3423	34.802	29.6004	31.8261	29.8385	33.0555	28.9105	32.9719	30.084	30.014	31.3807	30.1204	30.9833	31.328	31.5162	29.8548
CAPN1	27.1503	26.946	25.583	28.2826	26.5499	28.1469	25.4624	26.5671	29.0829	26.9577	27.4937	27.608	27.0998	27.9999	24.8931	26.6967	29.7121	24.888	26.6255	27.4576	28.8702	27.3939	27.8591	26.6811	25.4178	27.2791	23.7541	27.2185	27.1389	28.4788	26.4072
HK1	26.1842	26.3659	25.0561	27.4635	25.599	27.2505	24.2947	25.5306	28.2052	26.151	26.7812	26.6763	26.071	27.276	23.4187	26.3053	29.1619	24.7895	26.2084	27.184	28.3325	26.5477	27.1461	25.914	25.7362	25.8893	23.7457	26.0131	26.2244	27.4829	25.3466
NCL	27.1353	27.1825	26.052	28.3375	26.9923	28.4293	25.6497	26.6525	29.4185	26.7603	28.1715	28.6591	28.1083	28.6713	25.0392	27.738	29.9828	26.5057	27.1461	28.7277	29.9448	28.2226	28.6499	27.7146	28.291	28.0057	26.4302	28.0981	28.8609	28.9337	27.7923
HUWE1	24.7063	23.9777	23.1058	25.5848	23.518	25.2586	21.8693	24.7866	26.2047	24.1599	24.6288	24.8171	24.5788	25.0001	22.8896	25.1975	26.9784	23.101	24.2237	25.1275	26.7165	24.7097	24.9398	24.1486	23.879	24.2787	22.3565	24.4447	24.8265	25.8432	24.4583
CCT8	26.9121	26.9214	25.67	28.0012	26.4434	27.815	25.373	26.395	28.7559	27.063	27.5894	27.8918	27.0011	27.9264	24.5297	27.2951	29.0614	25.3477	26.7078	27.8909	29.0848	27.6567	27.8184	26.7114	27.3587	26.7772	25.2413	26.987	27.0876	28.0093	26.6091
CAND1	25.2114	25.4653	24.3257	26.0797	24.3313	26.0661	23.455	24.6288	27.0945	24.4911	25.7121	25.37	23.9623	25.7556	21.6476	25.5262	27.8322	23.4215	24.7194	26.211	27.4847	25.6831	25.8295	24.7428	25.3293	24.5422	22.794	24.7543	24.755	26.7932	24.5213
CCT2	26.3512	26.4405	25.2408	27.4829	26.0616	27.326	24.0438	26.0044	28.378	26.1175	27.0872	27.5651	27.0373	27.9342	24.0969	27.1767	28.9592	25.0724	26.0651	27.2247	28.7476	27.2176	27.628	26.5517	26.9107	26.8628	24.7329	26.8541	27.2989	27.8865	26.3241
TJP2	25.8492	25.3939	24.0234	26.3446	24.5576	26.0024	22.9967	25.2945	26.9294	25.7989	25.6773	25.1271	25.2159	25.8369	25.203	25.6055	27.6556	23.6893	25.3154	25.8312	27.1411	25.548	25.792	25.2657	24.6733	25.7193	23.4918	25.9411	26.099	26.4901	24.9691
TGM1	27.325	28.1736	26.3699	29.2372	26.5473	29.3401	25.2839	27.3036	30.5448	27.8764	27.4273	27.5085	25.7974	28.0831	25.0501	27.526	29.4972	24.7547	26.2171	27.3083	29.0092	26.3205	28.0015	26.1225	27.2334	24.6783	20.4769	26.0625	25.6995	27.3935	24.8207
PDIA4	26.2734	25.9944	24.8157	27.1673	25.6555	26.9139	24.4326	26.1801	27.8097	26.4921	26.6148	26.9448	26.134	26.7833	23.7426	26.7925	28.2975	24.825	26.1356	27.884	28.3117	27.561	27.1062	26.8501	27.0627	26.4906	25.1517	27.3541	27.3863	27.8328	26.6886
DES	20.9431	29.5783	19.847	22.7301	26.6656	30.5663	19.4453	22.3905	23.492	22.2418	21.2405	22.7181	21.2354	22.1115	20.6376	21.3106	22.9951	26.0832	21.615	22.1409	22.1853	24.9812	31.1486	21.8097	20.8412	27.6703	30.6897	28.4127	23.8855	21.8854	22.4849
TPR	24.3406	24.1285	23.5295	25.1316	23.8696	24.7679	22.7565	23.9351	25.5032	23.827	25.1091	25.1437	24.8425	25.3199	21.9415	25.6264	26.9954	23.5063	24.3426	25.6332	26.6346	25.2767	25.3851	24.4959	25.3488	24.786	23.7535	25.0406	25.5662	25.8803	24.244
PGK1	29.1168	29.7505	27.9956	30.6177	28.8436	30.3086	27.9033	28.8105	31.6752	29.461	30.1292	30.109	29.6966	30.5545	26.7811	29.2683	31.6126	27.7443	28.8772	30.1488	31.2785	30.2402	30.3494	29.164	29.3475	29.4013	28.0297	29.4808	29.6972	30.7443	28.7761
HDLBP	25.3982	25.1966	24.0068	26.2255	24.6243	26.0871	22.4626	25.1823	27.4031	25.2744	25.8347	26.1483	25.174	26.1057	23.4201	25.6076	27.6551	23.4821	24.9857	26.3475	27.4015	26.3631	26.5203	25.411	26.2454	25.5141	23.0747	25.8151	25.1128	27.0664	25.0739
HSPA5	28.7588	29.122	27.4295	29.7906	28.3124	29.764	27.5491	28.3329	30.9936	28.9251	29.462	29.5331	28.8608	29.619	27.2161	28.7887	31.0397	26.9506	28.6214	30.1374	30.6773	29.6817	29.5895	28.6894	29.1284	28.6248	27.127	28.9343	29.2458	30.01	28.5085
LMNB1	26.8267	27.1259	25.957	27.5898	26.3532	27.9554	25.6361	26.5186	28.4204	26.4194	27.8264	27.7021	26.9908	27.858	24.821	27.8438	29.2293	25.8043	27.0188	28.3782	28.9793	28.1198	28.0379	26.9538	27.5436	27.0155	25.9446	27.2934	27.5286	28.5479	27.1218
SLK	25.3031	25.6855	24.0375	26.4786	24.5284	25.9436	23.2404	24.9822	27.3289	25.637	25.6558	25.3167	24.684	25.4807	24.3202	25.6475	28.2751	23.2763	25.1049	25.666	26.9374	25.2687	25.797	24.5531	24.1853	24.9685	22.9846	25.5433	25.0827	26.1789	24.604
LARS	22.8017	24.1245	22.3539	25.3303	23.4356	25.4582	20.7531	22.5987	26.2808	22.3773	24.3703	23.7123	23.0901	24.8564	20.8189	23.2093	26.8731	19.813	23.0563	25.6156	26.7874	24.3414	24.9038	23.126	23.8334	22.7343	20.6488	23.3985	22.8507	25.6002	22.6574
UBR4	24.315	22.7487	22.0663	25.3911	21.2367	24.6386	19.8935	24.0098	25.0067	21.2418	21.0488	21.1526	21.492	22.5293	21.2556	24.0527	26.6577	21.4165	22.9012	24.869	26.6424	23.7358	22.6517	21.8103	23.3995	24.0126	22.312	23.3445	24.8234	24.629	22.3285
MUC5AC	21.7728	20.0359	18.7666	22.235	21.2693	22.8601	28.8345	20.2092	23.7795	21.1775	21.9716	20.5638	20.4847	23.2178	20.8203	22.3317	21.7603	20.0837	19.6729	22.464	23.2396	22.3616	20.5278	21.074	20.615	22.0315	20.557	22.1727	23.98	22.4255	19.9819
EZR	28.7485	29.1929	27.5603	30.1377	28.0952	29.6586	27.0265	28.5274	30.9141	28.9984	29.7105	29.3087	28.9157	29.9995	26.2864	29.3881	31.0595	27.0687	28.331	29.1762	30.6868	29.3353	29.6437	28.353	28.9206	28.6447	26.9172	28.5966	28.9332	29.9133	27.9783
LAD1	27.3532	27.1749	25.6658	28.1398	26.4239	27.6377	25.4359	27.2961	28.1686	26.7129	27.6106	27.9996	27.5107	27.7646	25.7547	27.2625	29.0397	25.7551	26.5183	26.9417	28.8779	27.0834	27.5196	26.6656	26.565	26.8287	25.5641	27.3097	27.9411	27.4528	27.075
DIAPH1	23.9762	23.9521	22.0037	25.1255	23.3931	25.3632	20.8746	23.718	26.872	24.2002	24.3998	23.6476	24.0913	24.5995	23.7312	24.0883	27.1723	20.5844	23.85	25.3154	26.5995	25.358	25.1114	24.2049	24.4819	24.2173	19.4799	24.4532	24.8606	26.1766	24.3772
LTF	20.9586	22.0938	20.2816	22.4562	18.1897	21.8597	29.8725	21.6253	20.6244	19.5776	20.7421	19.7675	19.2174	22.6767	21.1245	21.0802	20.2671	19.7257	19.3671	26.3665	22.9784	26.2997	21.8324	27.2662	25.1065	21.8114	20.0539	21.0157	21.8701	21.5928	20.5019
HNRNPU	27.7994	27.7923	26.7264	28.7669	27.793	28.8357	26.6886	27.633	29.6352	27.2061	28.4728	28.9633	28.1536	28.9473	25.6312	28.336	30.2381	26.7831	28.1184	29.2864	30.2186	29.0585	28.867	28.2092	28.4875	28.13	26.8666	28.4713	29.1203	29.5057	28.1199
FGA	27.2954	27.8943	27.455	27.3459	28.2658	29.5902	25.5075	26.4037	30.8402	26.7497	29.3876	27.911	27.6047	28.7381	22.4546	27.5527	29.79	25.8224	27.9823	30.3494	29.9181	29.5358	29.3672	27.2084	29.8044	28.5028	26.2239	26.2373	28.8836	29.32	27.1726
FAM129B	26.8812	27.0123	25.2119	28.0228	25.8154	28.2464	24.0464	26.1855	29.2464	26.6756	27.1844	26.7714	26.4874	27.4348	23.8864	26.847	29.5388	24.35	26.2755	27.315	28.4537	26.5823	27.1834	25.572	25.5997	26.125	22.4063	26.0488	26.0258	27.6843	24.8253
EPS8L1	27.6834	27.9226	25.4579	28.8333	27.2947	27.9949	25.1977	26.7884	29.4221	28.8858	27.8165	27.9051	27.3619	27.9549	27.4994	26.4431	28.7576	24.1732	26.7369	26.0203	27.3432	25.2952	27.1208	26.131	24.21	27.127	24.5227	27.043	27.5509	26.9875	25.5489
AARS	23.4061	24.3303	23.1913	24.9539	23.3124	23.9363	22.011	23.5216	24.7863	24.4526	23.5425	24.2831	24.4228	25.3215	19.9774	24.8245	26.8364	22.464	23.6545	25.433	26.7526	24.846	25.4419	23.3917	24.459	22.976	21.836	23.266	24.0972	25.5184	21.9205
DSG3	29.3035	29.2235	27.9711	30.25	28.646	30.5092	27.7539	29.0652	31.3583	28.8552	29.5473	29.7755	29.2586	30.2806	26.1653	29.2872	31.6295	27.2287	28.7187	29.691	31.3178	29.3757	29.7152	28.5817	29.0449	28.604	26.9442	28.79	29.0806	30.3077	28.4635
STIP1	26.699	26.8093	25.1919	27.6156	26.3478	27.6484	25.0255	26.6744	28.5954	26.8612	27.5295	27.7723	27.2278	27.6415	24.6821	27.0289	28.85	25.3452	26.4631	27.4159	28.736	27.3759	27.7511	26.7288	27.2396	27.0123	25.5789	27.1845	27.6059	27.9789	26.8579
MYO18A	23.5662	22.8525	20.2439	24.9796	22.5707	23.7002	19.3571	23.2288	24.7763	22.7734	22.5237	22.7745	21.4871	22.7729	22.3485	23.0029	26.2722	20.1699	22.4672	24.1625	25.6043	22.3207	22.2857	23.1732	21.5225	23.1635	23.1742	23.9314	23.7884	24.4113	21.7311
LTA4H	26.9298	27.2414	25.7523	27.898	25.9911	28.0512	25.042	26.0308	29.2284	26.8806	27.2894	27.0778	26.4313	27.6507	22.7024	27.6048	30.3375	26.1118	27.7114	29.0973	30.1022	28.9575	28.3725	27.2528	27.3976	26.831	24.0622	27.8867	27.2889	29.0313	26.7246
PLS3	27.0716	27.5095	25.2526	28.1844	26.1745	28.0241	25.139	26.4394	29.4248	27.078	27.6893	27.7497	27.2084	27.6908	24.557	26.7907	29.537	24.5905	26.2133	27.7987	28.7912	27.6175	27.6442	26.3726	26.9246	26.6819	24.8763	26.6404	27.1118	28.2523	26.0753
XRCC5	26.5099	26.3029	25.0473	27.4105	26.3851	27.8288	25.1893	26.1559	28.6697	25.9368	27.4403	27.8753	26.9705	27.7328	23.1338	26.791	29.272	24.987	26.6513	28.139	29.1142	27.2791	27.486	26.8578	26.8329	27.2082	25.3077	27.1914	27.712	28.1939	26.9994
EPS8L2	26.6671	26.2546	24.7255	27.5023	25.7891	27.012	24.2312	25.9209	28.2201	26.2054	26.732	26.889	26.2175	27.1921	24.61	25.2918	28.4498	23.7194	25.5945	25.4475	27.3748	25.2389	26.5306	24.9867	24.1427	26.3863	23.2442	26.3696	26.6168	26.4396	24.881
ATP5A1	28.6564	29.1321	27.9195	29.8804	28.2602	30.0237	27.6411	27.9609	31.1979	28.4281	29.6964	29.64	28.9335	30.1049	26.4493	29.1968	31.9592	27.4949	28.7965	30.3913	31.2515	29.8812	29.9955	28.7085	29.1055	28.8659	27.2743	28.9201	29.5867	30.4112	28.1827
HSPA9	27.5978	27.4281	26.4658	28.6851	27.5023	28.3648	26.169	27.3297	29.1223	27.5234	28.1907	28.8496	28.1753	28.8556	26.6484	27.6607	29.7218	26.6804	27.7187	28.8177	29.8389	28.5919	28.8856	27.8184	28.179	28.2202	26.5861	28.59	29.2615	29.0924	27.8204
SFPQ	27.2764	27.5636	26.119	28.3857	26.9465	27.9464	26.26	27.2888	29.4143	27.1758	28.42	28.8382	28.0179	28.9409	25.523	27.7965	29.5951	26.3486	27.691	28.5926	29.8928	28.9211	28.7122	27.8128	28.5473	28.0384	26.5079	28.2661	28.7046	29.0917	27.6045
NPEPPS	26.4625	26.8425	24.779	28.03	25.7596	27.5739	24.6009	26.3106	29.1863	26.7512	26.9717	26.7866	26.1066	27.298	24.421	26.0343	28.5933	23.835	25.7482	26.5976	27.6709	26.4094	26.7357	25.7122	25.7318	25.8922	23.3596	25.7878	25.731	27.0263	25.1997
IARS	22.9834	22.9468	21.4247	24.2879	22.2907	25.2482	20.8398	21.4083	25.8599	22.7715	24.2402	22.9412	22.1159	24.3754	20.1873	23.3693	26.6399	20.5749	22.4911	24.9057	26.6521	23.6498	24.4824	22.0883	23.6785	21.8839	15.9356	22.1054	22.4601	24.9629	21.5368
IVL	27.8783	29.8237	27.0785	29.7833	27.2426	30.1415	26.7826	28.0985	31.4806	27.8157	29.4677	28.626	27.551	29.2402	25.4042	27.8539	30.8049	23.6322	26.3654	27.3815	28.5542	25.5967	28.0042	23.9361	25.8613	25.9637	21.0469	25.0956	24.0854	27.3265	24.4493
CCT5	26.7421	27.1852	25.9668	27.9797	26.8466	27.9307	25.6079	26.7335	28.7764	26.7975	27.4783	28.1854	27.37	28.1875	24.9531	27.0988	29.1539	25.6229	26.9221	27.8201	29.1885	27.66	27.9332	26.8957	27.2535	26.951	25.3934	27.2794	27.7487	27.9917	26.9413
CCT3	26.8344	26.9647	25.1735	27.8837	26.4086	27.9331	25.2244	26.3098	28.7347	26.5301	27.4279	27.5029	26.8527	27.9928	24.4695	26.8208	29.2596	25.2209	26.6378	27.8061	29.0651	27.5981	27.7523	26.6102	27.1051	26.581	24.9012	26.5441	26.9274	28.0613	26.4299
XRCC6	26.909	26.445	25.626	27.8126	26.7768	27.7947	25.6636	26.6987	28.7571	26.3032	27.8594	28.1634	27.2557	28.2435	23.5998	27.1663	29.2831	25.6789	27.0508	28.1831	29.2634	27.7206	28.0012	26.9825	27.2905	27.1509	25.5772	27.2257	27.4088	28.3583	26.6835
TCP1	26.5879	26.9741	25.5613	27.8676	26.0548	27.9121	25.1225	26.0118	28.9054	26.7705	27.5456	27.5946	26.8741	27.9816	24.0602	27.3722	29.3685	25.3273	26.3069	27.8681	29.1741	27.6896	28.0591	26.7605	27.3402	26.7482	24.8184	26.6574	27.1665	28.3197	26.2532
QARS	25.8489	25.9343	24.7507	26.9515	25.1743	26.949	23.6643	25.3847	27.8374	25.4914	26.4323	26.2051	25.4723	26.8701	22.6912	25.9623	28.5413	24.1319	25.6202	26.7456	28.0433	26.2054	26.529	25.2442	25.2781	25.5941	22.725	25.745	26.0787	26.8989	24.7509
PYGB	25.212	25.9281	23.5696	26.5885	24.6	26.7312	23.4998	25.0955	27.4161	25.119	25.5768	25.6698	23.9719	26.0803	22.5291	24.7044	27.3073	22.9593	24.4959	25.1684	26.7843	24.6146	25.6875	24.1684	24.3659	24.5249	24.7517	23.9356	23.7245	25.4248	24.1659
LMNB2	25.8717	25.9498	24.6709	26.5828	25.2847	26.7849	24.2095	25.4332	27.4417	25.1624	26.4864	26.7538	26.0018	26.81	23.6893	26.5346	28.1258	24.4822	25.961	27.2842	28.2271	27.0447	26.9612	25.9688	26.6818	25.9448	24.9032	26.2387	26.5471	27.427	25.8369
ALOX15	22.3146	22.3567	22.4422	21.4679	22.6136	22.8795	20.518	22.6285	22.758	23.1973	21.3398	21.5637	21.8772	20.9884	22.0163	23.1962	23.6827	23.8984	26.7266	31.4533	28.4587	31.1968	22.6319	29.3109	26.4815	25.696	17.9771	29.1992	29.2455	29.2313	26.5323
AIM1L	26.5722	25.967	24.1129	26.8666	25.3905	26.773	23.8584	26.2759	27.4031	26.5591	26.2475	26.1213	25.4659	26.5512	25.3204	25.723	28.1767	23.3707	25.6231	24.9385	26.5084	24.3631	25.9491	24.3925	23.9482	25.325	23.1582	25.6962	25.7923	25.8149	24.6632
SNRNP200	22.2497	22.4288	20.7022	23.7287	21.7668	24.1267	21.1911	21.9588	24.8015	21.3778	22.6227	21.7502	21.4318	23.6674	21.3991	22.0029	26.6855	20.6547	22.8454	25.0402	26.5773	23.7146	24.153	21.2964	23.2327	22.4588	20.5909	22.6109	21.0553	25.2998	21.7926
SF3B1	23.7304	21.3508	22.5477	24.3588	23.0535	24.7955	21.2315	24.1348	23.8133	22.6146	23.2116	24.5328	22.1592	24.9182	19.3232	25.0962	27.2752	22.6466	24.0169	25.7249	27.5406	25.6325	25.545	23.9948	25.262	24.1895	23.2107	24.6007	25.4251	26.1585	24.7792
HSP90AB1	28.5474	28.9859	27.445	29.7364	28.3054	29.88	27.131	28.2185	30.8291	28.626	29.4438	29.6298	28.6964	29.8253	26.5298	28.9568	31.4624	26.9762	28.6053	30.1946	31.31	29.9436	29.9924	28.7028	29.481	28.463	26.7153	28.7503	28.8691	30.2327	28.3625
ACTN1	23.878	25.4175	21.8819	23.9425	22.8943	26.7674	22.8359	23.5379	26.7197	22.7591	23.1548	25.2075	24.2201	25.2366	20.5571	24.6181	26.9558	22.8478	23.9713	27.3025	27.7561	26.7358	25.9813	25.3016	25.3698	24.4786	24.9873	25.45	25.9954	26.6757	24.9601
PSMD2	26.4882	26.2878	24.8973	27.2472	25.7296	27.0666	24.5301	26.4807	28.2022	26.6465	26.9784	27.3162	26.6959	26.9988	24.0912	26.7948	28.5823	25.0133	26.0386	26.9611	28.4812	27.3297	27.5161	26.689	27.0762	26.6174	24.9675	26.6918	27.2478	27.6308	26.7073
HSPH1	24.4032	24.4612	23.1566	25.6118	24.5298	25.4727	22.8215	25.1064	26.0673	24.6657	25.4806	25.7929	25.1405	25.1242	24.5736	25.4722	27.3321	24.4336	24.7261	27.3322	27.8641	27.229	26.2018	26.0999	26.8339	25.6142	24.166	26.3282	27.0498	26.7027	26.0124
ANXA6	23.9423	24.9094	22.102	23.5162	23.7172	26.473	21.4263	23.0036	26.7308	22.2849	23.8492	23.9728	22.9489	24.6354	20.67	26.2251	26.7347	23.7445	24.5947	27.4496	26.6857	25.8662	26.6331	25.3879	25.3527	25.2717	24.6258	25.4656	24.5853	27.0462	23.7568
PRPF8	23.6878	23.2192	23.7421	23.9776	22.78	25.0443	22.0403	22.2171	25.667	23.066	24.3441	24.385	23.4946	23.4636	20.4255	24.7903	26.9711	23.2707	24.1116	26.1413	27.0357	24.8683	25.2379	24.271	24.937	23.7625	22.3486	24.4389	25.0262	25.7538	24.4519
CCT4	26.3852	26.7672	25.3259	27.7242	26.0527	27.6952	24.9878	25.7682	28.4659	26.3533	27.2977	27.506	26.5996	27.803	24.7037	27.0573	29.1659	25.4121	26.3709	27.6807	29.0045	27.5572	27.94	26.5055	27.2048	26.3499	24.9106	26.4159	26.9877	28.1715	26.3167
CKAP4	26.1641	26.3385	25.0841	27.7056	25.7452	27.6583	24.4941	26.0239	28.1009	26.1673	26.5533	26.9292	26.0878	26.8965	24.011	26.3263	28.604	24.1046	25.6378	26.775	28.1892	26.6887	26.9809	25.3541	26.2687	25.8832	21.5806	25.2259	26.1307	26.9255	25.2448
KIF5B	25.5067	25.0161	23.8569	26.2009	24.6302	25.9857	23.4727	25.1325	26.881	25.1596	25.85	25.5343	25.3618	25.9534	23.541	25.5395	27.5849	23.9667	25.2363	26.1619	27.6365	26.1415	25.9515	25.2915	25.6209	25.3532	23.8324	25.6232	25.6274	26.6266	25.2152
VARS	25.1328	24.9299	23.4338	26.3035	24.6447	25.753	23.5121	25.1862	26.7856	25.3196	25.779	26.2322	25.4986	26.5148	23.9113	25.0443	27.5022	23.8996	24.775	26.2166	27.6054	26.1535	26.2799	25.4542	25.7477	25.5763	23.6437	25.935	26.7421	26.5518	25.9276
HSPA8	29.5926	29.8296	28.3723	30.5544	29.2385	30.5809	28.1384	29.0673	31.6877	29.3008	30.1527	30.3606	29.9293	30.7002	27.0341	29.6901	31.9909	28.0369	29.4846	30.9473	31.9666	30.7309	30.7363	29.5599	30.3349	29.614	27.9997	29.762	30.4175	31.1478	29.364
CCT7	26.1245	26.2512	25.0956	27.3921	25.7285	27.2833	24.709	25.7361	28.0482	25.7133	26.8022	27.1032	26.4873	27.4385	23.6502	26.5677	28.6716	24.8097	26.0445	27.255	28.5741	26.9533	27.2765	26.0934	26.6815	26.1499	24.2513	26.2663	26.8224	27.3828	25.8967
ACADVL	26.6344	27.031	25.5791	27.0812	26.3058	27.9958	24.9866	25.6862	29.0113	26.7456	27.6673	27.5211	26.2907	28.0874	23.492	26.0641	29.2803	24.7441	25.9268	27.7376	27.6084	26.5522	27.0132	26.2755	26.0887	26.0531	24.2063	26.135	26.6862	27.5002	24.259
ERO1L	26.7162	27.9619	24.6209	28.5695	25.5851	27.9064	24.2703	26.3876	29.1182	26.873	26.8376	25.4396	24.1848	26.7062	23.4701	25.6309	28.4721	22.8116	25.0351	25.646	27.216	25.0625	26.2988	22.5476	23.1054	23.1885	20.3436	23.0556	23.4353	25.0763	21.0477
GDI2	27.777	27.9348	26.1383	28.8664	27.5712	28.8652	26.4341	27.6212	30.1135	27.74	28.6668	28.584	28.2927	29.0124	25.6539	27.896	30.1734	26.204	27.6018	28.9386	29.8713	28.5367	28.665	27.8788	27.9234	28.1211	25.9069	28.2245	28.5312	29.1131	27.5475
RPL3	27.7101	28.0142	26.9068	29.3172	27.7198	28.8342	26.736	27.8407	29.961	27.8198	28.7075	29.0202	28.4986	29.3271	24.5443	28.6425	30.3795	26.5054	27.7621	28.8163	30.2519	28.9021	28.9443	27.8467	28.6252	27.8551	26.2769	27.7368	28.3302	29.3186	27.6689
HSD17B4	26.9151	26.7537	25.4427	28.0621	26.3155	27.6248	25.2846	26.381	28.7637	26.6898	27.4794	27.4456	26.7961	27.6567	24.2828	26.7279	28.8758	25.3515	26.5088	27.2961	28.5693	27.2691	27.4095	26.5235	26.3059	26.6535	24.8814	26.6288	26.9154	27.9099	26.1992
CFH	26.0866	26.4861	25.4855	27.0103	26.8418	27.8631	24.5594	25.512	29.4017	24.5121	27.547	26.8332	26.8455	26.9977	20.4673	26.0741	28.0408	24.5596	26.7443	29.2507	28.1729	27.7678	27.8984	26.0342	27.204	27.166	25.0414	25.543	27.8009	27.7367	26.3431
HYOU1	24.6531	24.6198	22.7193	26.0744	23.9201	25.6407	22.9504	24.3176	26.9866	24.2823	25.2549	24.9785	24.5645	25.5026	22.6926	24.7685	27.5535	22.6424	23.869	26.4167	27.1347	25.289	26.0267	25.1104	25.1546	24.4238	21.427	24.9291	24.8753	26.1765	23.7288
MLLT4	25.4685	25.6354	24.2341	26.572	24.3277	25.7375	23.3301	25.8206	27.579	25.887	25.7203	25.3734	24.7079	25.5274	25.1228	25.3743	27.6491	23.0651	25.2523	25.4534	26.7367	25.4102	25.7224	24.1896	24.4113	25.2046	21.405	25.5241	24.102	26.042	24.6585
PSMD1	25.0767	25.0523	23.6134	26.126	24.1495	26.4562	23.1669	23.9476	27.6602	23.5109	25.7659	25.0444	24.8899	26.1535	24.6017	25.8192	28.356	23.3206	24.7839	26.3085	28.1074	25.7462	26.1786	24.7115	25.0614	24.589	23.2004	24.9919	22.2845	27.0258	24.0545
MYH10	22.3703	18.9072	20.0179	22.4373	21.323	21.8492	20.2926	21.9784	23.4694	21.6067	21.3849	22.5606	22.2377	23.1719	21.2357	21.0438	22.2092	20.4888	21.1842	21.9726	20.4728	22.7281	20.7648	21.0553	21.8966	20.6161	19.7231	22.839	22.7874	23.2705	21.6685
RPL4	28.4695	27.7796	26.9724	29.6825	28.1669	29.2503	27.102	28.2041	30.2801	28.1086	28.5328	29.5666	28.9627	29.4034	25.8657	28.4902	30.7078	27.0689	28.1975	29.1909	30.6904	28.9708	29.3558	28.0783	28.7705	28.5276	27.2525	28.5699	29.2508	29.7216	28.6594
G6PD	26.0501	26.3006	24.5675	27.2851	25.5963	27.1617	24.3894	25.5355	27.8541	25.9324	26.6057	26.0663	25.6881	26.9697	23.7447	25.9456	28.7253	24.0482	25.658	26.8461	28.7686	26.8236	26.7314	25.7537	25.7572	25.1566	23.953	25.7381	25.5006	27.4436	25.3912
RARS	24.8434	24.918	23.6813	25.8767	23.9851	26.2228	23.3999	24.2947	27.1393	24.5707	25.5947	24.6676	24.6944	25.7909	19.887	24.4473	27.6875	22.7666	24.6564	26.1269	27.4583	25.6408	26.0377	24.858	25.1384	24.5938	22.6116	24.1313	25.0856	26.5602	24.5897
GART	24.5724	24.7771	23.4763	26.0239	24.113	26.0434	23.1178	24.5624	26.9654	23.872	25.5388	26.25	25.1664	26.262	20.1102	25.0277	27.6514	23.4645	24.7045	26.2036	27.7599	25.8256	25.9882	25.5045	26.0532	25.2528	22.3628	25.5197	26.2739	26.9121	25.0189
HSPA4L	24.4149	24.4274	22.427	25.6852	24.2221	25.2583	22.0615	24.784	26.6764	24.3418	23.8077	24.5089	24.7552	24.9943	21.9923	24.6161	27.5108	23.5527	24.9846	25.5142	27.3742	25.8969	25.6388	24.5957	24.9392	23.3569	22.8955	25.4003	26.1339	25.8897	23.3158
UGGT1	21.8652	22.9186	21.1428	23.1044	21.6511	24.1171	19.9685	20.8183	24.9997	22.0738	23.1398	23.804	19.4991	22.9114	20.6533	22.3079	25.999	18.6533	20.2885	24.889	26.0353	22.8704	23.8226	21.8945	22.0018	22.8883	20.0708	20.9879	22.6013	23.9257	21.8741
SYNM	21.6304	25.9308	20.61	22.2697	21.7721	26.0991	20.0156	20.5879	22.936	22.5111	22.9116	23.242	22.826	22.1426	20.707	20.9343	24.186	22.4227	21.5816	21.8975	22.1565	22.7707	25.4275	21.2957	21.8944	22.4627	27.6339	23.8599	21.6665	22.2115	22.216
FGB	26.204	27.3013	26.1603	26.9952	27.8999	29.2727	24.7397	25.3118	30.5869	25.3232	28.7174	27.2466	26.6389	28.1228	20.7603	26.1556	29.5633	23.6445	27.464	30.2573	29.4672	28.6363	28.8643	26.1524	28.9129	27.1619	23.9135	24.9305	27.267	28.8879	25.694
MSN	25.3538	26.2756	25.4677	26.5374	25.1094	27.2317	24.2119	25.386	28.1899	23.2071	26.8887	26.3495	26.0197	26.4296	23.2252	27.3338	28.6464	25.3764	26.0556	28.4823	29.1044	28.0643	27.559	26.5233	27.8766	25.693	25.1143	26.4438	27.2471	28.4497	26.0243
ATIC	25.2584	25.1308	23.0817	26.2748	24.689	26.055	23.5976	25.0187	26.9692	24.5913	25.4175	26.4065	25.7285	26.4443	23.1317	24.6178	27.5663	23.1207	24.6771	24.7657	27.633	25.9911	26.6313	25.3907	25.1873	25.4472	23.5267	25.801	26.3146	26.4945	25.4273
IMMT	24.8366	24.9193	23.9528	26.0272	24.3639	26.0255	22.8781	24.606	26.6494	25.1791	25.4716	25.8846	25.1514	25.6454	21.4807	26.0766	27.9011	23.9199	25.2227	26.7309	27.7331	26.5833	26.0909	25.1239	26.2778	25.2696	23.7593	25.6501	25.7328	26.9913	24.9043
PA2G4	26.8137	27.0319	25.5574	27.8697	26.5843	27.6378	25.4803	26.3624	28.7082	26.8713	27.7932	28.1134	27.3718	28.3092	24.7053	26.5266	29.2407	25.4134	26.7661	27.9069	29.0754	27.8699	28.2013	26.9983	27.7271	27.2049	25.451	27.3803	27.8377	28.3967	26.8519
RPN1	25.9575	25.5113	24.3395	26.8676	25.3062	26.7964	23.944	25.5063	27.8909	25.75	26.3055	26.6181	25.8342	27.0086	23.2506	25.6412	28.3893	23.8711	25.7005	27.175	27.9503	26.9686	26.8304	25.959	26.2755	25.986	23.7914	26.2344	26.3353	27.4336	25.8288
KPNB1	26.4046	26.2978	25.2335	27.253	25.8305	26.8994	24.7105	26.2609	27.9897	26.6682	27.1232	27.5177	26.8008	27.4785	24.2935	26.8134	28.4748	24.9351	26.1629	27.1764	28.4259	27.0926	27.2476	26.5319	26.6132	26.4815	24.2151	26.601	26.9203	27.4629	25.9599
UGDH	26.7709	25.6905	23.8355	27.1746	25.9752	27.1886	24.8798	25.2846	28.6476	25.7541	27.2642	27.2134	26.4921	27.3108	23.52	25.0525	28.7443	23.2545	25.4269	26.463	27.8845	26.0806	26.4557	25.257	23.9809	25.1144	22.0296	25.1887	23.2754	27.7613	24.1882
PFKP	25.3329	25.5883	23.5818	26.8484	24.8861	26.3947	23.3446	24.9389	26.991	25.3984	25.8857	25.5263	25.0938	26.0948	23.0618	25.0897	27.4023	23.2256	24.97	26.0432	27.0826	26.3889	25.905	25.3922	25.4043	25.0141	22.7727	25.0208	24.1623	26.2786	24.6707
CP	24.6351	25.9046	25.389	24.5088	25.8234	27.4681	23.6453	24.0964	28.3142	24.675	26.4066	25.9526	25.401	26.8085	22.4596	25.0527	27.8703	22.9151	26.0438	28.9336	26.9276	27.9301	27.2691	25.0946	25.9788	25.8851	23.748	23.8762	26.2115	26.8541	24.551
YARS	25.4175	24.9763	24.1916	26.2723	24.9102	26.0482	23.3935	25.3056	27.3464	25.7244	25.719	26.3163	25.8018	26.7195	24.3127	25.3374	27.7521	24.1661	25.2608	26.26	27.8741	26.4556	26.5916	25.4234	26.0059	25.6594	23.7188	26.0201	26.4607	26.7025	25.8148
PYGL	24.0604	25.0169	22.2185	25.2964	23.237	25.503	22.6274	24.4073	26.3768	24.5346	24.948	24.2335	23.6177	23.677	21.8914	23.8956	26.2654	22.795	23.1725	25.9827	27.3051	25.7497	24.251	23.7024	24.4206	24.1186	21.4707	23.4534	23.5623	26.1302	23.9306
PARP1	24.7781	24.5515	23.7032	25.7873	25.0027	26.1345	24.0255	25.1357	26.3394	24.2539	25.8732	26.4182	25.2106	26.2454	20.2632	26.7608	27.4049	24.1017	25.3187	27.1271	27.8382	26.6462	26.3512	25.4538	26.3732	25.5401	24.7296	25.3132	26.1811	27.007	25.2439
SYNE2	25.3763	25.3925	23.8245	26.038	26.1651	25.6229	24.2102	25.7178	26.6171	26.3733	25.6632	26.0502	25.8386	26.145	21.143	25.0665	27.7904	24.9021	25.9492	26.2724	27.8103	26.8159	25.8705	26.3915	25.5764	25.6341	24.8518	26.3633	27.2483	26.4969	25.7589
HSPA1A	29.435	28.8288	27.969	30.3201	28.9868	30.6465	28.0748	29.0077	31.6859	28.7912	30.4457	30.3254	29.7205	30.4602	26.5426	29.031	31.9741	27.1945	29.0147	30.3678	31.3273	29.8463	30.4178	28.7625	28.8251	29.1754	27.7827	29.3725	29.6756	30.8345	27.8852
APOA1	29.239	29.4962	28.2518	29.0513	29.7646	31.4675	27.1062	27.6941	31.9242	28.7058	31.2231	30.3957	29.8784	30.601	24.8046	28.4883	31.7945	26.9012	29.3603	32.0425	30.2849	31.2832	30.7853	29.0777	29.8978	30.0162	27.7502	28.603	30.7626	31.3773	28.8821
RPS3A	27.4118	27.9835	26.577	28.765	26.8749	28.7578	26.3511	26.8344	29.7629	26.8225	28.46	28.0654	27.4697	28.7543	24.5889	28.2437	30.0464	26.083	27.1988	28.7372	30.0742	28.4817	28.5292	27.0946	28.3376	27.0133	25.9395	26.9665	27.4101	28.9808	26.8136
NONO	27.0635	27.2007	26.0779	28.0064	26.98	27.932	25.8129	26.7714	28.9696	26.8192	28.3163	28.3868	27.5383	28.4889	25.1385	27.5009	29.2306	26.2413	27.3289	28.4483	29.4778	28.5423	28.5113	27.4954	28.0944	27.6045	26.3721	27.6387	28.3509	28.8861	27.7331
TTLL12	26.4383	26.5734	24.1401	27.5604	25.947	27.3638	23.778	25.8286	28.4458	26.8899	27.0621	27.0695	26.736	27.4357	24.8768	25.7096	29.056	24.3805	26.0469	27.084	28.3934	26.5368	26.8446	26.0708	26.0175	26.6753	23.5695	26.7843	27.3991	27.4221	26.3797
FSCN1	24.5392	25.4666	24.5119	26.8371	24.6064	26.3984	23.8683	25.1608	27.4772	24.5924	25.8015	25.5596	24.769	26.3725	20.5415	26.2788	28.1153	24.1528	25.1275	27.0988	28.3438	26.4889	26.7184	25.7254	26.546	25.5195	23.5101	25.5846	25.6256	27.051	25.0372
CAPN2	25.7399	25.568	24.3509	26.891	24.4669	27.2095	23.4025	24.9245	27.8159	24.9287	25.4919	23.324	24.0367	26.5336	21.2839	25.8345	28.887	22.1777	25.4221	27.1231	27.9088	26.0406	26.3885	24.2499	24.7296	24.5624	20.986	23.452	22.4701	27.1543	21.8002
GPD2	25.129	24.8553	23.6235	25.9154	24.2641	25.7634	22.2494	24.191	26.9436	24.1039	24.8163	24.803	23.9015	25.6561	22.411	25.047	28.0743	23.1723	24.9926	27.1414	27.4731	26.045	25.6288	24.8372	24.892	24.5077	19.0489	25.4391	25.3155	26.8796	24.1283
NCKAP1	24.9296	24.3613	22.802	26.119	24.0547	25.4698	22.4785	24.355	26.7878	24.4134	24.3825	24.0797	23.9135	24.6056	22.6461	24.6668	26.9495	23.0553	24.15	24.9285	26.5007	25.2868	25.2751	24.3463	23.5053	24.6409	22.2347	24.137	24.3637	25.9321	23.4334
PLXNB2	24.9643	23.9088	22.8574	25.6065	23.7364	25.331	22.2325	24.2116	26.4368	24.3346	24.4294	24.3673	24.6859	23.1806	23.4626	24.3102	27.6384	22.3819	24.2778	25.6905	27.2076	21.8368	24.9806	24.3217	22.8609	24.8553	22.5366	25.3672	24.8567	24.2119	24.4269
LAMB3	21.4817	21.0477	20.5421	23.2868	21.0208	22.5038	20.701	17.7017	20.573	20.7809	23.122	22.2407	22.28	23.2696	21.0586	22.6329	21.2252	21.4128	22.4979	19.2803	23.0643	21.9597	17.6649	22.0621	20.8595	21.9689	20.9817	22.2701	23.8379	22.6435	21.5137
LAMA3	20.6148	22.4303	21.0599	22.9325	24.6355	22.3561	22.415	20.8998	21.7602	21.7624	22.3482	22.2448	24.5153	22.5699	20.9936	19.6244	20.8541	20.195	23.0884	20.1801	22.0628	21.9029	21.0062	21.2479	21.9203	22.1791	23.4028	21.9984	22.1839	23.5283	22.6116
MDH2	29.0935	28.9696	27.5756	30.2652	28.7754	29.7849	27.6521	28.357	31.1288	28.9111	29.9803	30.4308	29.8323	30.5198	26.8119	28.768	31.2429	27.7195	29.0782	30.1559	31.0033	29.8061	30.1627	29.0601	28.8568	29.4867	27.6004	29.7098	30.2399	30.4629	28.9199
CKMT1A	27.6164	28.3937	26.307	29.2306	27.8671	29.0315	26.4346	28.1338	30.1461	27.9425	28.7985	29.1108	28.635	29.4501	26.3018	27.6818	30.72	26.4359	28.2761	28.4515	30.2193	28.7363	29.1563	28.0809	27.6386	28.4876	26.2755	28.8612	29.4692	29.5619	28.2305
TARS	24.2588	24.6152	23.3281	25.7352	24.3626	25.5224	22.83	24.3342	27.2953	24.8638	25.4422	25.5902	24.7547	26.2161	23.5183	24.6423	27.1083	23.2148	24.5098	25.196	27.1552	25.3934	25.7554	24.3032	25.1281	24.6492	22.8371	24.0853	25.0345	25.3306	24.8412
USO1	24.3835	25.3311	23.6539	25.4961	23.5683	26.2909	22.7176	23.5209	26.8724	23.5371	25.3168	24.4396	22.6646	24.7389	21.5132	25.0304	27.6796	22.4793	24.3613	25.7957	26.9722	25.4959	25.5084	23.7794	24.8278	24.0336	22.2119	23.4526	23.3996	25.9781	22.8077
SERPINB1	29.4399	30.032	28.0977	31.0941	28.7347	30.9218	27.3144	28.4937	31.5404	29.6486	30.4458	29.4387	28.8439	30.4947	26.446	29.4035	31.9746	25.4306	28.7241	28.846	30.7073	28.3242	30.0458	27.6799	28.2826	28.478	25.8677	27.2677	27.3355	29.6628	26.6469
ALDH3A1	28.7779	28.7436	26.9156	30.7139	28.2529	29.4696	26.8176	28.331	31.4213	28.5873	29.3883	29.0506	28.7301	30.1224	25.9663	28.2143	31.8553	25.178	27.4004	28.9234	29.7685	27.2664	28.6401	26.7371	26.1632	27.8446	25.9516	27.7679	27.3418	29.0955	26.0703
ATP2A2	26.3584	25.8725	25.1108	27.4142	25.6157	27.098	24.4942	25.8139	27.8389	25.9554	26.2555	26.3457	26.1345	27.2497	21.1967	26.355	28.4311	24.5674	26.3611	27.4196	28.3885	27.3349	27.141	26.2058	26.2355	26.322	23.4606	26.1398	25.8818	27.6142	25.7192
RPS3	26.5191	27.1163	25.8293	28.2989	26.3838	28.0182	25.5994	26.3536	29.2577	26.0982	27.8205	27.5097	26.9954	28.1339	23.7375	27.2786	29.7363	25.59	26.7205	28.2849	29.4766	28.0121	28.1787	26.3717	27.8277	26.6414	25.158	26.5069	26.9643	28.6279	26.0833
PDLIM5	26.6101	26.6645	25.1453	27.42	25.5353	27.2423	24.3597	26.4583	28.4185	26.5606	27.0868	26.6527	26.2212	27.2009	24.4708	26.6516	28.9153	24.6677	26.2584	27.3302	28.629	27.6003	27.1107	26.2154	26.3448	26.6902	24.5673	26.8327	27.0963	27.6373	26.3205
LAP3	25.4237	25.5098	24.3604	26.5364	25.2701	26.3159	23.7897	25.4434	27.5468	24.8107	25.9533	26.3063	26.3094	26.7199	23.2351	26.3758	27.8464	24.5249	25.5003	26.7409	27.7749	26.7624	27.0926	26.226	25.9358	26.4214	24.4165	26.6614	26.8904	27.2227	26.5825
ATP6V1A	26.0566	26.2025	24.6369	27.3883	25.3029	27.2552	24.3307	25.5059	28.303	25.6492	26.6935	26.7642	26.1965	27.5345	24.0261	25.7919	28.6363	24.5409	25.9009	26.9892	28.5311	26.7607	26.9902	26.0175	26.1805	26.0061	23.4801	26.042	26.4632	27.4902	25.3804
USP5	25.719	25.4733	23.9599	26.8176	25.3229	26.4013	23.6584	25.3959	27.3634	25.169	26.2863	26.6396	26.0231	26.9246	23.1626	25.5461	27.8196	23.5674	25.2446	26.0686	27.4252	25.7295	26.3774	25.0897	25.0089	25.5781	22.8389	25.9437	26.4115	26.8005	24.7813
EIF3C	25.3805	25.1178	24.1853	26.3105	25.0683	26.1992	24.0227	25.5045	26.861	25.326	25.6582	26.1806	25.5359	26.4677	23.9128	25.2014	27.3785	24.0074	25.2449	26.1749	27.5259	25.8781	25.8933	25.5425	25.8579	25.659	23.8243	26.2099	26.1889	26.481	26.0731
DNM2	24.473	25.0746	22.5255	26.4567	24.0229	26.0201	22.2118	23.4349	27.2766	22.9173	24.4133	24.9509	23.4392	24.8902	21.651	24.0535	27.58	21.8227	24.6105	26.2734	27.6327	25.3552	24.7806	24.5216	24.4072	24.6247	20.7429	24.785	24.8019	26.5236	24.3231
UPF1	24.0626	24.0352	23.092	24.8014	23.602	25.2691	22.8327	23.7702	25.5361	21.9017	24.234	25.067	23.3362	24.8608	21.32	24.473	26.5436	22.8459	23.7296	26.0814	26.6531	24.8385	24.9922	24.223	25.0245	23.4452	22.8027	24.4591	23.648	25.441	23.6708
COL6A1	23.7737	25.84	21.6932	22.354	24.938	27.6342	22.6807	25.2864	29.1128	22.5148	20.3693	25.7331	23.1843	24.1914	21.063	24.121	26.5839	23.413	27.1051	29.0365	26.6306	26.2813	26.928	24.3238	25.5553	24.9213	24.1819	25.7909	20.7963	25.8603	20.879
CAD	21.7457	23.2141	22.3367	24.6172	22.8554	24.3817	21.8256	22.6563	25.3657	22.3027	23.1653	24.1126	23.5169	24.5003	22.5176	23.7235	26.2586	22.5155	22.7378	24.5106	26.5488	24.2043	25.0312	23.5853	24.043	23.3597	20.9025	23.8271	23.9233	25.3172	23.0421
UBA1	26.8045	27.165	25.4424	28.0037	26.7106	28.1216	25.0195	26.6157	29.2894	26.8753	27.6716	27.7173	26.971	27.8969	24.849	27.1178	29.6859	25.245	26.9928	28.2903	29.1079	27.9216	28.1592	27.0742	26.9623	27.0231	25.0991	27.2144	27.5686	28.4809	26.5505
ILF3	25.9752	26.2249	25.228	27.2536	25.8236	27.1795	24.93	26.0068	28.1017	25.8249	27.1593	27.7013	26.7354	27.602	23.486	26.9834	28.5859	25.1351	26.2387	27.2687	28.6788	27.2082	27.2017	26.2019	27.1377	26.34	25.2709	26.7964	27.4993	27.8345	26.5368
COPG1	24.6862	25.0412	23.7819	26.0997	24.3515	25.7938	22.1378	24.5098	27.319	24.7276	25.5209	25.755	24.9796	26.0998	22.5706	24.9692	27.3829	23.0322	24.7531	26.1185	27.2119	25.932	26.2137	25.1615	25.3799	25.073	23.0478	25.4779	24.3522	26.7347	24.5183
C6orf132	26.5599	26.2216	24.4843	27.5279	25.1915	26.5147	24.4052	26.3144	27.79	27.1108	26.395	26.8113	26.5134	27.0409	25.5334	25.4601	27.8178	23.3725	25.5155	25.125	27.0465	25.2895	26.2428	25.1088	25.4958	26.3733	24.0368	26.536	26.6804	26.0037	25.5475
EIF3B	25.097	25.8806	24.2657	26.6514	25.1257	26.6865	23.6174	24.8331	27.7146	24.6989	25.9706	25.8438	24.9953	26.2899	22.2469	25.6227	28.0318	23.6299	25.4242	26.7152	27.9802	26.1371	26.3634	24.8337	26.0315	24.8435	23.7447	25.2711	25.2814	27.0242	25.0843
SEC31A	25.2269	24.8188	23.2536	25.967	23.9901	25.6455	23.1811	25.0352	26.6351	24.9434	25.194	25.2684	24.769	25.8852	22.9804	25.2737	27.5363	23.4997	24.8755	25.6121	27.0366	25.7906	25.8815	24.6752	24.6319	25.4753	23.4033	25.1853	25.5303	26.1873	24.9391
OGDH	25.5726	25.5757	24.3446	26.5928	25.4561	26.4933	24.1122	25.4944	27.314	25.4639	25.8793	26.3642	25.6509	26.4961	23.8686	25.7288	27.9276	24.4364	25.681	26.685	27.8909	26.2796	26.5772	25.3692	25.3605	25.8028	24.2561	26.1656	26.4203	26.5825	25.3902
COPB1	24.2901	25.2628	23.6543	26.2334	23.4538	26.3956	22.8947	23.2724	27.417	23.2706	25.4381	24.209	23.9227	24.547	21.9521	24.9631	28.1756	21.5649	24.1113	26.6782	27.694	26.2077	26.0233	23.9405	25.8147	24.3533	20.9527	24.4936	24.0925	27.1826	23.795
KARS	25.7926	26.0406	24.6502	27.0534	25.4014	27.0339	24.2055	25.8344	27.7933	25.9336	26.751	26.8001	26.1326	27.0235	23.6544	26.5306	28.6172	24.9499	25.7701	27.3087	28.5314	27.3857	27.4159	25.9605	26.9453	26.4964	24.7669	26.2937	26.7826	27.5261	26.1721
TACC2	25.149	24.6297	23.1064	25.6335	24.0269	25.7199	23.1262	25.3198	26.2974	23.8267	25.1054	25.3851	25.3688	25.4923	23.1172	24.6433	27.2741	22.9536	24.4387	23.4157	25.9073	22.9507	24.4292	21.8528	22.1844	24.2467	22.5885	23.0364	24.2811	25.5188	23.6334
MYO1B	20.5569	20.613	19.9632	21.6865	20.9535	19.06	20.7931	18.1078	20.1956	21.1504	23.2647	21.6179	22.3899	22.7387	21.5015	17.5603	23.3059	17.3082	19.3129	23.3889	25.5805	22.5778	22.6908	19.5466	20.7097	16.7503	20.2519	23.0132	23.4599	19.3458	23.0219
EEF1G	27.9153	27.8298	26.5645	29.2156	27.6061	28.9201	26.4236	27.6331	29.8335	27.8344	28.8153	29.0044	28.0588	28.9789	25.5184	27.734	30.1836	26.0228	27.5114	28.5787	29.9106	28.4112	28.682	27.9091	28.4677	27.9333	26.1829	28.0492	28.4922	28.5943	27.565
CLCA4	28.1794	29.0256	26.5731	29.3867	26.9165	29.2251	25.5013	26.8655	29.2278	28.4302	28.062	28.5701	27.785	28.3852	26.7618	28.1752	30.6831	24.4458	26.9638	26.0841	28.4247	26.8891	28.7001	26.0505	25.7475	27.9423	24.5407	27.1067	27.2978	27.8508	25.6478
HADHB	26.3444	26.4967	24.6942	27.4237	26.1244	27.3309	24.7513	25.4905	28.4551	26.4279	27.2028	27.6893	27.0817	27.8159	24.2706	26.1891	28.6969	24.8147	25.7477	27.3948	27.9912	26.8209	27.0401	26.1949	25.9429	26.868	23.2276	26.7137	27.3631	27.6675	26.1366
PHGDH	26.7831	26.8278	26.2533	28.0519	26.9173	28.0242	25.5323	26.9069	28.9032	26.867	27.4184	27.9558	27.475	28.5122	25.5028	26.6061	28.726	24.4841	26.0157	25.459	27.4985	24.9771	27.7005	25.313	25.5837	26.0804	25.6669	25.2679	26.5371	26.3606	24.7368
POF1B	26.2513	26.1941	24.2808	27.0787	25.4276	26.769	24.3428	26.2132	27.933	26.9619	26.6355	26.8742	26.369	26.8859	24.8324	25.7647	28.3076	24.8529	25.932	26.0182	27.6648	26.1088	26.4584	25.8965	25.3424	26.4935	23.9384	26.9876	26.3294	26.7698	25.6898
TRIM28	26.413	26.1805	25.1021	27.0897	26.1201	27.3126	25.1725	26.0067	28.3624	25.4042	27.3095	27.534	26.9061	27.5666	24.8456	26.6558	28.7526	25.0068	26.2873	27.8401	28.7887	27.4425	27.4047	26.3641	27.052	26.5428	25.6458	26.6816	27.5567	27.8984	26.6288
DARS	24.9457	25.5226	24.3446	26.1759	24.4654	26.5605	23.4	24.2799	27.7362	24.2107	25.8211	25.0771	24.5694	26.3081	22.044	25.1857	28.2111	23.2101	25.0062	26.8583	27.6971	26.0633	26.2308	24.8629	25.5921	24.3209	22.5523	24.6887	24.6369	26.8247	24.0935
CSE1L	32.0568	32.3895	31.0215	33.1997	32.0199	33.1539	31.08	32.0396	33.5727	32.1313	32.3576	33.361	33.1475	32.64	21.3625	33.0677	33.0677	29.928	32.2142	33.1368	34.4761	33.3213	32.9322	32.1796	33.1773	30.6815	32.1297	33.2121	33.0813	33.0231	32.7129
ITGA6	19.713	22.6923	14.587	20.5021	20.3271	21.8722	20.5982	20.185	24.7465	21.212	22.1611	22.8919	18.4625	22.5205	21.0801	19.3169	23.7627	16.5749	21.0159	22.1895	24.5407	20.9445	21.4611	19.2491	20.4734	22.011	17.0878	21.9981	17.6806	19.3979	20.7937
HSP90AA1	27.157	27.8067	26.1585	28.2515	26.9554	28.5665	25.4284	26.5176	29.4899	26.9919	27.9215	28.1195	27.2594	28.5371	24.5673	27.6902	30.2616	25.9486	27.3454	28.9354	29.9871	28.8097	28.6842	27.6679	28.343	27.4248	25.5853	27.5334	27.671	28.9967	27.23
PPP2R1A	27.5201	27.1974	25.1866	28.5802	27.0039	28.171	25.2765	27.2764	29.2439	27.5445	27.917	28.1528	27.4583	28.4251	25.9719	27.0644	29.6009	24.9323	27.0868	27.6768	29.0325	27.4041	28.0224	26.9763	26.7975	27.5754	25.1069	27.6188	27.6922	28.3531	26.862
LIMA1	24.7244	23.1666	22.9059	24.8055	24.2106	23.7047	22.2276	24.4493	25.7068	23.7536	24.6743	25.1929	24.8614	25.0499	23.4367	25.0068	26.507	23.9815	24.9858	26.2061	26.7183	26.5022	25.5039	25.9675	25.0906	25.9656	23.9537	26.2172	27.1166	26.5439	25.8287
PLG	25.2243	26.0158	24.7032	25.6417	26.4864	27.0981	23.2063	24.4653	28.1797	23.7143	26.5694	25.8289	25.1601	26.3639	20.623	24.6947	27.4504	22.0912	25.7464	28.6725	26.7844	27.7017	26.6252	24.9143	26.2942	26.2488	24.0113	22.9106	27.2289	26.7052	25.4012
UNC45A	24.9484	24.3475	23.2758	25.7159	24.3494	25.4126	22.6982	24.6114	26.1708	24.5313	25.0997	25.7668	24.8391	25.6784	23.7952	24.1898	27.047	22.0516	24.5599	25.3153	27.0953	24.8434	24.5134	24.423	23.6767	24.8533	22.607	25.1212	25.0989	25.3461	24.5319
XPO1	20.9829	21.7345	21.2863	22.5628	20.9726	25.3747	20.3753	20.518	24.6755	21.7135	22.8231	20.5184	21.7863	23.3902	20.7248	22.6977	26.9149	20.0103	23.1726	25.531	26.4597	24.5029	24.421	21.4293	22.8829	21.2656	19.9115	21.5772	22.2849	25.2345	22.154
SAMD9	28.0156	28.242	26.0204	29.4154	27.366	28.7958	24.3357	27.4637	30.3075	27.7572	27.9425	28.0386	26.4895	27.8297	26.3518	26.7212	29.8464	25.0578	27.4044	27.3451	28.7566	28.3319	28.5759	27.0351	25.6561	27.828	27.1486	27.8358	28.0806	27.1846	27.4614
SPRR3	30.095	32.6085	29.9229	31.4223	28.8663	32.6803	29.2317	29.4333	34.5593	29.7009	30.9995	29.671	29.1583	30.9093	27.5465	30.3431	33.676	26.5754	28.2464	29.8273	31.2101	27.4373	30.7297	26.1254	27.7003	28.1677	26.0217	28.0909	28.1472	29.5861	26.7486
RPL7A	28.2417	28.4581	27.5295	29.6022	28.1581	29.418	27.2722	28.4135	30.292	28.1193	29.0302	29.3856	28.7145	29.6054	25.8548	28.9717	30.6656	26.774	27.9985	29.3101	30.6778	29.1044	29.1718	28.1247	29.111	28.31	26.917	27.8701	28.6978	29.3488	27.611
SERPINA1	28.4097	28.932	27.4414	29.0656	28.905	30.7732	26.7682	27.1025	31.1327	28.0123	30.1465	29.8733	29.3017	30.0453	24.5748	27.4139	30.6944	26.1847	28.2312	30.8689	30.6827	30.9268	30.4772	28.8681	29.5654	29.9415	27.6794	28.9614	30.5062	30.7998	28.5028
ANXA3	27.0345	26.5315	24.3106	27.1337	25.9007	26.8815	24.6796	25.1378	28.1472	26.2476	26.7557	26.9171	26.3867	27.0597	24.8672	25.7581	28.602	24.2905	25.3016	26.387	27.241	26.8089	26.6172	25.7929	24.8235	26.4109	23.1107	26.3713	26.8501	26.9235	25.7135
SQRDL	26.1394	26.361	24.3377	26.4905	25.3375	26.7496	23.6832	25.7858	28.4951	25.6473	26.1226	25.8628	23.7447	26.7607	23.1277	25.1922	28.4464	23.719	25.2797	27.4713	27.5986	26.8398	26.1701	25.4796	26.1479	25.2895	23.3037	25.4832	25.7394	27.1241	24.4326
PGM2	26.9926	27.0562	25.4658	28.0877	26.1898	27.8602	25.3271	26.4472	29.0245	27.0875	27.6916	27.4721	26.9968	27.8229	22.4509	27.4615	29.7561	25.3317	27.088	28.3422	29.3045	27.9379	27.9874	26.9705	26.8163	26.797	24.7095	26.9679	27.2036	28.3226	25.9268
COPB2	24.9023	25.9011	24.2455	26.6944	23.8581	26.869	23.3565	24.5151	27.7136	23.9658	25.5117	22.9151	21.3384	25.9619	22.902	25.7356	28.3478	23.3019	25.1338	27.031	27.7392	25.7785	26.0755	23.2985	25.2426	23.421	20.8131	22.9869	22.0438	27.0138	23.461
SLC9A3R1	28.0319	28.1978	26.7461	28.9584	27.1696	29.0086	26.3492	27.7772	30.0314	27.8787	28.9005	29.1045	28.4091	29.1306	25.9092	27.9523	30.4237	26.3429	27.5709	28.6278	30.0633	28.3136	28.9259	27.5601	28.0633	27.937	26.3162	28.0393	28.6567	29.1053	27.5482
SERPINB2	27.0382	27.526	25.0362	28.3888	25.8881	28.1159	24.5911	25.6128	29.2148	27.4321	27.0879	26.4996	26.8174	27.6132	24.6121	27.1871	30.4181	25.5581	27.6052	28.8545	29.992	29.3754	28.577	28.187	27.2515	27.7521	23.5523	28.4193	28.1602	29.3469	26.48
TUFM	26.9665	27.1044	26.0774	28.1003	26.8473	28.0964	25.8722	26.7849	28.8666	26.5902	27.7363	27.9804	27.5361	28.0161	24.8277	27.4929	29.747	26.035	27.0708	28.2253	29.3923	28.0587	28.105	26.9537	27.8095	27.2412	25.9824	27.5844	28.2911	28.5524	27.0205
CCT6A	26.4818	26.2692	24.8071	27.6422	26.048	27.2255	24.7109	26.0948	28.4673	26.4963	27.1857	27.987	27.1677	27.8247	25.0333	26.543	28.7757	24.842	26.2676	27.2766	28.6324	27.2436	27.6311	26.9006	27.0055	27.1746	24.8086	27.4483	27.8145	28.0483	26.6659
PLIN3	27.0419	27.3168	25.8728	28.2843	26.2514	27.9062	25.057	27.2398	29.4897	27.3541	27.7891	28.046	27.6738	28.4468	25.719	27.2636	29.309	25.4032	26.8037	27.4819	28.7662	27.3649	27.7912	26.3965	26.5583	27.0897	25.1949	27.1872	28.2625	28.1025	26.8489
IDH2	26.7033	27.1815	25.6519	28.0849	25.6967	28.1762	25.7676	26.053	29.5233	26.7362	27.9811	27.7794	27.0093	27.8533	23.7555	26.5861	29.5769	25.0772	26.5555	28.7178	28.9729	27.6324	27.8309	26.5189	26.4124	26.4531	24.7733	27.054	27.0134	28.7557	26.0423
GOT1	26.2846	25.9441	24.9626	26.9888	25.6901	26.8617	24.424	25.6488	28.0196	26.3102	26.6281	27.4232	27.0141	27.5619	24.0782	26.3421	28.3729	25.3779	26.1663	26.9773	28.1423	27.0447	27.271	26.1563	25.9235	26.746	24.991	26.9762	27.3324	27.8093	26.4751
Psmc2	25.2831	25.3165	23.9312	26.3269	24.8076	25.9974	23.8383	24.7153	27.3931	25.1439	26.0723	26.0369	25.4379	26.3994	22.4391	25.4183	27.7338	23.7778	25.2327	26.2767	27.6702	26.1333	26.5741	25.5143	25.8297	25.6515	23.3419	25.7001	25.9342	26.6732	25.1327
NDUFS1	25.2909	25.5322	23.6794	26.1217	24.7143	26.4223	24.1291	24.6234	26.7307	24.8893	26.0461	26.3715	25.5577	25.9238	21.7576	25.6256	27.5205	24.209	25.4983	26.914	27.435	26.1282	26.2428	25.4133	25.3063	25.7229	24.1648	26.3848	26.3494	26.7709	25.6027
BAIAP2	26.6133	26.0488	24.5765	26.8153	25.7304	26.8819	24.6669	26.1139	27.6713	26.5465	26.772	26.9855	26.7877	27.3418	25.7458	25.8961	28.1974	24.6888	25.8595	26.316	27.7883	25.9033	26.8494	26.0147	26.1887	26.6784	24.9296	26.6691	27.2958	27.1825	26.1407
STAT1	22.2293	24.1805	23.2724	24.4664	23.3565	24.2918	21.1317	23.4225	23.6484	22.503	22.2679	21.9986	21.4945	24.1535	20.121	24.6401	26.4094	21.3611	22.8091	24.8947	26.7659	24.2212	26.0744	23.5169	24.3478	23.3206	21.4129	20.5322	22.0223	23.3729	23.9095
EIF5B	24.2093	24.2207	22.2376	25.2647	23.6908	24.9623	21.3032	24.0683	24.9361	23.3003	24.551	24.1491	23.7649	24.8317	21.3227	23.3733	26.6092	21.9604	23.8974	25.2747	26.7087	24.7973	24.8313	23.6672	24.9815	22.7327	21.1005	23.655	22.0476	25.7046	23.9756
UBA6	21.9166	22.0908	20.366	23.4148	21.5706	22.8351	20.0402	22.3706	24.8876	20.8629	21.9616	21.7655	22.3319	22.6706	20.9756	23.7494	27.2498	21.6837	22.5532	26.5335	27.8694	24.7627	22.121	23.0697	22.322	23.7801	20.8283	24.0533	24.0743	25.8183	21.8472
COL6A2	18.3302	22.3624	17.3038	20.2269	20.2395	24.1758	20.549	21.8126	26.1905	21.4821	21.0045	19.8571	21.8835	22.298	21.2503	19.4786	22.2269	18.1761	21.8788	27.3625	22.7015	20.9802	24.3433	19.2404	20.5356	20.1135	18.3857	20.8175	22.4079	21.9192	21.7547
ADH7	28.8361	28.675	26.9286	30.0358	28.0198	29.6829	26.7638	28.1106	30.6014	28.733	29.4369	29.5079	28.9704	29.9121	25.791	28.1777	31.0532	26.3716	28.0404	28.3537	30.2543	27.604	28.9923	27.3148	26.3887	27.6439	26.5175	27.8262	27.4321	29.1806	27.3277
HNRNPL	26.9351	26.7944	25.4993	27.8212	26.5604	27.7953	25.4803	26.7844	28.9122	26.5724	27.5925	28.115	27.4758	27.9269	23.813	27.7313	29.5037	26.1753	27.1734	28.5445	29.558	28.3989	28.2353	27.5009	27.9482	27.461	26.3914	27.8353	28.6017	28.7709	27.6023
HP1BP3	26.9953	26.3768	25.2208	27.8596	26.4895	27.121	25.4301	26.9442	27.7934	26.7473	26.8604	27.901	27.3537	27.753	24.7508	27.1589	28.7001	26.2396	26.7613	27.5012	28.5013	27.8373	27.4495	27.4329	26.8334	27.8426	26.6591	27.7155	28.3107	28.2008	27.5208
SHMT2	25.2804	25.2975	24.2609	26.371	25.381	26.0589	24.1865	24.9864	27.3954	25.457	26.0161	26.8055	25.693	26.8453	22.8055	25.5181	27.8073	24.0123	25.3499	26.6698	27.9616	26.3937	26.4733	26.1152	26.5407	25.8928	23.9548	26.1035	26.7955	26.7646	25.494
ALDH7A1	24.8133	25.7959	24.8826	26.8419	24.2609	26.7445	23.3597	24.7105	28.1886	24.0092	25.9317	25.4004	25.6682	26.633	22.6812	25.6177	27.8776	23.2048	25.0344	27.3139	27.9569	25.9822	26.6305	24.9158	23.4372	25.2648	23.4315	25.2168	25.9498	26.6154	23.3169
PPP1R13L	25.7918	25.7112	24.6494	26.5888	25.0944	26.5465	24.2913	25.6871	27.8663	25.5617	26.3049	26.4884	25.6789	26.8386	24.8869	25.5674	27.7804	24.1187	25.309	25.9316	26.9783	25.3081	26.4522	24.0617	23.1371	25.6291	23.5603	25.732	25.9907	26.2527	24.3454
RUVBL2	24.5285	25.0965	24.0064	25.7492	24.4248	26.016	23.6283	24.6514	26.4907	24.7681	25.622	25.5309	25.2234	26.3098	21.8548	25.5084	27.1754	23.7536	24.6606	26.0954	27.3906	25.8233	26.2978	25.35	26.0713	25.4334	23.5298	24.8765	25.3589	26.4877	24.6698
RNPEP	25.5814	25.2991	24.168	26.6894	24.5359	26.5706	23.7163	24.868	27.8393	25.4712	26.5239	26.2271	25.9688	26.7576	22.9931	25.7515	28.3997	23.7835	25.4318	26.4175	27.724	26.412	26.4513	24.757	25.8137	25.0967	23.3065	24.4339	25.3069	27.1405	24.2463
DDX1	23.6585	24.0628	21.8259	25.2559	23.5446	25.7203	20.958	23.1542	26.8651	22.9456	24.6522	24.5295	24.1	25.1584	20.3672	23.7352	27.3503	21.118	23.6671	25.9216	27.1129	24.7134	24.9027	23.9866	24.2084	23.3167	21.3493	23.9269	23.4406	26.1045	23.739
DDB1	23.4178	25.2794	23.7462	25.5937	22.8914	25.5451	22.3827	22.8809	26.8218	23.1236	25.1091	25.1252	24.078	24.4252	19.8755	25.3432	27.8788	22.528	24.8174	26.6818	27.6944	24.7537	25.3589	22.1668	24.8394	24.0331	19.4542	23.8435	24.1437	26.5335	20.6934
DNM1L	21.5269	21.4038	20.6146	23.2114	20.3404	23.565	17.3882	20.441	24.3934	22.4333	20.0207	23.0917	22.0156	23.3092	20.6601	23.0852	25.7172	17.8383	21.6375	23.9131	25.8002	22.934	23.7047	22.7478	22.4379	22.6679	18.086	22.5815	22.2731	24.6861	21.3892
SCRIB	25.7128	23.9135	23.119	26.8201	24.0253	24.9369	22.9371	25.3815	25.9703	24.76	25.1665	26.2315	24.9729	24.5231	24.2537	24.2332	27.6531	22.9377	24.5485	23.4298	26.6094	24.5247	24.7564	24.417	21.5831	23.3917	20.4648	25.1194	25.4707	24.8921	22.9804
DST	21.381	21.0297	20.6691	22.733	21.3432	20.3501	19.9169	21.4838	21.5088	21.8344	21.363	22.6476	20.6689	22.5645	20.8809	21.8795	22.4125	20.7831	21.8772	20.7793	23.197	23.0161	22.841	19.6193	21.7446	22.151	21.9663	22.6662	24.0673	23.5854	20.8916
PGAM1	29.7781	29.6601	27.8212	30.9636	29.1899	30.6014	27.4092	29.4396	31.5194	29.6778	29.7169	30.6016	29.9786	30.4086	28.0312	29.0998	31.616	27.2326	29.0334	30.0371	31.3984	29.888	30.0594	29.4473	29.449	29.7745	27.756	29.9642	30.1293	30.4763	29.6391
ACTR3	27.5013	27.7012	26.1497	28.4954	27.0299	28.517	26.017	27.0579	29.702	27.4966	28.4851	28.4073	27.8574	28.9173	25.4723	27.4923	30.2323	26.1349	27.3651	28.9469	29.9111	28.449	28.5818	27.3997	27.6048	27.5788	25.5289	27.8001	27.8507	29.174	27.4219
ANXA11	27.1741	27.08	24.9852	27.6457	26.3379	27.6826	24.8577	26.4487	29.568	27.4354	27.3214	27.8195	27.4518	27.7626	25.0847	26.606	28.8783	24.649	27.0771	28.269	29.1009	27.9058	27.9289	26.986	27.0617	26.8395	24.7387	27.5955	27.6535	28.3238	26.712
UQCRC1	27.3332	27.1715	25.5842	28.3555	26.9961	28.072	25.9119	26.9738	28.6156	26.8294	27.6341	27.7221	27.4438	28.0863	25.4693	27.3608	29.3796	25.9436	27.385	28.4746	29.1274	28.0947	28.0224	27.506	27.3021	27.7466	25.7064	28.14	28.2822	28.7092	27.4818
MATR3	26.1147	26.1937	25.0688	27.0397	26.0186	27.1278	24.9949	26.0294	28.0719	25.5024	27.0007	27.3867	26.6313	27.4083	23.8488	26.5053	28.3672	25.2545	26.3046	27.7491	28.5729	27.432	27.3457	26.3668	26.875	26.359	25.2127	26.7613	27.2244	27.8514	26.4818
CNDP2	25.3675	25.5465	24.5835	26.5634	24.8605	26.4738	23.6992	24.9996	27.539	25.1849	26.0249	26.1567	25.6933	26.7981	23.5608	25.9139	27.7456	23.9734	25.1104	26.5256	27.3282	26.0844	26.5074	25.5809	25.4842	26.2269	23.8612	26.2349	27.0081	27.0455	25.8398
ESYT1	23.9814	23.5626	22.8088	24.6344	23.8831	25.4613	22.7024	23.9095	25.7559	22.8672	24.5849	23.8382	23.7429	24.2161	21.3373	24.5627	27.1198	22.8813	24.257	26.6072	27.4879	26.3847	25.9016	25.2238	24.8974	24.3456	21.0252	25.0317	24.7569	26.8601	24.264
ENO1	30.5306	30.7296	28.7322	31.6683	30.1499	31.6161	28.9835	29.8568	32.8127	30.5758	31.3323	31.8114	31.4327	31.9468	28.7648	30.1938	33.2409	28.8818	30.329	31.5649	32.8936	31.4059	31.6283	30.5881	30.5676	30.7154	29.0025	31.1862	31.6694	32.086	30.468
SFN	31.9223	32.4781	30.4611	32.9528	31.3758	32.7902	30.4184	31.9422	34.0865	32.0986	32.7887	32.6722	32.1081	32.8319	29.8016	31.883	34.2229	30.3369	31.6249	32.5345	33.9665	32.4854	32.6635	31.9665	31.7578	31.6211	30.0696	31.9684	32.6597	33.1951	31.7753
TAGLN2	28.9707	29.5701	28.0962	29.9867	28.794	30.4237	27.9118	28.2951	31.5235	28.4	30.0806	30.2295	29.7756	30.2795	27.17	29.5119	31.898	28.0061	29.0075	30.2885	31.3832	30.0268	30.5511	28.999	29.4359	29.4649	27.7563	29.5886	30.479	30.7999	29.1234
CALR	27.5365	28.5271	26.6308	28.8918	26.9476	29.3425	26.1344	27.2559	30.3944	27.8291	29.0878	28.4706	27.6823	28.6757	24.9867	28.3465	30.6294	25.9768	27.2534	29.3733	30.1117	28.8541	28.721	27.1295	28.5675	27.4654	25.5119	27.8886	28.0669	29.5096	27.188
ANXA5	27.2603	27.57	26.4981	28.4232	27.2647	28.9769	26.4517	26.1169	29.9064	26.4175	28.1265	28.1057	27.7439	28.5177	24.4295	28.0288	29.7702	26.0602	27.3881	29.3258	29.9333	28.2958	29.1358	27.423	27.9525	27.5079	26.4559	27.65	27.5326	29.2449	26.5966
CTNNB1	26.504	27.251	25.6309	27.9142	26.5562	28.0538	25.8646	27.0781	28.9119	26.7674	27.8023	28.1125	27.3512	28.0037	25.0385	27.0025	29.396	25.2341	26.3908	27.4753	28.5944	27.5547	27.2775	26.7706	26.6572	26.7646	25.3383	26.754	27.3028	27.9236	26.6044
GNB2L1	26.6118	28.0522	26.2634	28.2082	26.4456	29.0142	25.9691	26.164	29.8895	26.357	28.2207	27.5267	26.7696	28.2936	24.7853	27.3678	30.4462	25.3507	26.814	28.9565	29.8812	28.1937	28.4408	26.406	27.9411	26.0698	24.6118	26.2721	26.2391	28.8436	25.8168
KHSRP	26.4184	25.8697	25.2567	26.9733	25.9883	26.9379	25.1142	26.3239	27.8713	25.8237	27.0019	27.66	26.9669	27.2682	24.4351	26.9106	28.1655	25.5089	26.3812	27.2493	28.6324	27.1893	27.2659	26.5479	26.9187	26.9852	25.5882	27.2336	27.9728	27.596	26.8898
FGG	26.7032	28.2809	26.9707	27.2806	27.7886	29.7538	24.9213	25.459	30.8421	26.0033	28.7735	27.0719	27.1787	28.2982	21.0627	27.4696	30.0928	24.9666	27.6066	30.392	29.522	28.6986	28.8199	26.3103	28.8357	27.4885	24.3922	25.405	27.7093	28.9791	26.0152
ANXA4	26.2937	26.3312	25.0878	27.525	26.2394	27.2828	25.405	25.6531	28.492	25.9256	27.418	27.901	27.3514	27.8566	24.3067	26.2695	28.614	25.2504	26.1325	27.8339	28.7357	27.5727	27.7155	26.7512	25.7593	27.166	25.6951	27.5538	28.2094	28.4348	26.674
ARPC1A	26.5163	26.8776	24.9627	27.7894	25.5122	27.6146	24.8047	25.9271	28.9028	26.7079	27.3501	27.002	26.1703	27.5968	23.0829	26.5885	29.3842	24.2402	25.8842	27.245	28.4701	27.0231	27.108	25.8833	25.8064	25.8612	22.9089	25.972	25.7521	27.6092	25.3873
HNRNPUL2	25.9135	25.6602	24.5124	26.8716	25.6139	26.9053	24.6091	25.26	27.6927	25.1323	26.4646	26.8227	26.2417	27.0258	23.6252	25.9825	28.2688	24.3627	25.5955	27.2802	28.4453	26.9762	26.9556	26.0713	26.2566	26.2585	24.4697	26.5941	27.0669	27.6799	25.7881
DCTN2	24.9172	24.8319	21.918	25.9957	24.0617	25.5932	22.1894	24.0029	26.7807	24.297	25.6823	26.287	25.807	26.2649	22.6245	24.3556	27.9331	22.0991	24.2397	25.7719	26.9605	25.3176	25.846	24.8514	24.6943	24.9965	22.3313	24.6902	25.7177	26.1323	23.6373
MARS	23.7255	24.055	22.3818	25.3594	22.94	25.0639	22.2786	23.6649	25.8441	22.1381	24.6501	24.2539	22.6669	25.042	19.9576	23.9311	26.8584	21.0706	23.8147	25.1485	26.5938	24.3721	24.8597	24.0692	24.5504	24.7914	22.3472	24.2269	23.507	25.3836	23.6139
PADI1	25.1884	25.0158	22.2266	25.9187	24.2837	24.5833	22.4	24.0633	26.2495	25.0511	24.793	24.564	23.7302	25.5685	24.0192	22.9301	26.2238	17.4937	23.127	21.2109	22.8399	22.1125	22.8416	21.8707	21.8292	23.4339	20.0742	22.0747	23.2108	22.2408	22.6904
NBEAL2	24.0373	23.5708	21.2339	25.3867	21.753	25.0537	22.0001	24.4969	25.2479	23.4251	23.3785	23.3333	23.3452	24.0723	22.9439	23.8716	26.6772	20.433	24.2874	24.8702	26.2583	24.0844	24.6356	23.3362	21.1221	22.7575	20.0751	23.3863	22.3535	25.8994	22.8471
IGF2R	22.1205	21.569	20.3506	22.02	21.2853	22.1041	20.8768	20.4259	23.0393	22.3888	22.0551	21.5773	22.6134	22.4775	21.4354	20.6412	23.4576	21.542	22.1376	22.8257	23.2133	23.0932	22.4769	21.3643	21.9572	22.3824	21.3118	22.7395	23.6063	24.4349	22.0669
PTBP1	26.6276	26.9963	25.6409	27.8457	26.2892	27.9193	25.2889	26.2836	29.1326	26.3689	27.8674	28.1444	27.3035	28.1738	23.9609	27.4067	29.4049	25.8164	26.7391	28.3197	29.1947	27.8615	28.1934	27.1398	27.6435	27.2488	25.7032	27.5611	27.9819	28.6204	26.8728
AKR1A1	27.8239	27.7859	25.9448	28.6352	26.8072	28.434	25.9597	26.6598	29.9542	27.1136	28.4805	28.2387	28.1374	28.8259	25.2261	26.8387	30.275	25.8606	27.3092	28.6447	29.7802	28.5377	28.9071	27.2539	26.9866	27.8126	26.0762	27.7805	28.2412	29.2726	27.0255
TYMP	25.2653	25.551	25.3003	26.3329	25.1188	25.8561	23.8631	25.8619	27.2025	25.1025	26.2326	26.7656	26.9945	26.7412	24.8583	27.0321	28.4193	26.1566	26.1049	27.5701	28.622	27.9488	27.985	26.7605	27.3117	26.8933	25.8354	27.9872	28.238	27.8254	28.1728
DLD	26.4724	26.7794	25.7085	27.2023	26.2397	26.8709	25.1999	25.8144	27.4523	26.2172	27.1284	27.2813	26.7804	27.6947	24.1462	27.0431	28.4146	25.4256	26.2258	27.6922	27.9527	27.3915	27.3388	26.2435	26.556	26.4813	25.5103	26.442	27.3908	27.7317	26.3019
CPNE3	26.8735	27.3537	25.7439	27.5974	26.0805	27.8339	25.4566	26.1957	29.0182	26.3637	27.6258	27.3123	26.5723	27.8758	24.0552	26.6366	29.4408	24.6286	26.3263	27.0077	28.4732	26.7708	27.8493	25.6983	26.0374	26.7085	24.7872	26.1488	25.9301	27.8105	25.2496
PSMC6	25.8713	26.2875	24.8886	27.0603	25.6007	27.0396	24.3564	25.3435	28.0698	25.5845	26.6418	26.389	25.9035	26.7517	23.6484	26.4481	28.6302	24.5267	25.7733	27.0298	28.235	26.5632	26.9783	25.6456	26.4381	25.6873	23.9971	25.59	26.1924	27.3439	25.4144
AP1B1	25.3369	25.3511	24.2463	26.3666	24.0559	26.2832	23.7783	24.9085	27.4081	24.705	24.9941	24.553	24.4605	25.4797	23.1263	25.7716	28.2069	24.0355	25.1379	26.6088	27.8156	25.8821	25.4543	24.4887	24.3731	24.8696	22.3798	23.3393	21.8187	26.2415	24.9585
TRIM16	25.1848	24.8758	23.1931	26.2111	24.4882	25.9257	23.0953	24.7519	27.3132	25.4395	25.3359	25.3623	25.2918	25.8019	22.9765	24.9241	27.9453	23.1691	25.1594	25.8304	27.8599	25.938	26.094	25.1657	24.7079	25.5404	22.6949	25.3655	24.8441	26.4117	25.1885
TRIM25	25.0359	24.8473	24.5568	25.9042	24.4204	26.2072	23.0821	25.0117	27.0139	23.8803	25.7467	25.5652	25.3096	26.2218	24.3923	25.9159	28.1416	23.8015	25.1225	26.4191	27.4228	25.7745	26.2608	24.6504	24.7233	25.2154	22.9018	25.8575	26.0401	26.817	25.281
DUOX1	24.52	22.9261	22.7918	24.6189	22.5146	24.9186	21.1508	24.2429	25.4331	23.425	20.8841	23.6435	23.5367	24.5681	21.8813	24.7132	28.1015	23.5305	24.9616	26.5392	27.0344	26.0862	24.8279	24.8936	24.3215	24.7934	22.4876	25.8324	25.4655	26.5819	24.7539
RAB11FIP1	26.1344	25.4762	24.2706	26.5978	24.9796	26.1957	23.1927	24.9013	27.3887	25.9956	25.7832	25.5476	25.519	25.657	24.1918	25.4416	28.1275	23.3073	25.6524	26.0306	27.2436	25.9714	26.0951	25.2919	24.9015	25.7622	20.9387	25.3032	25.6775	26.6328	25.5765
STAT3	24.3279	24.264	23.5459	25.1313	23.1881	25.6026	22.2612	24.1422	26.9258	23.1582	25.3504	24.3601	24.3293	24.443	21.9671	25.4752	27.5278	22.6717	24.5709	26.0333	27.6987	25.5971	25.6827	23.6217	25.2508	22.5005	21.9822	23.2025	23.3661	25.8941	22.7544
EFTUD2	23.0594	23.4786	23.2721	24.4712	23.5649	24.341	22.3221	23.2738	25.8727	22.6653	23.8579	24.2207	23.0722	24.1638	23.6257	25.2133	26.9156	22.7104	23.612	26.0832	26.8863	25.6265	25.4121	23.5523	25.2596	22.1242	21.2138	23.3818	24.0251	26.2927	22.2946
NAA15	23.5066	23.4929	21.8852	24.709	23.1297	24.8657	21.384	21.7372	25.6855	23.0409	23.37	24.5482	24.3082	24.3802	20.1938	24.7421	27.4585	21.1153	22.7411	26.0076	26.7715	24.2354	24.6296	23.6366	25.0818	23.1721	21.0664	23.5194	23.5312	25.7142	23.3133
EIF4G2	24.4167	23.9046	22.8522	25.7099	24.1717	25.0948	23.7081	23.3581	25.8655	24.8668	24.4941	25.0738	25.0958	24.5751	22.0435	23.8697	27.0601	22.4644	22.8811	25.0389	26.6638	24.8848	24.9191	24.2696	24.6224	23.4401	23.1656	25.213	24.9974	25.9017	24.3412
DSG2	23.5464	20.3972	19.7116	23.0522	22.019	22.9978	20.7476	22.6336	22.3836	21.6889	23.1476	21.7393	22.7681	21.9615	20.1854	22.9053	22.6498	18.8682	22.4786	22.7901	22.0076	21.3999	23.0743	21.3276	21.1599	19.953	19.0336	21.4243	19.7448	23.3163	21.0635
LAMC2	20.5925	20.9308	20.7901	23.3384	22.8719	22.5718	19.9764	21.9393	23.4762	22.0336	21.7867	19.3507	19.7558	22.6782	20.7362	19.2401	20.463	20.8417	18.6641	20.4722	22.7642	22.7029	22.6618	22.0297	22.1874	21.7034	20.9096	23.102	22.1998	22.6778	23.094
GAPDH	31.3964	32.2481	29.8279	32.7803	31.0148	33.017	29.7781	30.6039	34.1519	31.3181	32.3748	32.4102	31.9759	32.9644	28.9774	31.3381	34.104	29.5308	31.1937	32.8761	33.9213	32.5976	32.9393	31.2583	32.3171	31.389	29.7609	31.4222	31.817	33.4684	30.7354
SERPINB5	27.6802	28.1787	26.1771	29.0274	26.7442	29.3025	25.7322	26.8051	30.4068	26.9472	28.588	28.5114	27.8998	28.8757	25.6134	27.0863	31.0239	24.2879	27.2443	28.5201	30.1681	27.8693	28.8239	26.8008	26.9216	27.7452	22.3973	27.8863	28.1027	28.8832	25.7458
RPL5	27.4887	27.5633	26.3516	28.8636	27.1892	28.6079	25.8865	27.2843	29.6465	27.129	28.2544	28.4838	27.913	28.8856	24.1674	28.0223	30.0152	25.8722	27.3911	28.5406	29.9356	28.4725	28.5639	27.19	28.1698	27.2078	25.7226	27.2272	27.7894	28.7958	26.9874
PDIA6	27.2676	26.9739	25.0489	27.9592	26.9182	27.9304	25.4035	26.8767	29.2186	27.1838	27.7006	28.1807	27.3193	28.0043	24.7728	26.7577	29.088	24.839	26.8249	28.3073	28.6828	28.0848	28.0291	27.1939	27.4196	27.3388	25.5999	27.7546	27.9176	28.4932	26.9936
PHB	26.7863	26.4357	24.6624	27.6636	26.6867	27.5183	25.1096	26.358	28.4348	26.5923	27.1754	27.7134	27.2462	28.0622	25.8285	26.696	29.2653	25.7275	26.7935	27.8502	28.9069	27.4871	27.7127	26.9985	26.6621	27.5105	24.9375	27.6827	28.0921	28.0712	26.9709
GC	26.9542	27.4807	26.189	27.4605	27.5915	28.4323	25.1611	26.2373	29.4673	25.5788	27.9879	27.7626	27.0336	28.1354	22.4435	26.3696	28.7505	25.1566	27.5436	29.5793	28.2359	28.7916	28.3993	26.5882	27.6455	27.677	26.3515	26.4651	28.4692	28.1266	27.0835
SERPINB13	25.9645	26.2921	23.8585	27.9502	25.3679	27.5026	23.7491	25.8921	28.1101	27.0107	26.4007	26.1585	25.7569	26.3825	24.5092	25.8397	29.8856	24.5767	26.0142	28.0093	28.5348	26.8642	26.4483	26.272	25.1425	26.243	23.5197	26.6127	26.9272	27.2649	25.6349
APOA4	26.1257	26.8801	25.8112	26.073	27.161	27.8243	22.7985	22.4773	28.1947	25.2717	27.9683	27.0187	27.0401	27.2538	23.3483	24.8069	27.8627	22.0946	26.8489	27.7953	27.5808	27.7435	28.6473	25.6411	26.5073	26.6287	24.798	25.374	28.1536	27.47	25.8323
PSMD3	23.8407	24.13	22.1931	25.643	23.7355	25.4751	21.9739	22.6162	26.7618	24.5949	24.6932	25.1758	22.6269	25.3212	21.2032	24.4067	27.8303	20.8981	23.8965	25.6959	27.1637	24.5703	25.6361	23.4291	24.6242	24.1327	21.314	24.5831	24.8825	25.5101	23.8654
IFI16	24.6301	25.0831	24.4846	26.2198	25.0338	25.8129	22.2904	24.7724	27.3477	24.3137	26.0991	25.05	25.2007	26.2161	21.7591	26.4944	27.9231	25.2135	25.4756	27.6929	28.578	27.0334	26.0356	25.7149	26.1076	25.5691	24.1555	25.996	26.4702	27.1221	25.9283
CES1	26.6335	27.0165	20.6669	29.1089	25.2927	28.9215	23.7315	20.848	23.9034	27.4715	27.89	27.5473	25.7141	24.6331	23.435	24.7141	26.7641	20.2872	19.5177	21.4451	20.839	22.6871	22.5467	20.8808	21.4608	23.2945	20.7989	22.3372	23.238	21.9246	22.6786
CSDE1	24.7418	24.7031	22.8124	24.9631	24.1818	25.5892	23.0005	24.5818	26.0907	23.9746	24.3337	25.5526	24.8627	25.3112	23.0451	25.1631	26.9661	23.3211	24.5854	25.9249	27.11	25.3741	25.817	24.4369	25.3627	23.9531	22.4675	24.3485	25.2192	26.116	24.7046
POR	24.3574	23.9854	23.4514	25.5725	22.404	25.3809	21.5932	21.9769	26.0666	23.5019	24.0236	24.2497	23.3322	24.7977	21.5662	24.0422	27.658	21.7771	24.0732	26.1193	26.8642	25.3716	25.0847	23.0585	22.5147	24.1277	19.8182	23.4735	23.1199	26.2294	21.6575
DSG1	23.0078	24.7601	21.7408	26.2521	25.3348	26.7205	24.7687	26.4891	27.0195	24.1197	25.355	25.9318	22.7291	25.8485	22.0056	20.7309	22.0359	20.1067	22.0639	23.3899	22.2797	23.4289	22.2316	21.975	22.3313	22.2306	20.5808	21.2386	21.7936	23.3109	21.081
CLUH	24.5111	24.548	23.9857	25.2512	24.4676	25.8954	23.4446	24.4082	26.5969	22.3777	24.5237	24.1325	23.2506	25.1052	20.2557	25.6511	28.035	23.8602	25.1142	26.4972	28.5017	24.7306	25.8766	24.7088	25.6511	23.9505	21.662	21.1915	24.0768	25.7169	24.2234
TPP2	23.9363	23.9668	22.723	24.597	23.4303	23.9991	21.5614	23.2048	25.0478	24.7645	24.7705	23.4085	23.3388	24.6849	22.4063	23.7049	27.2028	21.9522	24.0799	24.896	25.7354	24.6407	25.3212	24.0338	24.2785	23.7234	23.0966	23.8468	22.5246	25.2881	24.3751
PLCB3	24.6617	23.6269	22.6778	25.314	23.7763	23.891	22.1279	24.5912	25.5621	24.4221	24.566	25.4046	24.4493	23.8798	22.3869	24.1657	26.577	22.8061	24.5258	24.5507	26.6701	24.2666	22.5606	22.4103	24.4952	23.9958	22.3525	25.6242	25.1162	24.0842	24.4521
OPA1	24.45	23.9836	23.0325	24.9251	21.6154	24.8453	19.637	23.752	25.6951	23.4645	23.8874	23.9524	22.832	24.0193	20.7753	24.7639	27.5193	22.2766	23.2939	25.7403	27.1689	25.5401	23.1653	22.804	23.3893	23.5543	22.4833	24.579	24.6004	25.6472	24.3068
ACACA	22.6619	22.1628	21.1403	25.084	22.4533	23.2359	20.3573	23.4764	23.6454	22.7645	22.201	23.4252	22.0673	24.0573	21.266	21.5119	25.9884	21.0208	22.2568	23.3644	26.7572	22.7798	24.6334	23.1254	23.1149	21.7064	20.7524	22.1284	21.6367	22.0499	21.2993
FLNC	22.5921	24.8529	20.0903	21.7219	21.9273	24.9666	20.5391	21.2333	22.787	23.1023	22.2261	22.4407	21.589	22.6831	20.3801	21.7239	23.5247	20.4844	20.6835	22.5016	23.6165	22.2694	24.5873	21.2122	22.5489	21.8437	26.8469	21.9496	22.4035	22.8054	22.7528
SERPINB3	29.4101	30.4441	27.194	31.2454	28.8393	30.2311	28.1235	28.7046	30.8935	28.6765	30.5653	29.9156	29.755	29.8927	25.7198	28.9854	32.5577	28.6262	28.4253	31.1154	32.8499	31.6258	30.1571	29.5909	30.0814	28.0513	26.9436	29.0615	31.2163	30.5711	29.1627
WDR1	26.9814	27.3342	25.5223	28.1477	26.448	28.4238	25.2065	26.4229	29.5611	27.0007	27.6498	27.0854	26.7724	27.9041	25.2158	27.1857	29.6973	25.4431	26.9832	28.7365	29.419	28.4022	27.8032	27.1145	27.3497	26.8359	25.3736	27.096	27.1621	28.7753	26.7833
RPS2	28.3144	28.1787	27.1496	29.4666	27.736	28.9607	26.5062	28.2959	30.1456	27.8504	28.8922	29.1715	28.409	29.4279	25.3468	28.5682	30.3634	27.4049	28.0446	29.2473	30.3459	29.1588	29.347	27.8983	28.7209	28.1233	26.5072	28.0581	28.6597	29.3994	27.6732
ALDH2	26.6886	26.6776	25.4498	28.072	26.3682	28.118	25.8711	26.1966	28.811	25.9306	27.8332	27.5631	27.1482	27.6549	25.0597	26.5069	29.1057	25.7536	26.9094	27.6824	29.0332	27.019	27.8169	26.2689	26.7277	26.7317	26.0346	26.9688	27.6867	28.5052	26.002
FKBP4	26.118	26.7221	25.0895	27.351	25.9158	27.539	24.7115	25.585	28.3454	25.7304	26.8982	26.7695	26.052	27.1919	22.7208	26.4576	28.6037	24.4089	25.8134	27.2652	28.6028	27.1179	27.3418	25.8873	26.7108	25.6774	24.0939	25.9275	26.0228	27.0847	25.5524
44811	26.391	26.7804	25.0117	27.3945	25.9182	27.4583	24.7218	25.984	28.4442	26.2149	27.1988	27.1321	26.3902	27.1115	23.7172	26.851	28.5549	24.7673	26.1793	27.5533	28.5145	27.3615	27.5017	26.268	26.4695	26.0949	24.9186	26.342	26.6154	27.7103	25.9079
44806	25.4021	25.7397	24.0035	26.5675	25.5657	26.7981	24.0132	24.8841	27.7945	25.253	26.2303	26.4235	25.6193	26.7637	23.4535	25.902	27.9888	24.1576	25.5725	27.373	27.9413	26.8985	27.0621	26.0923	26.0418	25.9666	24.3537	26.4196	26.6882	27.2841	25.5519
CYFIP1	25.2975	24.7329	23.6167	26.2158	24.7045	26.0084	23.5003	24.9107	26.8883	25.2759	25.6878	25.7235	25.118	25.9701	22.4524	25.0143	27.3472	23.3987	25.0776	25.8419	26.7251	25.6736	25.5316	24.9096	24.5804	24.9038	23.0807	24.8412	24.7226	26.5057	24.4911
NARS	25.8318	25.4891	23.9747	27.0051	25.1727	26.5651	23.7934	25.4152	27.7622	25.6719	26.0504	26.2471	25.6712	26.7341	22.0491	25.3079	28.0447	23.9952	25.5544	26.6906	28.0142	26.6024	26.6869	25.5053	25.6822	25.2699	23.6967	25.9175	26.1282	27.1663	25.4731
PAICS	26.42	26.3937	25.6411	27.6935	26.0479	27.5086	25.2193	26.4288	28.1459	26.5666	27.2556	27.7713	27.1266	27.9712	24.3467	26.7651	28.4804	25.3404	26.5276	27.4946	28.85	27.6732	27.8283	26.9581	27.644	26.8082	25.7827	26.5929	27.2045	28.2241	26.7227
EIF4B	29.5246	29.2304	28.1613	29.9239	28.6355	30.036	27.7367	29.4442	30.0615	29.2909	30.2993	29.9113	29.4129	30.2204	27.2457	30.1565	31.1254	28.3522	29.0287	29.912	31.1686	29.8673	29.4586	29.322	29.8392	29.2447	28.6769	29.2692	29.9977	30.1279	29.697
PDLIM2	26.7788	25.8654	24.0986	27.5088	25.6686	26.4215	23.9861	25.9768	27.3866	26.0538	26.4353	26.9952	26.6133	26.8683	25.7074	25.3047	27.9943	23.3782	25.2492	22.6112	26.9268	23.4189	26.1488	24.9402	24.3617	25.9029	23.9097	25.8558	26.3759	25.473	25.6033
LRRC47	25.1435	24.9408	23.9967	26.1429	24.5526	25.8071	23.3847	24.925	26.5117	24.5836	25.3639	25.7461	25.8055	25.7963	23.0724	25.473	27.2185	23.7526	24.763	25.8135	27.2889	25.5461	25.8359	24.9906	24.1013	25.4716	23.6152	25.6611	26.1437	26.305	25.2066
CCAR2	24.9308	24.5653	23.8282	25.5713	24.7795	25.8924	23.3665	24.7121	26.5525	23.2004	25.2218	25.9717	25.1218	25.3032	20.2252	25.5167	27.2681	24.0897	25.1633	26.1754	27.3705	25.7286	25.811	25.2634	25.2528	25.5074	24.1808	25.7435	25.9372	26.3952	25.1228
TOMM70A	25.4985	25.3465	24.3176	26.4449	24.8085	26.2309	23.3586	25.3965	26.6899	24.953	25.8497	26.0756	25.3751	26.466	21.6618	25.4451	27.8105	23.6861	25.3506	26.3396	27.5167	26.5147	25.8975	24.6991	25.1719	25.2935	23.3369	25.2733	25.3192	26.5707	25.0697
KIAA1217	26.1874	25.1822	24.734	26.3903	24.7728	25.1982	23.5404	25.9507	26.1174	25.2243	25.8856	25.6663	25.2946	26.3478	24.1217	25.3529	28.1097	24.6433	25.5889	25.8588	27.2825	25.7665	25.6855	24.7993	24.9845	25.3091	25.4039	25.6034	26.123	26.7205	25.3605
MYO1D	24.0728	23.7497	22.367	24.9585	24.0468	25.2643	21.6882	23.9346	25.9249	20.8645	23.7938	23.2419	20.1824	23.9883	23.8522	22.9843	27.5926	22.8728	24.3195	25.6726	26.6738	24.8938	23.3507	24.1754	23.4043	21.9872	21.3164	24.7137	24.868	26.2057	22.6676
HSPB1	34.5342	34.159	32.4139	35.3093	34.0566	34.8453	32.0329	34.1683	36.0521	34.403	35.0256	35.3024	34.7417	35.3371	33.0991	33.9239	36.4308	31.8942	33.9771	33.9181	35.5514	33.9146	34.8589	33.5251	32.7606	34.6389	31.6577	34.7292	35.2811	35.039	33.9764
ATP5B	29.1291	28.8699	27.6824	30.0897	28.9028	29.8228	27.846	28.4308	30.8247	29.0508	29.7522	30.4497	29.5352	30.3903	27.2008	28.5337	31.4306	27.5997	29.1398	30.2375	31.0441	29.9197	30.3392	29.3571	29.0033	29.7336	27.8121	30.0368	30.4548	30.6126	29.0845
GPI	27.9423	28.2585	26.6037	29.3025	27.4812	29.2316	25.976	27.2751	30.1188	28.0731	28.6536	28.6109	28.1533	29.2602	25.1354	28.1727	30.8249	26.1937	27.8816	29.2287	30.4286	29.2034	29.1034	27.9148	28.2022	28.0084	25.909	28.2063	28.1148	29.7033	27.4806
CLIC1	28.7344	28.9942	26.8911	29.9138	28.1483	29.5802	27.1215	27.9223	30.7745	28.5726	29.5998	29.6961	29.3348	29.7775	26.3957	28.0894	31.0895	27.4654	28.5193	29.9917	30.9228	29.5148	29.7365	28.7778	28.8325	28.9449	27.1224	28.958	29.648	29.9582	28.4774
CORO1A	25.7881	26.2713	25.198	26.3762	24.1136	26.9216	24.3532	26.3197	27.3165	22.7425	26.64	26.4963	26.6366	26.9459	22.0891	28.9547	28.8181	26.1782	27.245	29.3395	29.396	29.3395	27.1357	28.0363	28.1748	27.6402	26.4901	28.1572	27.9383	29.8409	28.3202
RTCB	26.3498	25.9938	24.7231	27.1113	26.0659	26.9215	24.7367	25.7973	28.1989	25.143	25.9091	26.8559	26.397	26.5415	23.632	26.2044	28.3596	24.6532	26.3289	27.2764	28.586	27.0652	26.6913	26.1194	25.8932	25.9202	24.4207	26.6296	26.7817	27.2301	25.9342
RUVBL1	24.5348	24.9287	23.7912	25.8281	24.8888	26.1626	23.6107	24.0929	26.9148	24.1847	25.4413	25.7505	25.2602	26.5448	21.8636	24.469	27.4667	23.5959	24.7331	26.4088	27.5035	25.5437	26.1362	24.8892	25.4829	25.1086	23.2171	25.38	25.9404	26.3695	24.6187
LRRFIP1	26.0994	25.9391	24.7939	27.0621	25.3122	26.4703	24.5727	26.0083	27.5156	25.4336	26.6599	26.7273	26.138	26.5886	23.9895	26.7285	28.0171	24.4963	25.6954	26.5831	27.822	26.8114	26.7505	25.6561	26.1928	25.6067	24.4055	26.107	26.3168	26.9507	25.9051
GSS	24.7093	25.0548	23.9234	26.0288	24.4427	26.0186	23.6543	23.6796	27.1282	24.7473	26.1826	25.731	25.9651	26.9428	22.0034	24.9635	27.1392	23.0551	24.6374	25.8056	26.7695	25.4882	26.25	24.6101	24.7888	25.444	20.977	25.2038	25.4276	26.8116	24.2321
DPP3	24.6065	24.7245	22.8534	25.5703	23.5791	25.6243	22.4886	24.3527	26.4789	24.8874	25.0374	24.554	25.118	25.7492	22.827	24.2061	27.3614	22.7091	24.5903	26.0088	27.1068	25.1676	25.2504	24.4504	24.7345	24.752	22.1992	25.1556	25.1471	25.7495	24.5554
AP2A1	24.678	24.4934	23.2901	25.3136	22.2554	25.3018	23.0569	24.1538	26.6123	22.6208	25.3066	24.3342	24.2435	24.9707	23.3189	24.6706	27.6337	23.294	24.5071	26.2854	27.8415	25.3662	25.2978	24.6155	25.0298	24.2584	22.4787	25.1352	24.9859	26.6913	25.0481
ACSL3	23.7047	22.9319	22.2369	25.2069	22.7754	24.8877	20.3891	22.3493	24.7829	23.269	23.242	23.5212	22.4623	23.4591	22.1695	24.205	26.9272	21.4573	23.1898	25.0402	27.0346	24.8177	24.8189	24.1843	24.3764	23.3758	21.004	22.3791	25.1272	25.517	24.0247
STIM1	23.957	23.9616	23.4906	24.9637	23.2457	25.1811	22.5538	24.085	26.0799	23.1851	24.9354	23.9878	24.2126	24.6842	20.6175	25.3824	27.5056	23.1117	24.329	25.7289	26.738	25.6249	25.2323	24.5514	24.9086	24.1074	22.6675	25.0361	24.7413	26.4084	23.4696
SF3B2	25.1901	24.5506	24.1762	26.1137	24.9977	26.0315	23.389	24.4755	27.3326	25.4859	25.567	26.8925	25.906	26.3395	22.751	25.1509	27.6222	24.2425	25.1997	26.6328	27.5023	26.0201	25.9385	25.5921	25.5639	25.3818	24.5065	26.2672	26.62	26.6176	25.6847
ITIH4	24.1234	24.7492	23.3974	22.7905	25.0605	25.605	22.5827	22.7795	27.1478	22.7016	25.6866	24.5469	24.7001	25.1575	21.6245	23.2508	26.6939	21.9746	24.4543	26.8502	25.6222	26.6256	26.6922	24.0419	24.7469	25.6524	23.565	23.4054	25.7395	25.7954	24.4158
TGFBI	22.0516	19.3675	20.6228	23.3366	21.858	23.3535	21.633	21.6312	25.6846	20.4408	22.5613	22.6852	20.9222	22.3785	20.6257	24.3057	26.2234	21.3913	23.4677	26.7995	24.7614	22.1438	23.6453	20.2433	21.1799	22.4711	20.2138	21.4538	22.8959	21.711	22.713
PC	21.47	22.9184	21.987	20.4644	20.291	22.7194	19.8524	20.8642	22.9222	22.0354	20.8689	21.2511	21.5918	24.2791	20.9963	23.0904	25.5107	21.8748	22.8979	24.4525	26.1813	24.4299	25.0044	24.0833	23.1529	21.7669	21.192	23.7983	24.5373	24.5362	20.8924
PREP	21.4456	22.6501	21.0524	23.5434	21.1292	24.0357	20.2832	21.7603	23.6197	21.6574	20.0564	22.9236	18.5705	22.816	19.5109	21.9001	25.7494	20.3587	21.0227	23.9711	24.4387	19.8748	19.9614	19.0826	19.1233	23.1223	20.409	22.3545	24.2054	22.2964	21.5229
FHL1	22.4566	26.3297	20.2941	23.7891	23.2195	28.4128	20.5134	22.4147	25.4405	21.9045	21.3614	22.7025	22.0497	21.5778	21.692	23.9646	23.6451	23.9622	21.5046	24.7424	22.626	23.2051	26.9841	22.3774	21.1713	23.1626	26.6098	23.1168	22.4762	23.1359	22.1691
CKAP5	21.1965	20.143	20.3332	20.9841	21.6458	21.639	21.8086	20.9107	23.399	22.2638	24.1259	23.1554	23.2427	21.581	21.256	23.1412	24.7347	17.6595	21.4563	24.0084	25.5103	23.5897	22.6267	22.7541	21.1901	21.7228	20.8215	21.9006	22.6638	23.7162	23.1416
MYBBP1A	22.6875	23.2667	22.8253	24.7237	21.3284	23.8416	20.2832	22.4328	22.2609	21.0636	22.2145	23.2079	22.7609	23.1618	21.1994	22.0205	25.0706	20.8985	20.5018	24.994	26.2876	24.5287	25.1057	23.996	25.669	23.5002	22.729	22.8537	23.6233	24.6066	23.0319
FBN1	21.1492	21.0756	20.5994	22.8391	19.3744	19.9759	20.0303	22.4088	19.2967	21.8184	21.3567	22.4408	22.5905	23.0302	20.8083	20.7169	23.823	20.2964	18.8426	20.0379	23.2655	22.4431	18.4786	22.204	21.3289	21.6557	21.2173	23.0734	23.1853	22.479	22.8025
PRDX1	30.3512	30.3883	28.6673	31.3093	29.7412	31.1014	28.4893	29.631	32.4376	29.8756	30.6271	30.6626	30.4786	31.1424	27.6303	29.8551	32.8872	28.3925	29.978	31.1354	32.4328	31.0258	31.1363	29.8477	29.8759	30.232	28.037	30.2802	30.7619	31.4383	29.5288
ACO2	26.6606	26.4146	25.4636	27.755	26.3031	27.447	25.2968	26.1416	28.4542	26.2306	27.2116	27.4926	26.9446	27.7559	24.6599	26.893	29.112	25.2472	26.8359	28.0702	28.5792	27.7694	27.4012	26.6816	26.6299	26.9278	24.9142	27.3554	28.0142	28.1547	26.607
ALDH9A1	27.9873	27.7071	26.1719	28.6237	27.3228	28.5018	25.7266	26.6659	29.4325	27.7141	28.4402	28.2006	28.0535	29.0014	25.9959	26.9488	30.5245	25.627	27.1995	28.1919	29.3831	27.6856	28.3726	27.3301	26.8554	27.3997	25.6937	27.2804	27.4955	28.6943	26.712
PDLIM1	27.6771	27.5371	25.6956	28.1408	27.237	28.1232	25.7419	27.0913	29.6996	27.4872	28.2472	28.6775	28.148	28.4171	26.327	26.953	29.5741	26.0484	27.5772	28.7588	29.5776	28.6227	28.5419	27.8686	27.8379	28.3214	26.5714	28.8885	29.6208	29.0961	27.9528
CBR1	26.8935	27.4172	25.9306	28.6205	26.8683	28.6943	26.1512	26.8196	29.5631	27.1722	28.1011	28.4039	28.1535	28.7833	24.6572	25.9527	30.0239	25.1216	26.7762	27.9346	29.5296	27.6318	28.2789	26.7738	26.7001	26.9757	25.4272	27.0098	27.8501	28.7446	26.1158
AHCY	26.8141	27.2852	25.6444	28.0693	26.421	28.0508	25.2438	26.4597	28.9666	26.9328	27.7635	27.5814	26.9799	28.3106	24.8535	27.2755	29.2058	25.005	26.5226	27.5601	29.0073	27.3873	27.9668	26.723	27.2768	26.7031	25.0197	26.7484	27.1831	28.0307	26.3801
IMPDH2	25.3472	25.8127	24.6365	26.7321	25.6116	26.6882	24.3309	25.3434	27.5342	24.9556	26.2776	26.7128	26.1747	26.8097	22.3342	25.9507	27.7087	24.3959	25.4021	26.8126	28.1897	26.4659	26.9094	25.8883	26.5715	25.5384	24.0612	25.2662	26.4634	27.1857	25.6107
HNRNPF	26.0892	26.1914	24.622	27.2207	25.752	27.2325	24.5925	25.6623	28.0259	24.3593	26.9832	27.2867	26.7288	27.3839	23.6247	26.6287	29.0236	24.9198	26.1305	27.7336	28.8353	27.572	27.1773	26.2651	27.0273	26.367	25.0493	26.8584	27.6431	28.0742	26.6183
PFKL	25.9606	25.9399	24.4259	27.2656	25.2259	26.8746	24.3022	25.3907	27.9004	25.7106	26.7287	25.8336	25.7013	26.7125	24.0364	25.9445	28.2396	24.0028	25.4883	26.4999	27.7027	26.1979	26.7609	25.5219	25.6618	25.682	23.5106	25.732	24.9635	27.1784	24.5177
ALDH3A2	25.4295	25.3	24.8151	27.341	24.9171	27.1189	24.1741	24.8295	27.9094	25.2551	26.3857	26.4053	24.968	26.9642	20.762	25.7292	29.1247	22.8367	25.1102	27.1116	28.3249	25.8828	26.3397	24.1793	24.1214	22.6234	21.6445	23.1022	24.2912	27.0255	23.364
TRAP1	23.4543	24.9706	23.1663	25.4159	23.6739	26.087	23.1364	23.3059	26.6895	22.3551	24.5689	24.7419	24.0214	25.0897	19.5495	25.04	27.8389	22.8997	24.8107	26.6186	27.5871	26.0134	26.1172	24.4785	25.7289	23.7535	22.3016	24.2735	24.3606	26.191	23.2738
VSIG10L	25.8856	25.5914	23.4077	27.5096	24.8437	26.2596	22.9886	25.8751	27.3002	25.58	24.4368	25.6578	25.5171	26.0028	25.1127	23.6816	27.3538	21.1383	24.4402	22.8861	25.1057	22.4231	24.9836	23.284	23.0264	25.2129	20.7321	24.3344	24.2678	24.5985	22.3659
TES	24.1858	25.4816	23.9959	26.129	24.2407	26.1551	22.9349	24.532	26.4586	24.5206	25.3115	25.1505	24.5371	25.2996	23.0223	26.0973	27.3306	23.707	24.8226	26.6338	27.1565	26.1694	25.9296	24.7408	25.7453	25.1861	24.1988	25.4632	26.5025	26.5648	25.2268
EHD2	22.6329	23.0289	19.6925	24.7128	23.4468	26.1099	21.2396	23.6027	26.8356	22.7164	23.6279	24.4329	24.5728	24.5564	20.1267	24.078	26.8088	21.866	23.614	26.4512	27.3344	24.9331	26.6041	24.1646	24.1951	24.8578	24.2164	24.9809	24.8594	25.6824	22.548
USP14	24.9422	25.0911	23.4064	26.4509	25.042	25.8958	23.6581	24.9989	26.9684	25.0459	25.9465	26.3215	25.6529	26.16	23.2684	24.9949	27.2318	23.7228	25.1931	25.9789	27.1858	25.677	25.7715	25.0994	25.4318	25.5472	23.7726	25.8802	26.0434	26.1835	24.9793
PLCD1	25.7856	24.6613	22.3887	27.1208	24.1551	25.9822	22.149	23.5381	26.9381	24.7494	26.1479	23.8962	25.271	25.1367	20.4958	23.2647	27.865	23.1083	23.8159	22.3174	26.998	22.0988	23.8825	22.419	21.9636	23.2384	22.1145	22.8209	23.9985	24.7769	22.5324
PCK2	24.4824	25.1066	23.6431	26.0415	24.9722	24.8187	21.4907	25.0786	26.9409	24.5314	24.747	25.535	22.8377	27.2917	21.4269	23.681	29.3745	21.5799	23.9956	24.5188	27.7562	25.1834	25.903	24.5221	24.0425	22.8501	23.2507	24.0838	26.3711	25.0681	24.2819
ACIN1	24.4417	24.2544	22.8883	25.4655	24.0576	25.1098	23.2406	23.7827	25.508	23.1201	24.6269	25.7625	24.9849	24.1883	23.0685	24.9231	26.6251	23.9383	24.4162	25.655	27.1854	25.6283	24.7889	24.6555	24.5905	24.7566	23.842	25.3596	26.2376	25.9229	25.0947
CNN1	21.1348	27.6209	20.1325	21.3062	26.4026	29.0811	19.9772	22.2092	22.8949	21.0059	22.4788	23.1616	22.7765	22.9122	21.0811	21.1856	23.9338	26.2778	22.044	22.1866	23.3982	23.2704	29.1633	22.253	20.8863	27.8638	30.3322	28.271	22.5449	21.8392	21.5714
SRP72	21.7739	23.2347	22.0988	23.1074	20.6996	22.7906	21.5651	22.7616	23.7762	21.4405	22.5278	22.7609	22.5187	23.8375	20.8294	24.9195	26.5479	22.1722	22.5077	24.8974	26.6167	24.6991	24.1065	23.2133	25.0766	22.6337	20.7441	23.1995	21.8816	24.5803	21.2222
LSS	19.9748	22.6326	19.8504	24.2188	21.2047	24.2466	20.1927	20.8425	22.6861	21.965	23.2677	23.5658	20.469	22.0688	20.3297	22.618	26.2565	19.508	19.9185	23.2995	26.9486	21.8139	21.9073	21.1194	21.3109	22.6881	20.7282	21.6722	21.591	21.4275	21.7792
DIP2B	24.9841	24.0577	22.6295	25.0057	20.8522	24.944	22.077	24.825	25.7313	23.0157	24.8253	22.6227	23.5574	23.9067	23.4424	25.0415	27.4727	22.4733	24.143	24.7387	26.8291	23.864	24.9562	23.6392	23.553	23.6528	23.6614	24.5529	25.3208	25.058	21.5965
RPL8	28.9037	28.2611	27.2848	30.0794	28.7067	29.2048	27.527	29.0565	30.5763	28.8577	29.4907	30.2346	29.6793	30.164	27.3714	29.1526	30.6055	27.7521	28.5713	29.2909	30.7466	29.3397	29.4929	28.6259	29.0148	29.244	28.1095	29.266	30.2978	30.0496	29.5046
CLIC3	27.4969	27.54	25.3578	28.1061	26.5306	28.3262	25.0732	27.205	29.6165	27.8662	27.9331	27.9029	27.3368	28.1739	25.4732	27.002	29.4414	24.9841	26.1194	26.2545	28.7313	25.4059	27.5642	25.9756	25.3939	26.7856	24.4251	26.4612	26.8808	27.1883	25.7743
VDAC1	27.29	27.4328	26.0775	28.7586	26.998	28.8257	25.432	26.3871	29.4299	27.227	27.7173	27.9383	27.1472	28.6841	25.2094	27.03	30.1399	25.0912	27.4102	28.7547	29.6922	28.0958	28.3687	27.3266	27.614	27.2788	24.9636	27.2834	27.416	28.8541	25.8062
CTSD	26.3262	25.6204	25.4089	27.2199	25.7762	27.3456	24.4343	25.2568	28.2739	24.6996	27.2769	26.9814	27.0328	27.4571	23.8446	26.6728	29.4154	25.9258	27.187	28.5814	29.6625	28.0262	27.9098	27.5654	27.2157	27.6865	25.4256	27.9937	28.794	29.1931	27.2997
KRT18	27.5951	28.4211	26.8789	28.8702	27.5951	28.4168	26.2644	27.393	28.4467	28.8217	28.3114	28.6015	28.014	28.9682	26.8779	27.9264	28.7747	26.2289	27.8374	28.6925	29.09	28.7536	28.599	27.7516	28.23	27.9596	26.167	27.9844	28.9426	28.5881	27.7839
ARCN1	25.7699	26.0461	24.5409	26.7763	25.3141	26.9992	24.2151	25.1212	27.6826	25.773	26.5872	26.5299	25.7847	26.8688	22.2415	26.1425	28.3377	24.2107	25.6484	27.19	28.1037	26.7142	26.9989	25.8284	26.3686	25.8071	23.8756	26.0173	25.6719	27.268	24.746
ARPC2	25.3815	26.847	25.1538	26.6694	24.6186	27.159	24.4669	24.5238	28.2835	25.3615	26.4895	25.9498	25.2061	26.5242	23.079	26.2372	28.4353	24.4451	25.3246	27.3565	27.9576	26.6584	26.6679	25.0996	25.9885	25.2454	23.3002	25.4198	25.6387	27.1878	24.6157
NAPRT	25.4279	25.4811	23.1688	26.3109	24.6432	22.4361	22.9252	24.0093	26.9383	25.869	26.0204	24.4234	25.6392	26.1242	24.7899	24.6032	27.7191	23.229	24.8243	25.9729	27.2589	25.9867	26.4593	25.6312	24.7526	25.9891	23.9505	26.4193	24.606	26.9453	25.2312
SAMHD1	24.7889	25.3746	24.7984	25.6033	24.6316	26.2579	23.5393	24.5455	27.3251	23.9948	26.229	25.5131	25.6774	25.9865	24.1411	26.0073	28.2052	24.4011	25.5301	27.1477	28.1512	26.7456	27.4013	25.7771	26.2221	25.5979	24.2477	26.1814	25.7469	27.6353	25.7894
PSMD11	24.5264	24.8148	23.222	25.8884	24.159	26.0516	22.3981	23.7982	26.8418	23.4889	25.5837	25.0217	24.6127	26.0351	21.8906	24.1513	27.3342	22.632	24.6968	25.9877	27.3122	25.6987	25.9818	24.4273	25.6128	24.5303	22.0501	23.9698	24.5584	26.3411	23.7915
SARS	24.8629	25.0049	23.8963	26.0522	24.3748	26.379	23.4769	24.4031	27.3839	24.901	24.9668	25.2231	25.2216	26.3695	24.0925	24.3908	28.1273	22.7222	24.4616	26.3044	27.4538	25.4409	25.9725	23.9786	24.8487	24.1651	22.3296	24.7892	25.4035	26.4706	24.8497
PDCD4	26.0782	25.465	24.8268	26.9963	25.3442	27.1397	24.2155	24.8967	28.0997	24.4054	27.3331	27.4255	27.2534	27.6695	24.2843	25.7304	29.3249	24.9851	25.7647	26.8877	28.6894	26.7605	27.7347	25.7741	24.9931	26.3563	24.98	26.6558	26.8375	27.9824	25.7519
NOP56	24.3259	24.2261	23.7849	25.0956	23.9217	25.3252	22.8536	24.2427	26.0515	24.1253	25.2729	25.2696	24.8659	25.6802	20.3253	25.4273	26.9329	23.667	24.4318	25.9297	27.1325	25.645	25.8651	24.3855	25.6871	24.4861	24.0119	24.6317	25.5631	26.1806	24.4899
APEH	25.0405	24.7679	23.4555	26.1538	24.6491	25.7779	23.1604	24.9383	26.0046	24.0092	24.62	25.4665	24.6514	25.536	23.0912	24.7505	27.4813	23.6125	25.0735	25.7592	26.6966	25.1911	25.1049	24.2862	24.1185	24.566	23.0037	25.1822	25.5188	26.0796	22.7001
MPP7	25.0744	24.9895	23.857	25.9521	24.4454	25.7526	23.2679	25.4531	26.6351	25.4419	26.009	25.6801	25.3851	25.6802	22.0892	25.6535	28.0323	24.3187	25.4428	26.0434	27.9788	26.1674	25.6398	25.1842	24.8356	25.6952	23.039	25.7808	25.0346	26.7868	24.8112
NSF	25.017	24.3131	23.1064	25.5407	23.7975	25.1097	23.0165	23.8126	26.3194	24.3617	24.9178	25.0664	24.0766	24.9258	22.7785	23.6847	27.049	22.6048	23.8019	25.197	26.159	24.8089	24.6245	24.0479	23.6682	24.4252	22.4224	24.0729	24.6323	24.7309	23.6922
TAGLN	19.2991	30.2111	19.683	25.0408	27.5269	31.7567	20.2496	21.2291	21.7993	22.2315	22.1995	22.8929	22.3298	19.9489	20.9703	21.4692	20.9999	27.5923	22.4096	24.234	24.0763	27.9295	31.7494	23.7649	23.5406	29.0871	31.3732	29.4683	21.7469	23.9044	21.7586
HARS	24.7452	24.5633	22.5655	25.3885	24.0156	25.098	21.9269	24.1763	26.748	23.7629	24.4685	25.5363	24.7043	25.6449	20.9281	25.2151	27.0066	22.3753	23.4343	25.5539	26.8137	25.0879	25.4239	24.7326	25.2665	25.0124	22.8257	25.0212	25.0644	26.203	24.1957
IARS2	25.345	24.1774	23.8387	26.6141	24.9773	25.7411	23.5649	24.6568	26.7339	23.5729	24.6586	24.747	24.3975	25.871	23.6795	25.5168	27.8611	23.3685	25.4077	26.6523	27.5513	24.9708	26.0999	24.7789	24.4493	24.2917	22.5385	24.4975	25.0277	26.0739	24.7018
ME1	24.4437	24.2593	23.1822	23.3822	21.7869	21.4742	21.0014	24.6674	22.6323	21.6313	24.0572	22.6306	24.2954	23.7144	25.5739	22.7103	26.2624	20.2702	21.066	22.8145	22.9153	21.849	23.0186	22.0149	22.1496	23.0623	20.6718	20.7927	22.4301	22.5223	21.0862
MCM7	23.022	23.6126	21.0578	24.0971	23.9902	24.904	22.0048	22.988	25.7976	23.5029	24.9839	25.8595	24.4388	25.6951	20.3899	24.5658	26.7273	23.2292	24.2167	26.445	27.9859	25.3935	25.4534	24.9411	25.9669	23.6222	21.5306	23.9335	24.9522	25.9576	23.9286
PITRM1	23.6476	22.3072	21.9834	24.4059	23.0944	23.5185	22.1702	23.2361	25.0346	23.0137	24.2466	22.7435	21.8771	24.6565	20.1389	23.9651	27.0595	22.4334	23.3944	25.6685	27.7627	24.4616	25.1301	23.3842	22.3004	22.608	20.0329	21.6451	22.6238	26.2614	22.5474
DDX21	23.9459	23.324	22.6834	24.5559	24.4532	24.852	22.7439	24.0814	23.6978	23.0276	25.2183	26.0412	22.6837	25.1213	20.225	24.9323	26.2219	23.2259	24.1825	25.8532	27.8548	25.6483	25.6726	25.2612	26.8615	24.5627	24.1292	25.1237	26.6429	24.5776	25.2228
COL14A1	22.2193	21.0454	18.7084	24.0893	20.7694	24.0334	20.2373	21.2956	28.7995	21.9775	22.2406	25.4035	21.9296	23.2006	21.0285	20.4036	22.9702	21.8387	24.4596	23.5959	23.4243	21.9439	26.0266	21.8474	23.0693	20.5554	22.7992	22.4761	23.2967	23.4275	22.0284
YWHAZ	31.4548	31.7995	30.0601	32.3233	30.7549	32.1293	29.7268	31.0875	33.3294	31.6977	32.1934	31.8874	31.3631	32.1791	29.2875	31.5006	33.3221	29.5536	30.8398	31.6054	32.9761	31.6466	31.9696	30.6734	31.1268	31.0381	29.448	31.2168	31.4845	31.9958	30.7129
RPL13	29.0092	28.4439	27.2923	29.996	28.783	29.4339	27.6998	28.9882	30.3251	28.7606	29.1792	30.1796	29.6213	29.8968	26.7722	28.776	30.4616	27.3936	28.6269	29.2671	30.6432	29.2859	29.5399	28.7812	28.9088	29.0421	27.9701	29.2546	29.956	29.6565	29.1561
UQCRC2	26.8567	27.016	25.6344	28.0842	26.367	28.0125	25.3269	26.4004	28.7048	26.4744	27.3203	27.1537	27.2367	28.3331	25.1873	26.9453	29.3847	25.1978	27.1406	28.3706	29.2061	27.917	27.9255	27.1625	27.4882	27.1928	25.254	27.1868	27.3976	28.6591	26.9051
CAPG	28.2227	27.9169	26.7758	28.8958	27.5081	28.8746	26.5505	27.4732	29.2449	27.5357	28.4972	28.5874	28.1917	29.0888	26.4594	28.1878	30.2027	26.9784	27.8953	28.9768	29.762	28.5178	28.7395	28.04	27.26	28.1796	26.9064	28.4224	29.3674	29.6633	28.2859
Rps11	28.7532	28.6733	27.5659	30.1515	28.3159	29.4424	27.5912	29.0023	30.6737	28.7553	29.5602	29.9878	29.6013	30.3655	26.1243	28.9842	30.8012	27.4482	28.7431	29.5286	30.8735	29.5614	29.9225	28.6612	29.3832	28.7017	27.4601	29.1262	29.4802	30.0225	28.5533
Phb2	26.4843	26.8576	25.9096	27.888	26.3109	27.8407	25.396	25.9683	28.9885	26.1596	27.6859	27.2838	26.4076	27.9691	23.2953	27.1928	29.5312	25.4605	26.6323	28.0582	29.346	27.7239	27.8536	26.2743	27.1993	26.1531	24.6068	26.459	26.6277	28.3808	25.0138
RPL18A	27.2904	26.5299	25.3614	28.7609	26.8243	27.784	25.9248	27.1118	29.0972	27.0735	27.5774	28.3668	27.7977	28.0907	24.8545	27.4357	28.7453	25.5086	26.7626	28.0251	29.1637	28.0108	28.1069	26.7878	27.717	27.566	26.1956	27.791	28.4266	28.2151	27.3013
RCC2	25.4905	25.3794	24.6956	26.8136	25.1285	26.7264	24.4472	25.501	27.3748	25.3721	26.6252	26.6611	26.0142	27.1669	20.7061	26.5237	27.8914	24.9581	26.0823	27.1379	28.3438	26.9466	26.9568	26.4751	26.8001	26.3285	24.8728	26.9004	26.9572	27.7033	25.8243
PRKAR2A	25.2054	24.7942	23.7776	25.9299	24.6752	25.6573	23.9321	24.9011	26.4702	24.7596	25.6989	25.7346	24.9691	25.8075	23.9513	24.8597	26.7886	23.7264	24.8499	25.4151	26.6503	25.1862	25.5933	24.4194	24.7317	25.2966	23.5833	25.0115	25.1973	25.9593	24.4067
RPN2	21.9282	23.0506	18.2868	24.7221	21.1897	25.1629	19.9036	21.1612	26.0809	21.1694	23.9083	23.6663	22.9187	24.7221	21.6909	23.816	27.4288	23.6298	23.1512	25.9465	26.2951	25.131	24.5223	22.039	23.8288	22.3351	20.2027	22.0561	22.8598	25.4507	21.3854
EIF2S1	25.3034	25.7889	24.571	26.7813	24.7828	27.0418	24.1796	25.1628	28.0721	25.3533	26.5823	26.1386	24.9943	26.2663	23.9131	25.9093	28.5477	24.0341	24.9204	27.1195	28.3458	26.6462	26.5574	25.3045	26.3972	25.1596	23.9142	25.4602	25.6983	27.3423	24.8275
ABCE1	25.2587	25.7443	24.2743	26.4453	24.4611	26.4536	23.5109	25.3678	26.8633	24.641	26.2983	25.1393	24.8365	25.8373	20.2505	26.2016	28.1033	24.3235	25.3666	26.6599	27.9967	25.7778	26.7674	25.0181	26.3391	23.6363	22.5578	23.5265	24.9929	27.0858	23.6574
DLG1	25.2258	24.5984	23.4389	25.7985	23.6623	25.6918	22.3627	24.6384	26.3202	24.4651	25.1901	24.9458	24.3377	24.8275	22.9308	25.0644	27.7434	23.2299	24.7655	25.4051	26.6823	25.1969	25.163	24.1914	23.2228	25.0595	22.7059	24.2964	24.6898	25.6478	23.6543
USP7	23.917	23.3972	22.2179	24.785	23.0327	24.334	22.2853	23.1061	25.564	22.6636	24.6446	24.5513	23.749	24.3948	21.9891	24.2084	26.2063	22.6895	22.9588	24.3825	25.7502	23.0634	24.4376	22.9744	22.8557	22.6625	22.6266	23.7934	24.0972	25.2638	23.494
NUCB1	23.7676	22.9785	23.2819	23.3906	22.3047	24.6337	22.5514	22.5455	25.6378	22.1734	25	23.8933	24.5498	23.7469	23.8217	24.1281	26.8404	23.8992	24.4236	26.9346	27.8294	26.5478	25.5902	24.7028	24.9646	23.4914	23.1755	24.8954	25.167	26.9029	24.9718
PSMD13	23.7114	24.2132	23.8409	25.2619	23.1196	25.4339	20.8378	22.9208	25.3487	23.6999	24.4798	23.0961	22.7078	24.6375	21.0191	24.0522	27.2096	20.9478	23.9037	25.907	26.8761	25.1292	24.681	23.7036	23.8091	23.7525	20.6528	23.1257	22.264	25.4175	22.9376
GLG1	24.2684	24.3801	23.4525	25.3215	23.041	25.1446	22.4237	23.5348	25.6164	24.2979	24.2906	24.4074	24.3711	23.9899	20.9661	24.6491	26.1596	22.3261	23.6889	25.4821	26.7535	25.1622	25.342	23.1808	25.1951	22.9289	21.4495	22.7382	24.3564	25.9564	24.438
COBLL1	29.3304	28.6742	27.2171	28.7566	28.4276	29.5245	26.1898	29.1047	30.4974	28.4663	29.2086	28.776	28.9269	29.0341	28.2783	29.3409	31.576	27.0818	28.7235	28.1325	30.7782	25.2309	28.9046	28.926	28.2952	28.9937	27.7484	29.122	29.262	29.9043	29.2219
USP15	23.2684	23.2555	22.0196	23.6564	23.2382	23.681	21.0714	22.6469	24.6675	21.3853	24.0373	23.4866	23.1224	23.0599	21.5394	23.2218	26.3398	21.977	23.1794	24.5267	25.2573	24.3301	24.3257	24.0151	23.5009	23.1547	21.1763	23.5546	22.0968	24.2218	23.0748
STXBP2	24.397	23.381	23.5164	24.9667	24.25	24.9829	23.1135	24.3506	26.9442	24.284	23.557	24.4709	21.9957	24.0884	20.6126	24.7852	26.5376	22.6201	24.4488	25.8681	26.7045	24.2587	23.5908	23.6798	22.4742	20.7056	21.4036	23.0115	23.893	25.3714	23.303
ANK3	24.5999	23.5087	22.4516	24.8789	24.0928	24.8131	23.0424	23.9652	25.2674	23.6828	24.5685	25.3642	24.5259	25.2562	21.772	24.0049	26.5191	23.4111	24.5696	24.8133	26.407	25.1509	25.0626	24.1717	24.6446	24.2364	22.9564	24.8016	25.6785	25.559	24.4445
ALDH1A3	20.9865	21.2217	19.795	22.1991	21.0152	21.1244	20.4004	21.5966	23.803	21.3704	23.2246	22.7335	22.3295	22.3292	20.3187	21.7215	22.7656	19.2347	19.0826	19.0671	23.7365	22.6413	22.8564	26.3322	22.3097	23.1146	20.8856	19.5369	23.7836	22.8816	21.5384
IPO7	21.4598	20.8755	18.8837	21.9053	22.4736	20.3074	17.3743	18.6762	21.4289	21.9805	21.254	21.5	22.8404	22.2665	20.8508	21.6637	24.6135	17.0612	22.0198	22.2801	24.6491	21.4285	23.6366	21.8536	20.326	21.6506	20.3389	21.651	23.0335	22.906	22.3926
CARS	20.8335	21.4221	19.5033	21.5144	20.194	22.6728	17.9579	19.846	22.9331	20.6315	21.9521	23.2771	22.2887	23.4525	20.5903	20.3903	24.6077	18.1345	20.8181	23.3897	25.0092	19.6415	20.0329	22.8049	20.1113	21.8895	21.1222	21.4241	21.6506	24.15	22.5805
EEF1A1	30.5299	31.436	29.6678	31.9156	30.4653	32.3772	29.4578	30.179	33.4741	30.2773	31.7629	31.5312	30.9649	32.136	28.588	31.2155	33.6744	29.1614	30.6247	32.0045	33.1087	31.4778	31.9923	30.1845	31.2015	30.4883	28.7088	30.3827	30.802	32.1912	29.9008
PDIA3	29.2048	28.9985	27.5312	30.1575	28.5792	29.7196	27.6911	28.9413	30.7359	29.0269	29.4626	29.8369	29.1756	29.7658	27.0423	29.3278	31.0488	27.676	28.9302	30.0712	30.8157	29.703	29.6541	29.0599	29.1078	29.2166	27.679	29.3691	29.5904	30.0164	28.8051
LDHA	29.0376	29.4424	28.0173	30.5391	28.4835	29.9739	27.3256	28.7677	31.0207	28.7946	29.6252	29.9104	29.2089	30.0165	25.9587	29.608	31.2431	27.7655	28.7426	29.7713	31.3201	30.1084	30.1155	29.0637	29.8312	28.9725	27.0865	28.7729	29.1683	30.6212	28.5156
SERBP1	28.3399	28.3873	27.094	29.4177	27.7132	28.9643	26.9942	28.6096	29.7631	28.2657	28.9434	29.0975	28.6714	29.1618	26.7633	28.8031	30.3351	27.3115	27.9434	28.8429	30.0623	29.1593	29.1608	28.4558	29.0298	28.6076	27.9026	28.6761	29.1241	29.4144	28.7382
HNRNPD	27.0829	27.3247	26.2435	27.9567	26.7829	28.3151	25.7318	26.4084	29.234	26.5605	27.6713	27.7464	27.2548	28.0892	24.1596	27.5943	29.7844	25.8766	26.9766	28.508	29.6909	27.9975	27.8757	26.6983	27.4045	26.9075	25.9922	27.124	27.7588	28.8521	26.8044
CAT	27.0877	26.8901	25.0591	27.2653	27.2039	27.9524	25.0113	26.7144	28.2064	27.0397	26.9741	28.3518	27.3762	28.5045	24.48	26.8728	28.9706	25.2713	26.9961	28.3329	29.2798	28.7614	27.33	27.6851	27.8134	27.5376	26.4596	27.9728	27.968	28.9613	27.5329
SERPINC1	26.4548	26.6865	25.6214	26.7572	26.3861	27.8459	25.1399	25.7845	28.9859	25.9031	27.5598	27.4468	27.0995	27.8327	22.949	27.0152	29.0151	25.8213	27.1477	29.0644	28.8656	28.9544	28.6183	27.3002	27.8847	27.6511	26.2062	27.5608	28.314	28.8332	27.4572
YWHAQ	28.5419	28.3508	26.622	29.1992	28.0941	28.9137	26.7584	28.3845	30.3799	28.3382	28.8979	29.5129	28.782	29.4901	26.6505	28.5025	30.4279	26.429	28.063	28.8236	30.1887	29.2527	29.1626	28.6659	28.7869	28.5193	26.9031	29.0583	29.3632	29.3127	28.1205
SBSN	25.704	28.4001	23.0351	29.0328	24.2814	29.3292	24.2125	27.8231	29.5211	26.1843	27.629	25.1116	25.8732	26.4294	20.4121	26.0729	28.5179	22.6729	24.1142	25.7826	29.2885	22.0967	27.5166	22.6595	26.8741	19.8123	22.4965	21.9533	21.638	25.326	20.2228
ITIH2	26.1672	26.4436	24.6827	26.7767	26.9486	27.8367	24.1351	25.2528	28.3717	25.8539	27.4937	26.7406	26.6259	26.6764	22.1422	25.9003	27.6832	26.8105	26.8145	29.5766	29.5484	29.214	27.14	27.7776	28.0464	26.9095	25.504	27.0331	29.7696	29.1748	27.8201
RPS9	25.8765	26.3823	25.6667	28.0539	25.8971	27.5312	24.4814	26.2551	28.9419	24.7054	26.6637	26.8398	25.6154	27.0394	22.3084	27.0097	29.3557	25.0917	26.5263	27.751	29.1557	27.4336	27.3951	25.6076	26.9883	25.9138	24.5507	25.9376	26.7348	27.7699	25.6882
FH	26.3545	26.3974	24.597	27.5349	26.1094	27.271	24.8398	25.8771	28.4739	26.2911	26.9336	27.3916	26.7749	27.4448	24.1444	26.3916	28.9333	24.8453	26.5869	27.3685	28.8201	27.2889	27.3287	26.3765	26.2572	26.1982	24.6851	26.6309	27.2162	27.83	26.0503
BAG3	26.581	26.385	24.7792	27.4029	25.6331	27.209	24.5778	26.613	28.4624	26.7562	27.13	27.2394	26.8582	27.343	24.9247	26.3767	28.4176	24.6581	26.0995	26.8266	28.2726	27.1266	27.2568	26.0161	26.1866	26.6348	24.8225	26.6019	26.9237	27.5313	26.4536
PSMC5	25.9443	25.8508	24.5647	26.7565	25.4263	26.4646	24.5718	25.4112	27.4285	25.8993	26.3536	26.5926	26.0296	26.7965	22.4506	26.3538	28.127	24.2876	25.6967	26.5684	28.119	26.4313	26.7487	25.7994	26.4278	25.7759	23.4837	25.9555	26.2517	26.9827	25.8382
CORO1B	26.9436	26.0512	24.6005	27.8152	26.2703	27.0445	24.7649	26.476	28.2771	26.6623	26.8955	27.3815	27.2647	27.567	26.3429	26.3443	28.7964	24.9816	26.62	26.9655	28.5669	27.282	27.2001	27.0572	25.9283	27.5539	25.163	27.55	27.8711	27.5461	27.2214
DPYSL2	24.3051	24.6396	23.4282	24.9893	24.3259	25.9123	23.3805	24.0044	26.741	22.5417	24.6213	23.2215	24.1504	25.0465	21.8773	25.0827	26.4734	23.8396	24.9965	26.7742	27.3453	25.6112	26.0038	24.9268	25.1911	25.2429	24.9589	24.9702	24.3344	26.1117	24.2812
FDXR	24.9846	24.8987	24.5165	26.2648	25.1832	25.8791	23.7754	25.0091	27.1307	24.8545	25.8025	25.7656	25.2882	26.319	23.575	25.4926	27.21	24.4624	24.9093	26.0202	26.7128	25.5918	26.0908	25.3841	23.5568	25.6434	24.1374	25.5463	26.2938	26.502	25.3699
SULT2B1	24.8202	26.7173	23.7926	27.231	24.8343	27.4518	23.3968	24.4933	28.6644	25.5856	26.5166	25.3509	23.2558	27.3072	21.0038	24.9492	28.8871	20.6435	24.4188	25.0863	27.4988	22.3941	26.8629	22.2538	24.9339	23.9152	19.9095	22.6338	23.7805	26.3336	22.6347
PDHA1	25.6285	25.4141	24.3431	26.4666	25.1425	26.0994	23.9289	25.2572	26.2211	25.6914	26.1149	26.1455	25.4678	26.1958	23.063	25.7981	27.4669	24.5846	25.4962	26.5975	27.4423	26.6036	26.3908	25.6374	26.053	25.6546	24.4023	25.6578	26.4293	26.8315	25.1543
GSPT1	25.805	25.7795	23.6058	26.7024	25.7583	26.8501	22.2021	25.1543	27.9244	24.8908	25.929	26.2185	25.4667	26.8348	23.9822	25.9532	28.2217	24.5454	25.6529	26.6951	28.3065	25.9511	26.8523	25.768	25.2608	25.4522	24.1625	25.9129	26.4264	27.3294	25.633
SUCLG2	24.7933	25.3326	23.6586	26.1007	24.2526	25.9351	22.8946	23.8404	26.6588	24.1418	25.134	25.3996	24.8288	25.7406	21.2714	24.8478	27.5813	23.0937	24.6459	26.042	27.3305	24.6883	25.8264	24.3252	24.2332	24.9728	22.6482	25.1336	25.222	26.2652	24.2267
HMGCS1	24.7552	25.7171	23.2523	26.143	25.1585	26.6499	22.3974	24.9325	28.3983	24.4514	26.5488	25.7901	23.1612	22.433	21.4209	23.9249	28.0307	20.6408	24.7381	25.537	28.1349	21.9513	27.1463	22.2922	26.0701	23.2114	22.339	23.5567	23.0342	24.8712	24.7271
EIF3E	24.7976	24.8194	23.7728	25.8353	23.7544	26.0737	22.8111	23.8374	26.7344	23.3813	23.826	23.6531	23.1376	24.6537	20.6352	24.9343	27.0342	22.9629	24.4728	25.8108	27.3644	25.2509	25.1823	24.5092	25.4281	22.5576	21.156	24.0989	22.8278	26.0482	23.0746
DHX15	22.9922	24.0053	22.8686	24.0251	22.165	24.9223	21.6867	23.041	25.4112	21.7895	24.3987	24.2775	23.9021	24.7122	20.758	24.0143	26.7392	22.527	23.7913	26.6375	26.8625	25.1949	24.4222	23.7761	24.4598	23.0236	20.6287	24.4255	24.0219	25.819	23.6936
ADAR	23.8949	24.2129	22.6947	24.8862	23.9764	23.8327	21.1321	23.832	24.919	22.1746	24.6057	24.7308	24.3516	25.7146	21.0571	24.0773	26.7859	23.0252	24.3479	25.8232	27.2056	26.0782	25.7961	25.0001	25.6373	25.223	23.582	25.8621	25.9833	26.3512	25.3554
ACO1	23.0471	24.1319	22.8818	25.2641	21.8859	25.7607	20.6025	22.3218	26.6136	23.6109	23.9153	23.2137	22.9934	24.33	20.9392	24.1713	27.4241	21.2826	23.7429	25.0506	26.0521	24.4683	24.7874	23.247	22.8743	21.4569	20.9691	21.4689	25.4159	26.3059	24.414
GFPT1	21.3351	23.3184	19.5887	22.9546	20.808	22.7708	20.1159	20.7244	24.7144	23.4176	20.6261	21.9211	22.05	23.027	20.119	22.9853	26.3911	19.5578	19.1484	22.8759	24.3647	23.9165	24.2388	19.3691	22.763	22.4857	21.9553	21.0301	23.0212	24.0375	22.2418
ITPR3	21.6217	19.8936	20.5586	22.6254	20.3948	21.8325	20.1956	21.776	22.9872	21.2128	21.7737	23.922	22.087	22.9772	21.0336	20.7332	23.7257	20.1122	21.5647	23.1605	22.3525	22.5156	21.2425	22.2924	22.8376	23.5863	20.2649	22.4764	21.9917	22.6849	22.1638
YWHAE	29.317	29.6428	27.9475	30.3797	29.0564	30.6382	27.7808	28.7346	31.5389	29.3579	30.2753	30.08	29.5596	30.69	26.8305	29.2564	31.7405	27.1948	29.4155	30.3041	31.4477	30.26	30.535	29.0588	29.2897	29.461	27.8395	29.3917	29.9334	30.8653	28.6203
RPL7	28.2582	26.5073	27.9192	29.7209	27.9568	28.6062	27.23	28.5454	30.2397	27.0929	27.4022	29.4852	28.6542	28.8345	25.4521	28.6001	30.7556	27.4887	27.9742	29.5715	31.2667	29.4916	29.5567	28.0217	29.487	28.2538	27.0109	27.9982	28.9229	30.0948	28.1339
AK2	27.2903	27.0501	25.7074	28.2164	27.1352	27.5564	26.1478	27.3185	28.9285	27.3661	27.6376	28.6271	28.0977	28.483	26.0162	27.1652	29.3048	26.3232	27.1846	28.079	29.295	27.8907	27.7603	27.6414	27.1289	27.9933	26.4991	28.2949	29.2839	28.2878	27.9903
RPL17	27.2796	27.394	24.9995	28.6949	27.3556	28.5152	26.1739	26.9217	29.7738	27.1423	28.1529	28.9984	28.0679	28.8161	25.075	26.7603	29.9801	25.9248	27.0291	28.5265	29.6592	27.9368	28.5765	27.0464	27.31	27.5395	25.9544	27.482	28.1087	28.6232	26.7988
RPL14	27.6497	27.7277	26.707	28.9241	27.2395	28.4955	26.1627	27.4044	29.8369	26.9357	27.9257	28.7599	28.0823	29.0822	24.7598	28.1635	29.9181	26.8191	27.2508	28.7978	29.8809	28.4388	29.0295	27.3515	28.7037	27.663	26.0403	27.5671	28.413	29.6079	27.2216
ETFA	25.7184	25.7201	24.5235	26.4744	25.1266	26.541	24.1591	24.685	27.9222	25.6238	26.3299	26.9241	25.9728	27.0517	23.6487	25.4023	28.322	23.3395	24.9809	26.6141	27.3806	26.2363	26.8831	25.0092	25.6341	25.6606	23.4876	25.751	26.4479	27.1898	25.1221
CS	27.1156	27.2671	26.2135	28.2968	26.3231	28.1226	25.7745	26.5256	29.1694	26.9516	27.6908	27.4207	27.312	27.9972	24.4076	27.4685	29.5457	25.6505	27.0787	28.2536	29.0866	27.9976	28.0051	26.7645	27.2037	26.8472	25.4683	26.827	27.1459	28.5827	26.4169
VPS4B	27.2775	26.9187	25.2677	27.882	26.2911	27.2947	25.0307	26.5536	28.8147	27.0447	27.0324	27.3534	27.0069	27.7563	25.6216	26.603	28.916	24.5486	26.6546	26.9548	28.3046	26.7375	26.9688	26.2031	25.8419	26.7265	24.3292	26.7525	27.0423	27.4324	26.1272
ALDH4A1	26.4084	26.1384	24.1434	27.6083	26.4994	27.0379	25.2614	26.0096	27.9647	25.5949	26.8728	27.4627	26.9276	26.8449	25.0596	25.6793	28.166	24.5265	26.0091	26.2226	27.8264	25.8558	26.468	25.9144	25.6179	26.4807	24.8796	26.4215	27.3896	26.9052	25.3947
DDX5	24.6808	25.227	24.1061	25.7012	24.4188	25.7908	23.6924	23.9429	26.58	23.3992	25.8027	26.5732	25.323	25.8714	20.6205	25.9689	27.9723	24.1197	25.1153	26.7329	28.1549	26.8326	26.6565	25.5931	26.9035	25.4455	23.9909	25.7573	26.7566	26.9859	25.797
HSPA2	26.1339	26.6807	24.5565	27.1844	26.9507	27.5743	25.1937	25.5249	28.7636	25.4258	27.1246	27.5409	26.301	27.1723	21.3385	25.543	27.5743	22.5342	25.5059	24.5906	24.5203	20.0335	26.6442	23.6127	22.7539	24.8338	24.0656	21.5153	23.0727	25.8626	21.1957
PSMA7	25.5505	26.2263	24.1489	27.1643	25.4589	26.9379	23.1278	24.9742	28.2819	25.7068	26.7708	26.6822	26.6963	27.321	22.8687	25.9281	28.7409	24.671	25.794	27.2002	28.4345	27.0935	27.5003	26.425	26.4693	26.4663	24.1044	26.4503	26.9435	27.544	26.0567
FUBP1	25.0826	24.802	24.6683	25.7397	24.6417	26.0785	23.801	24.8385	27.0687	23.1381	25.9456	26.4874	26.24	26.5754	23.2366	26.0101	27.4476	24.1476	25.5318	26.6823	27.915	26.5748	26.6134	25.8077	26.615	26.1444	24.9545	26.3661	27.1051	27.0461	25.8187
SH3GL1	26.7699	26.4168	24.4548	27.5535	26.0305	27.3171	24.5472	26.465	28.301	26.9882	27.0532	27.1146	27.0517	26.9173	25.9715	25.8191	28.4257	25.1479	26.4488	27.0345	28.3213	26.3788	27.0897	26.1551	25.6001	26.7451	24.9714	26.9708	27.4292	26.9824	26.5499
EIF3L	23.3538	24.7729	22.1444	25.5134	23.1269	26.7487	22.3522	22.3904	26.3595	22.3258	25.1412	23.8984	23.2041	25.0259	20.8135	25.582	27.6292	21.3571	24.092	26.7103	27.5606	25.2866	25.4863	23.8207	25.4813	21.2516	17.9385	21.9212	22.7691	26.2008	21.8889
LETM1	24.4435	24.4439	23.6381	25.6617	23.7826	25.5572	22.2961	24.3391	25.7217	24.3669	24.2892	24.872	24.501	25.3294	23.9265	25.1605	27.6814	23.3499	25.2443	26.3726	27.4657	26.0024	25.8723	24.3114	24.9977	24.356	20.9486	25.1254	24.2806	26.7093	24.0338
HNRNPUL1	24.93	24.3387	23.8813	25.9767	23.9577	25.5257	23.3392	24.4321	27.2063	24.2426	25.6003	25.6963	25.4886	26.1734	20.4753	25.4638	27.5497	24.048	24.7789	26.4273	27.644	26.2801	26.0701	24.6027	25.5136	24.7564	23.5961	25.5155	26.3049	26.7443	24.4846
ITIH1	23.3347	23.8863	22.1468	23.6371	24.5634	25.9178	21.6309	22.4854	26.2334	22.8111	25.3571	23.3481	23.508	23.1997	20.2558	23.6951	24.9987	24.7452	24.4664	28.8158	28.544	28.4835	25.4654	25.6534	26.5813	24.3588	21.7611	25.1474	28.1911	28.417	25.8626
SNX6	24.9129	24.432	23.7836	25.9021	24.5349	25.8021	22.8668	24.1373	26.6276	24.1875	25.1189	25.4573	25.3113	25.5878	23.7478	24.4701	27.0609	23.6748	24.7581	25.5122	26.8695	25.1264	25.5535	24.7074	24.1397	24.8507	23.2344	25.4382	25.6925	25.8995	24.2307
RANGAP1	23.1129	23.4855	22.0231	24.7188	23.7732	24.4038	21.4304	23.5491	26.3244	23.1489	24.784	24.8425	24.5063	24.9794	22.8012	24.0328	27.1576	22.4857	23.636	25.1974	27.0795	24.9193	25.7325	24.9917	24.6545	25.0065	21.244	24.5331	25.4557	26.1325	24.0134
ZC3HAV1	24.6867	23.9382	23.6495	25.7741	24.005	25.1231	23.4151	24.5996	25.7717	23.7704	24.7106	23.9242	22.5343	24.6215	23.1812	25.443	27.0815	23.6713	24.6492	25.7999	27.3088	25.7435	24.6861	24.7625	25.2406	24.6101	23.5591	25.355	25.397	25.5188	24.5705
CHD4	23.7019	23.7797	22.3715	24.7556	23.782	24.8307	22.8521	23.7917	25.6916	22.8647	24.4961	25.0445	24.201	25.0441	20.2992	25.0863	26.5064	22.7132	24.1629	26.2662	27.2752	24.9288	24.7667	24.4844	24.6007	23.0761	23.156	24.8983	25.2955	25.5371	24.8496
AGL	24.4245	23.943	21.8021	25.2525	23.4145	25.278	22.5216	22.698	25.3186	23.4118	24.5503	23.3554	23.0678	24.7622	21.8148	24.4303	26.901	22.476	24.2058	25.3086	26.2603	24.8506	23.7834	23.6835	22.9521	22.3959	21.1871	22.9563	22.6183	25.3003	22.9625
CCDC64B	26.3251	22.9338	23.8543	26.8156	24.6769	25.2908	22.547	25.6507	27.4188	25.0831	25.8601	23.8597	24.7796	26.3692	25.4099	24.7724	26.1919	23.6479	24.3199	23.0664	25.0538	23.6346	25.2792	22.9074	22.6835	25.8655	23.0018	24.7608	25.1771	25.5872	23.8521
CUL3	25.6837	25.6733	24.5295	26.5932	25.6759	25.6912	23.3886	25.5377	27.0793	26.0836	24.8764	26.1733	24.3283	25.9685	19.7485	25.3128	27.3939	23.6351	25.8294	25.9325	26.8614	25.0573	25.4234	25.0415	25.0138	25.0209	23.875	25.1928	25.1768	23.9695	24.887
SMC3	24.128	24.1853	22.824	24.735	23.7297	24.6934	22.7524	23.7799	25.2091	23.4833	24.8602	25.881	24.4468	25.2008	23.0597	24.8638	25.9828	23.9383	24.207	25.6098	26.5845	25.0412	24.6748	25.0735	25.0185	24.527	23.7235	24.9577	25.5081	25.7436	24.5639
LARP1	24.259	22.4104	22.3613	23.2926	24.0982	24.4831	22.2722	23.9448	25.0257	23.8322	24.8299	25.8615	22.8642	25.2242	24.1653	24.4833	26.1533	23.4098	22.1425	23.9941	26.9852	24.7128	25.2258	23.7384	25.1284	24.9571	24.2572	24.4846	25.8624	26.0881	25.3293
PALLD	24.0821	24.5895	20.3255	23.2463	22.7973	27.9343	21.3306	23.5381	25.4152	22.7802	23.3685	23.5767	21.9219	23.0388	21.2853	22.4182	24.7642	21.5656	22.9858	25.324	23.9831	24.703	25.6783	22.4953	20.4341	24.7559	26.6367	24.9466	24.8089	23.0289	23.3431
PPP4R1	23.9223	22.8406	23.0622	24.6397	22.7164	23.8031	22.8845	21.7378	24.6824	23.4767	22.6449	23.0076	22.245	24.0165	22.3473	23.4081	24.9308	23.0638	23.4086	23.8203	24.6005	23.2905	24.6573	22.9736	24.0885	23.6381	21.9265	23.775	23.3255	24.3155	21.1352
RPS8	28.1128	27.5848	26.7628	29.6701	28.2972	29.3822	27.1162	28.1248	30.5538	28.4297	29.2725	29.8553	29.1804	29.7661	25.4864	28.4929	30.7503	26.5431	28.235	29.4592	30.8587	29.464	29.5994	28.1241	29.0427	28.7506	27.2117	27.9767	29.1376	29.8926	28.3883
NDRG1	28.348	27.754	26.4476	29.3241	27.6663	28.7553	25.8471	28.4786	29.677	28.425	28.5335	28.8729	28.21	29.0407	26.7322	27.3507	29.6215	25.1751	27.1762	27.4805	28.6648	26.8454	28.0334	26.5995	26.3131	27.9658	25.1754	27.4776	27.4812	27.5289	26.6031
PPIB	26.8606	27.3365	25.6621	28.1574	26.5244	28.3509	25.9793	26.0933	29.5234	26.2766	27.4118	27.1014	26.3678	28.0333	23.3522	27.1287	29.8463	24.8983	26.8449	28.8877	29.4654	27.9963	27.9885	26.5	27.48	26.4103	25.0527	26.4246	27.0511	28.5874	25.6505
ACAT2	25.5288	25.0517	23.3661	27.0712	25.2714	26.5698	23.4579	25.0874	27.4568	25.4565	26.2953	27.3473	26.3356	27.1238	24.3656	25.3167	28.023	23.9142	25.2376	26.135	28.3155	25.6513	27.3521	25.6642	25.1255	26.707	23.8322	26.794	26.7834	26.9212	25.6213
CA2	24.8258	25.1977	23.6856	25.5548	25.8303	26.7703	22.483	24.4115	26.9778	25.0467	22.936	26.3096	25.5212	27.05	19.9816	24.7138	28.0179	24.5783	25.7155	27.6264	29.6439	27.5365	25.9491	26.9644	27.2512	25.3659	22.7864	27.2077	28.9539	27.3135	25.5368
WARS	25.1784	25.3528	24.0645	26.2886	25.4436	26.6432	23.7116	24.889	27.4392	25.1762	26.8089	26.566	26.1088	26.697	23.6309	24.0447	27.7015	23.66	24.538	26.9284	27.7286	26.7183	26.9617	25.9491	26.3276	26.2358	24.1691	26.5859	26.4752	27.2953	26.2226
PNP	25.6569	26.8448	24.9908	27.1106	25.6141	26.9954	24.5465	25.3105	28.6257	25.451	26.771	26.9051	26.2375	27.8727	23.0817	25.3112	28.8138	23.314	25.1993	27.0358	28.3206	26.6782	27.4082	25.5475	26.1841	25.9525	23.6257	25.3432	26.6622	27.1108	24.852
KNG1	26.3315	27.0032	26.1078	26.9324	26.96	27.8741	24.3902	25.8578	28.3842	25.9086	27.5767	27.0875	27.0416	27.7371	22.7393	26.1685	28.1857	24.9585	26.7956	28.6847	27.7242	28.1047	27.5054	26.2588	27.1678	27.2457	26.0385	26.2045	28.2579	27.6827	26.6326
ANXA7	25.5897	25.8991	23.9629	26.9795	25.1232	26.8509	24.4083	24.6763	28.2486	25.1671	26.553	26.9785	25.9714	26.9373	21.9254	25.5341	27.8622	24.0824	25.1598	26.6763	27.6487	26.3623	26.9315	25.3566	25.775	25.515	22.4358	25.1546	25.6475	26.6757	24.2359
ABI1	26.0716	25.5763	24.3855	27.0246	25.3256	26.4157	24.4209	25.8397	27.6294	25.9808	26.5174	26.7041	26.2593	26.9493	24.231	25.7853	27.6587	24.6229	25.6201	26.0839	27.3739	26.1991	26.6349	25.607	25.4161	26.3506	24.2468	26.6148	26.8035	26.6531	25.7216
METAP1	25.4894	25.5298	24.0969	26.6017	25.2872	26.1142	22.6754	25.2115	27.4381	24.8849	26.1868	26.233	26.0864	26.4494	22.5191	25.9039	27.6391	23.821	25.5027	26.1307	27.6057	25.6639	26.1041	24.462	24.1768	25.2556	23.4846	25.029	25.504	26.1126	24.5631
FARSB	25.2752	25.2052	23.8324	26.5634	25.0682	26.3116	23.9672	24.9852	27.3085	24.108	25.9175	26.361	25.6486	26.4151	21.8365	24.9573	27.3749	23.7271	24.994	26.3343	27.4238	25.8048	25.9855	24.8225	24.7309	24.6257	23.3951	24.9954	24.5488	26.5368	24.6721
ARHGAP1	25.5016	25.6148	24.4859	26.6406	24.3994	26.8324	23.2845	24.97	27.7674	24.3613	25.5949	25.2382	24.6457	25.886	21.1407	25.81	28.5277	23.9278	24.9859	26.724	28.05	25.933	26.614	23.9198	25.0865	25.1205	23.1336	24.7589	24.9061	27.5871	23.1793
TOM1	24.9542	24.8387	23.2227	26.9607	25.0256	26.3506	23.5861	24.8189	27.6786	25.2397	26.5224	26.9615	26.2381	27.0133	24.3578	24.6846	27.6521	22.325	22.6659	24.0829	26.1907	22.3762	25.5347	23.9149	23.0626	25.7104	21.1222	25.2742	25.9307	25.2269	23.5959
ADH5	25.6705	25.7005	23.9336	26.7419	25.5369	26.8758	23.6046	25.0401	27.577	25.5584	26.0596	26.4397	25.021	26.9291	24.0976	24.9936	28.1524	24.3721	25.3355	27.2548	28.2109	26.8118	26.8714	25.7302	25.6465	26.2532	24.765	26.7238	26.6429	27.3375	26.0554
VASP	24.9801	24.969	23.8353	25.921	24.1704	25.5013	23.3612	25.2241	26.1671	24.5049	25.6652	25.7542	25.0712	25.7832	22.9364	26.16	26.7667	24.5013	25.4041	26.6334	27.403	26.6947	26.0909	25.6382	25.6881	25.6446	25.1713	26.4556	26.73	27.1404	26.1062
SHMT1	25.9011	25.9375	23.3266	26.7624	25.2505	26.7817	23.794	25.4263	27.3957	25.142	26.2138	25.8891	25.6652	26.9234	22.5702	25.1306	28.4862	23.6326	24.9892	25.311	27.5452	25.1656	26.2971	24.6358	22.7541	25.2224	23.4451	25.0018	24.7845	26.6937	23.0742
SLC3A2	22.5855	23.4497	23.0212	22.5706	23.6633	25.6374	21.4678	22.3936	26.1273	21.715	23.5828	24.8403	21.3097	24.6862	20.7355	22.0217	27.0236	18.0164	22.8426	24.6032	27.3875	21.3036	25.5167	22.8011	24.8014	22.8014	20.1666	21.6247	21.8322	24.6758	22.0148
AIFM1	24.5179	23.9537	22.0587	25.2345	24.0061	24.9958	21.6643	23.1554	26.1573	23.8582	24.4145	23.8026	24.0941	24.9939	21.3215	23.645	27.2751	22.2577	24.4466	26.0237	26.663	24.952	24.8968	24.3979	24.2362	23.8505	22.4978	24.247	24.2659	25.5017	22.9447
SUPT16H	24.8225	24.3518	23.3938	25.4152	24.3535	25.1742	23.4348	24.8313	24.7851	23.9297	25.1312	25.6678	24.8712	25.408	20.6667	25.2366	26.3984	24.116	24.8857	26.2108	27.3407	25.853	25.8028	25.4413	25.7849	25.0807	24.3786	25.055	25.3956	26.0309	25.3619
EIF2A	23.8768	24.6935	23.7433	25.3359	23.9595	25.1656	22.8471	24.5486	26.5602	22.9956	24.9291	24.8065	23.6744	24.541	21.6267	25.0507	27.1483	23.2171	24.1524	25.8283	27.3841	25.296	25.3458	23.5385	24.3869	24.3391	22.768	24.8149	25.4317	25.9423	24.613
SEC23B	25.9319	25.194	22.7897	26.8742	24.1428	26.4256	22.8481	25.618	27.4432	24.2067	25.5155	24.592	22.4543	26.2329	25.6289	26.1335	27.8932	25.1922	24.5268	26.4027	27.6205	26.2079	26.6857	26.2489	25.0703	26.1051	24.2405	25.3942	22.0761	27.3821	26.524
SCFD1	24.7278	24.5035	22.4792	25.3057	23.8863	25.2056	22.7748	24.001	26.1687	23.7029	24.9458	24.6505	24.3067	24.9793	21.8816	23.9299	27.0748	21.3221	24.0958	25.205	26.2721	24.9785	25.533	24.0827	22.7824	24.0525	21.402	23.1571	23.0426	25.2779	24.7236
GMPS	25.0164	24.6294	23.4857	26.1714	24.3949	25.6488	22.751	24.2435	26.7094	24.6481	24.5314	26.0393	25.1164	25.7677	21.618	25.2672	27.6441	23.5296	25.1066	25.8535	27.9533	25.6604	25.7388	24.881	25.4624	24.6134	24.2272	25.342	25.8718	26.0423	25.2836
CD2AP	24.8896	24.4738	22.8271	25.5971	23.7995	25.2456	23.1019	24.5951	26.1574	25.1657	25.1796	25.3716	25.1575	25.3875	24.1359	24.6505	26.2835	23.146	24.6285	25.2586	26.4176	25.2168	24.8552	24.7402	23.8859	23.8187	23.7869	25.6513	25.976	25.7308	25.2432
RANBP2	23.5505	23.259	22.375	24.6278	22.8011	24.0367	21.1917	24.3388	23.6536	22.9168	23.4517	24.2954	21.5139	24.2403	21.2252	24.6605	26.1722	22.7166	23.8588	24.7009	26.8905	24.7239	24.1338	24.1264	24.0546	23.8921	20.7393	22.3252	22.7618	24.7924	24.5517
PSMD12	23.6522	24.2926	22.8075	25.3898	22.786	25.1083	22.7123	23.4672	26.1753	24.673	24.4714	24.7985	24.7769	24.6677	24.9547	24.7482	27.1558	22.6565	23.8983	25.7293	26.6611	24.4706	23.8769	24.471	24.0632	24.5078	20.4147	24.8067	23.6263	25.2087	24.2559
MCM3	21.0297	22.8926	22.6589	23.6119	22.9926	23.5518	21.4381	22.1703	24.4578	23.4057	22.7559	24.627	24.0201	24.3149	21.5814	24.0901	25.9624	21.9338	22.5225	25.6845	27.1933	24.3691	24.9357	23.6392	25.5875	23.784	21.622	23.3363	25.0832	26.115	23.964
HK2	25.7648	26.0912	23.79	28.2394	25.0767	26.337	23.4314	26.6602	26.3627	26.4367	26.3395	22.1549	21.6935	25.2397	23.761	25.7284	27.7228	20.462	24.7573	24.0885	26.1902	22.265	22.9454	22.3707	25.7678	22.1298	20.2539	25.6444	22.9614	23.5894	21.7155
RAD50	23.3228	22.8627	23.0303	24.3076	22.6813	23.8179	23.161	23.2763	25.1699	22.5307	24.8155	22.5085	24.9567	24.8323	20.5681	24.403	25.787	22.5704	24.1503	25.0056	26.1563	25.1907	24.8531	23.7402	23.9072	23.9675	20.3745	24.3167	25.0908	24.5671	24.3123
ECM29	23.819	22.0337	18.9919	24.3311	21.0246	23.3339	19.9661	23.7903	23.7437	23.857	23.4529	22.0467	24.0676	24.2391	22.0495	23.5544	24.9688	22.5368	24.0342	24.6706	25.1322	24.693	21.2236	23.7016	23.9311	23.2501	21.4474	23.3712	22.8731	23.9538	20.618
COL6A5	20.9966	21.306	20.9977	22.6721	20.7901	21.5117	20.2749	21.5283	21.1557	22.2094	22.6362	22.4493	23.6888	21.866	20.0573	21.3811	23.3292	20.9264	20.9066	27.3817	22.3543	22.2948	22.3869	21.3112	21.5637	22.2714	21.0643	22.8592	22.0561	23.4523	21.6536
CRABP2	28.9883	29.668	27.4644	30.8192	28.5776	30.5683	27.4102	28.655	31.2941	28.2962	30.3344	30.5537	30.0381	30.3011	26.3867	29.3085	31.9981	27.3939	29.0408	29.8389	31.6562	27.4016	30.5469	28.4782	29.0558	29.1755	28.1389	28.797	29.7243	30.0589	28.1238
LGALS7	31.6708	31.3334	29.7822	32.3458	31.0931	32.5619	29.4455	30.7431	33.2207	29.9116	33.045	32.7808	32.3993	33.1397	28.6703	30.5926	34.2637	30.1162	31.1314	31.4882	33.057	30.4736	32.5587	30.7911	29.955	30.1829	29.6499	30.395	32.6303	31.3553	30.0625
HP	27.1425	26.8535	27.2898	28.3106	28.575	29.8794	27.2098	27.4179	30.5192	23.6403	29.4781	28.0572	28.7038	28.4457	20.5535	27.7696	30.1794	26.6204	25.5235	27.9446	31.1484	30.4691	30.0441	27.4706	29.2929	29.7271	20.1301	27.6418	29.5047	29.7177	29.0964
RPS6	28.5387	27.7194	26.9151	29.5574	27.9446	28.8728	26.9235	28.3214	29.8311	27.9669	28.7437	29.5386	28.6808	29.2983	25.8469	28.5231	30.0837	27.0127	28.1629	28.948	30.2847	28.7313	29.0573	28.0137	28.4445	28.074	26.9095	28.2133	28.9779	29.2302	28.0937
RPS5	27.5928	27.1457	26.1376	28.6887	27.1614	28.2728	25.1637	27.3791	29.3231	27.095	28.3187	28.7261	28.1418	28.7402	24.6531	28.1237	29.6688	26.5776	27.1434	28.2841	29.9905	28.3991	29.0043	27.518	28.1734	27.9057	26.1095	27.9911	28.6369	29.113	27.9029
RAN	28.0105	28.2614	26.6815	29.0579	28.0335	28.8718	26.8657	27.7025	29.9368	27.883	28.8058	29.2643	28.4202	29.1746	25.9256	28.4733	30.467	27.1639	28.069	28.8691	30.2842	29.0679	28.9872	28.2426	28.3884	28.4622	26.1859	28.4764	29.132	29.6589	27.9529
LDHB	27.9191	28.1536	27.1604	28.8966	27.6206	29.1796	26.3055	27.3313	29.4736	28.0919	28.5328	29.01	28.451	29.1469	24.9718	29.037	30.1777	26.8145	27.8905	29.2987	30.4945	29.1437	29.0909	28.2502	29.3967	28.6698	26.7566	28.4575	28.8341	29.1856	27.929
YWHAG	27.7391	28.3787	27.0318	28.8661	27.7007	28.805	27.0136	27.8669	29.9053	28.089	28.9238	28.703	28.2351	29.0137	26.5437	28.635	30.0014	27.0061	27.8875	29.0398	30.0683	29.3043	29.0502	27.762	28.8793	28.0047	26.861	27.9902	28.7329	29.3333	27.5924
RPL28	28.0022	27.4886	26.2496	29.266	27.8384	28.2099	26.5075	28.3814	29.4108	27.8994	28.2772	29.5327	28.6673	29.1757	27.1724	28.2387	29.6858	26.5603	27.754	28.4131	29.6307	28.7532	28.7346	28.0765	28.11	28.2876	27.1392	28.2559	29.3648	28.8025	28.4785
G3BP1	26.2983	25.9221	25.166	27.2807	26.0761	26.7728	24.8311	26.5848	28.1026	25.9142	26.8476	27.9057	27.1006	27.5342	23.007	26.5357	28.2887	25.1529	25.9423	27.0507	28.5936	27.0447	27.3848	26.7831	27.2148	26.9755	25.4245	27.0844	27.9551	27.5206	26.6995
HNRNPAB	26.0993	25.623	24.358	27.1144	26.056	26.7274	24.839	26.479	28.0826	25.5853	27.1651	27.9468	27.172	27.6242	22.8703	26.236	28.0519	25.3648	26.0758	26.6425	28.4999	27.1385	27.1977	26.6023	26.5595	26.8525	26.0827	26.8803	27.7643	27.5362	26.7295
PSMC4	25.6754	25.6014	24.1497	26.5671	25.1602	26.8263	24.0446	25.593	27.6527	25.7573	26.4417	26.3865	25.8826	26.4686	22.9488	25.7517	28.1488	23.6108	25.6476	26.4935	28.0543	26.3574	26.6906	25.1129	25.6505	25.4344	23.8257	25.5035	26.1941	27.0616	25.3264
CNN2	25.9979	25.4344	23.8749	26.4948	25.0588	26.4264	23.5538	25.4452	27.7204	24.9649	25.8909	26.5064	26.0221	26.1601	22.0297	26.2513	27.976	25.0257	25.8738	27.3941	28.1418	27.2325	26.7817	26.5119	26.0713	26.8642	24.8519	27.3277	27.9869	27.8132	26.9869
TMOD3	26.9859	27.1045	24.8132	27.798	26.4464	27.4037	24.792	26.3537	28.6628	26.7986	27.4371	27.1566	26.7648	27.4758	25.8704	26.0766	28.9947	24.3487	26.2119	27.1139	28.251	26.5209	26.9278	26.1275	25.5744	26.905	25.0535	26.5525	26.7908	27.2244	26.0885
RALY	25.8292	25.8247	24.5782	26.6728	25.2401	27.0474	24.7183	25.57	27.3169	24.9367	26.7478	26.8865	26.4299	26.9653	22.9747	26.2049	28.4084	24.6397	26.0825	27.2527	28.1169	27.0975	26.9129	25.951	26.1178	26.2508	25.1504	26.1836	26.944	27.7356	25.9984
PSMC3	25.0218	24.8245	23.2358	26.6256	25.0007	26.2095	23.3211	24.4263	27.1046	25.0735	25.403	26.4159	26.1362	26.6926	23.9588	24.3691	27.7563	23.5346	24.7316	26.1727	27.3818	25.4534	26.3553	25.4354	24.7545	25.6468	22.5938	25.9965	26.4217	26.7085	25.2689
SCP2	27.0647	27.4505	25.6142	28.2306	26.2386	28.1636	25.8848	26.5233	29.164	27.0154	27.9845	28.1915	27.6228	27.8409	24.9243	26.5549	29.6204	25.2328	26.5053	27.4658	28.9725	27.2459	27.4771	26.3933	26.3556	26.7615	25.2742	26.8339	27.5276	27.6828	25.7183
PRPF19	24.4098	25.0961	23.0836	25.0984	24.3782	26.1883	22.0255	23.5405	27.2231	22.5776	25.8791	26.1025	25.3062	26.4907	21.1927	25.5487	28.1507	23.8478	24.8664	26.7244	27.934	26.1804	26.25	25.5741	25.5568	25.5617	23.5371	25.1587	26.4225	26.9965	25.2553
NAPA	25.4039	26.5614	24.577	26.9935	25.2436	27.425	23.4129	24.0249	28.1937	25.7897	26.8002	26.0142	25.5725	26.9294	23.69	25.2744	28.5242	23.2039	25.046	26.8364	27.5436	25.8333	26.7036	24.8334	25.2697	25.1559	21.9777	25.232	25.1864	26.8999	24.5117
SORD	25.3899	25.7549	23.7739	27.2275	24.7807	26.8196	23.3847	25.5304	27.8741	25.2432	26.17	26.5818	26.1475	26.7385	23.1842	25.9882	28.2249	23.4017	25.1335	26.3198	27.8701	25.8455	26.4029	25.0271	24.151	25.1083	23.048	25.9022	26.4151	27.5053	24.9152
SH3GLB2	26.2554	25.6428	24.9565	27.5878	25.6426	26.9814	24.326	26.2715	27.9488	26.5681	27.3487	26.8762	26.8874	27.3493	24.6929	25.8735	28.4061	24.0091	26.0741	26.2803	27.6418	25.9918	26.7179	25.0459	21.6394	25.9083	24.1796	26.2373	25.7178	26.2571	25.2731
OXCT1	25.6392	25.6667	24.0999	27.0442	25.7169	26.7708	24.405	25.5692	27.7539	25.1089	25.9624	26.1452	25.8151	26.2838	24.1764	24.8751	27.4871	24.3242	25.4767	26.129	27.4683	25.535	26.2885	24.7687	25.409	25.2036	24.0282	25.6536	26.3699	26.6462	24.9221
C2orf54	25.2214	25.6579	23.4157	25.5742	24.6316	26.5218	23.2203	23.7808	27.7133	25.6602	26.0823	24.7408	25.5302	26.6554	23.1519	23.688	28.2784	21.9355	24.888	25.5407	26.6417	24.8703	26.4022	25.027	22.8147	25.3163	22.5628	24.0503	24.738	26.0615	23.629
CNP	26.0135	25.2646	24.5621	26.3435	24.7044	26.0922	23.5843	25.3942	27.0546	25.4667	25.7567	26.1706	25.5664	26.1869	24.7915	25.5241	27.8214	24.1119	24.8562	25.8345	27.2934	25.5308	25.6644	24.1713	24.6006	25.3069	24.1369	25.4263	25.6474	26.2544	24.5854
ITGB1	24.3007	24.8935	22.1932	23.7509	24.0425	25.7422	22.1893	24.0054	26.0234	23.2839	23.8157	23.688	23.9017	24.1517	21.8683	24.3181	26.2401	22.7108	24.3277	26.1246	26.7574	25.1208	25.5066	24.1757	24.8064	24.2145	23.6775	24.6366	25.7717	25.1061	24.7443
EGFR	24.6912	24.18	23.4037	25.2555	24.4455	25.3922	23.5011	25.2647	25.4283	23.3873	24.9483	25.4405	24.7083	24.6907	21.7367	25.1595	26.4075	23.8297	24.815	24.8147	26.5769	24.9142	25.1471	24.6521	24.8978	24.9812	24.2922	25.195	25.832	25.2969	24.8129
NDUFV1	25.246	24.9368	21.6647	25.6546	24.3578	26.4296	22.0084	25.6539	26.917	24.8236	26.1188	26.5516	24.7604	26.3906	21.1636	25.5788	28.2918	24.1063	24.1839	27.072	27.8394	25.9436	26.642	25.0439	23.0121	25.7209	23.126	25.8367	26.4618	27.8467	24.9027
GLRX3	26.159	24.9881	21.321	26.5405	25.749	26.1647	23.3593	25.9165	27.4685	25.1362	25.0345	27.1918	26.1593	26.0422	21.0662	24.8294	28.183	24.1345	25.7472	26.1579	27.7046	26.3078	26.1742	25.5881	25.069	26.4764	20.5282	25.5837	26.3142	26.1648	22.6255
ATL3	24.224	24.6306	23.3965	25.6288	22.4647	25.8574	22.3912	24.5689	26.1883	25.0417	25.4927	25.2375	23.8015	24.4807	21.0943	25.5448	27.3639	22.2001	24.0433	25.6096	27.0123	25.7697	25.7308	25.0228	24.774	24.0261	21.0099	26.0367	22.2875	26.1367	23.002
CCDC6	25.9143	25.4104	23.9054	26.956	25.0716	25.7742	23.2614	25.4237	27.0153	25.7387	25.8896	26.4671	25.7915	26.2801	24.748	24.2179	27.1766	22.4199	24.6332	25.3497	26.6642	25.1635	26.1846	24.7948	24.1441	25.1721	23.7764	26.0864	26.2642	25.7371	24.5214
SF3A1	24.0273	24.6757	23.6821	25.5912	23.2876	25.487	22.9941	24.1765	26.6447	24.0465	25.8105	25.8589	24.8163	25.369	21.1884	25.0935	26.9345	23.7295	24.416	25.9974	27.4404	25.3662	25.7192	24.5587	25.7374	24.8663	23.513	24.9448	25.682	26.3033	24.6247
HCFC1	23.8148	23.5752	23.1421	24.019	23.6159	23.8974	22.4145	23.614	25.3921	21.6415	24.1023	25.161	24.4115	24.9312	20.7497	24.7439	26.4198	23.2767	24.0449	25.5602	26.4923	25.6103	25.6084	24.6401	25.2649	24.8486	23.4404	25.444	25.3018	26.0905	24.6911
DYNC1LI2	25.2376	24.6463	23.3499	25.6072	24.0366	24.4085	22.4117	25.7736	24.98	25.6751	25.32	25.1011	25.0947	25.6858	24.0217	25.6256	26.1386	24.2142	24.7759	24.8972	25.9857	25.6658	25.4497	25.2549	24.9139	25.863	24.8209	23.7094	25.9784	25.5744	25.8055
FUBP3	24.69	24.9271	23.8422	25.309	24.4088	25.5154	23.1401	24.2897	27.1018	24.4966	24.9176	25.9465	25.0362	25.7325	23.5262	25.3086	27.2369	23.5456	24.8728	25.527	27.0572	25.3039	25.3371	23.8577	24.9714	24.555	23.5816	25.3515	26.1746	26.0527	24.6107
DPYD	23.9958	21.2289	20.9251	23.2821	20.37	21.0273	21.5606	23.5759	24.9907	21.2077	21.4783	23.7586	21.395	22.3787	19.9922	23.8874	27.114	22.6717	23.9	26.5171	25.9039	26.6819	24.5337	25.3723	23.7033	23.3956	21.5964	25.943	26.0326	26.2665	26.164
MYO1E	23.811	23.3126	21.6035	23.1357	22.6629	24.3329	20.489	23.9856	24.79	23.0692	21.315	23.5281	19.8365	22.9214	21.0577	24.125	26.5232	22.506	23.412	25.5211	26.3524	24.957	23.1271	22.7567	22.8648	23.4668	21.6305	24.179	24.2377	25.0938	24.5992
SRP68	23.3403	22.8734	20.897	23.7895	22.7065	24.73	20.9062	22.4943	24.7545	24.1758	23.5495	23.5254	24.8606	25.1533	19.676	23.5295	26.7847	20.4096	23.2866	25.5569	26.6975	24.6555	24.4224	24.0277	23.1358	21.2398	20.4168	23.8597	23.7607	25.2699	23.6898
CAPN14	22.465	21.5635	20.1131	21.2593	22.0047	23.8738	20.9149	20.8569	25.2561	22.337	21.3178	21.9686	21.924	22.4053	20.675	21.7458	27.677	21.5172	23.7212	25.1569	27.9489	24.6363	24.6026	23.3322	22.689	23.8744	20.4657	24.3155	22.8853	25.4426	23.1406
SMARCA5	23.2426	20.3671	23.3461	23.2073	23.2091	25.4704	22.5449	23.1915	22.2971	22.0236	21.03	22.6585	22.6209	22.3368	19.5447	24.3054	25.0004	23.6811	24.0127	25.7607	27.4836	25.1124	24.0115	21.3703	23.9064	22.5981	19.6378	21.1608	23.9199	23.8282	22.8848
FABP5	31.1054	32.2951	29.5821	33.0003	31.3288	32.8894	29.9319	31.7339	34.0984	31.0309	32.7539	32.8107	31.9756	32.9119	28.4173	30.7211	33.9874	27.6868	30.2041	29.933	33.1113	29.2708	31.7655	28.9555	31.2542	30.6591	29.4441	29.6681	32.5622	30.4139	29.099
GSTP1	30.8364	31.0906	27.4426	32.178	30.5416	32.0994	28.2746	29.8533	33.4077	30.6878	31.901	32.0572	31.5103	32.5145	28.4802	29.2542	33.8176	27.1271	30.4683	31.6978	32.9274	31.2134	32.0872	30.3211	29.9101	31.1292	28.2189	31.1472	31.4705	32.4209	29.7748
PRDX2	28.0726	28.316	26.6034	29.09	27.983	29.6088	25.9142	27.5113	30.3436	28.4346	28.6668	29.0794	28.5864	30.203	25.7186	27.4466	30.4599	25.6964	28.0677	28.8735	30.0612	29.0864	29.1819	28.0168	28.691	28.4261	25.9115	28.2871	28.7716	29.3329	27.3628
CES2	27.343	27.1136	25.5482	28.7517	26.7473	27.9432	25.9291	26.6964	28.9178	27.0917	27.7318	27.0473	27.0469	28.0603	24.5941	26.714	29.7171	25.3525	26.4629	27.5236	28.7535	25.4814	27.2588	25.9646	26.131	25.7498	23.9265	26.0166	26.3631	27.5522	24.5639
HSPE1	28.5751	28.7062	27.5659	29.6635	28.538	29.4874	27.4824	28.3906	30.4679	28.5295	29.1812	30.1664	29.4775	29.6647	26.9691	29.0282	31.0309	27.9718	28.7637	29.9418	30.9527	29.5501	29.7479	28.8013	29.2466	29.4399	28.5327	29.9563	30.6992	29.8915	29.4545
CAPZA1	27.9873	28.1546	25.598	28.826	27.3451	28.8232	26.5249	27.4491	30.0767	27.6232	28.3934	28.679	27.8489	28.8008	25.9483	27.4391	30.2963	25.5612	27.7696	28.8364	29.8421	28.4372	28.4791	27.3593	27.5043	27.7858	26.1065	27.8342	28.3235	29.2767	27.3508
LASP1	26.8181	26.573	25.6536	27.3572	25.9114	26.9328	25.1961	26.3475	28.1939	26.5302	26.9267	27.1488	27.1975	27.5973	24.8238	27.8413	29.0462	26.4343	27.0568	28.1829	29.0285	28.7119	27.7944	27.5674	27.0717	27.7899	26.7361	28.2788	28.3161	28.8387	27.8421
PPA1	27.0424	26.5462	25.0805	27.6503	26.767	27.893	24.8863	26.4023	28.6616	26.1652	27.2285	27.8003	27.338	27.6822	24.7241	26.8846	29.1251	24.9589	26.313	27.8684	28.948	26.5777	27.2372	25.9415	26.3184	26.4433	24.4526	26.9371	27.7115	27.5652	26.7626
COMT	26.771	26.1398	22.0278	27.9093	26.4798	27.8536	22.8408	25.1021	28.9632	26.1114	27.7653	28.3463	28.11	28.6748	24.1222	23.9998	29.0359	21.6689	25.8347	27.1613	28.4917	26.3692	27.9575	26.3094	24.8814	27.1814	22.687	27.0981	27.7505	27.8471	26.3864
EFHD2	26.0336	25.4593	24.3618	26.6897	25.2522	25.3787	23.604	25.7015	26.4943	25.9906	26.0831	27.1529	26.6271	26.9235	25.3576	26.3254	27.6141	25.3384	26.5062	27.0882	27.8886	27.3559	26.5005	27.0792	26.4155	27.3258	25.944	27.697	28.3286	27.5736	27.3247
ERP44	26.6151	26.2258	24.9284	27.3717	26.1235	27.2791	24.7942	26.1873	28.0719	26.546	26.8939	27.3499	26.774	27.133	24.8174	26.5096	28.4566	25.0136	26.2553	27.3903	28.0725	26.9389	27.2024	26.6101	26.202	26.6458	24.935	27.0981	26.9075	27.695	26.3375
PSME1	25.5294	26.205	25.1355	26.3632	24.626	26.8648	23.5424	25.142	28.0742	25.5187	26.7661	26.4414	26.3716	26.7903	22.4328	27.118	28.9215	25.0982	25.6529	27.6876	28.5028	26.9929	27.3694	25.9332	26.6968	25.882	24.4007	25.9188	26.2559	27.9687	25.5467
ECH1	26.5258	26.3658	24.9865	27.6004	26.0002	27.1689	24.654	25.8142	28.4585	26.7938	26.7928	27.1157	26.5017	27.4644	25.2164	26.428	28.5522	24.2477	26.0213	27.3857	28.5424	27.2613	27.1967	26.2865	25.9675	26.7274	25.6464	26.6404	27.4315	27.6718	26.4837
SSB	25.1358	25.3667	24.6831	25.9682	24.6646	26.5609	23.6659	24.6508	27.3186	24.3065	26.854	26.3735	25.6547	26.6542	20.6503	26.3659	27.718	24.3938	25.5473	26.8108	28.0652	25.8355	26.4663	25.3316	25.2038	26.0902	24.2392	25.4769	26.0121	26.834	25.0445
EIF3I	26.6926	26.6581	25.5171	27.6321	26.4076	27.5714	25.6073	26.4064	28.4477	26.4284	27.3399	27.3202	26.7327	27.808	24.9347	26.8668	28.7196	25.4636	26.6937	27.8513	28.7711	27.3149	27.2334	25.9354	26.8474	26.4927	25.3732	26.5039	27.0877	27.8681	26.2904
ELAVL1	25.801	25.4386	24.2933	26.5469	25.1892	26.4546	23.5511	25.5875	27.2302	23.7528	26.3461	26.4924	25.893	26.7046	24.3061	26.1011	27.8313	24.5947	25.4757	27.2321	28.2463	26.8315	26.5221	26.0305	25.952	26.1646	24.7981	26.1144	26.9676	27.3104	26.0135
DCN	26.4581	25.4472	22.8615	27.2897	26.0818	28.4941	23.3558	25.0545	30.6229	21.7521	26.2374	27.4535	25.8949	24.9109	21.07	25.2283	27.1987	25.5032	27.4279	28.5885	28.1062	27.2289	29.0341	26.9754	26.8147	28.1869	28.0651	28.2196	23.1002	27.4119	22.3631
CDC37	25.4083	25.4914	24.1311	26.0038	25.0179	26.3979	22.994	24.8579	27.541	25.0301	26.1539	26.3678	26.1223	26.5242	23.2432	26.1331	27.7961	23.5086	24.8613	26.76	27.837	26.5836	26.8908	25.5793	26.3597	25.4091	23.3098	25.8792	26.4931	27.2727	25.36
VAT1	26.9244	26.8124	24.6095	28.7326	26.8876	27.7401	25.7568	26.441	28.7258	27.6492	27.0708	27.4594	27.191	27.0071	26.1462	25.694	28.8267	25.0736	26.8912	27.7158	28.5009	27.377	27.4048	27.129	25.9391	27.4705	25.7983	28.0746	27.9678	28.3192	27.4355
ACAT1	25.8265	25.7499	23.8698	26.6744	25.9471	26.8978	24.2951	25.6143	27.5947	25.2787	25.8884	27.2086	26.4452	26.5523	24.4754	25.8802	27.8689	23.41	25.5994	26.7173	27.3727	25.9032	26.5621	25.1627	24.8644	25.9842	24.533	26.1779	26.5264	27.0486	25.6033
PSMC1	25.3368	25.2496	23.9723	26.4863	24.5892	26.3265	23.2623	25.2145	26.8298	25.4743	26.0892	26.0899	25.748	26.3073	21.8325	26.2598	27.6314	24.0811	25.0543	26.3207	27.7263	26.3447	26.3989	25.2173	25.9598	25.116	23.2831	25.1906	25.2976	26.7941	24.5239
A1BG	25.7429	25.9023	24.358	26.4285	26.8134	26.9364	22.761	25.1596	28.793	25.079	26.9395	27.5844	26.9393	27.8187	22.9516	24.5596	27.9724	23.848	26.5397	27.4385	26.8895	26.8602	27.5692	25.3717	25.8804	27.6026	24.7285	26.3671	28.479	27.1762	26.0394
ARPC1B	24.6313	25.5293	24.2361	25.9628	24.1283	26.3578	24.0439	24.1048	27.1926	23.3488	25.7253	24.2852	25.2783	25.6934	23.1664	26.4293	27.8304	24.3487	25.5972	27.9522	28.3083	27.5684	26.6608	25.9425	26.5606	25.1466	24.0509	25.5506	26.1952	27.701	25.7874
GLOD4	25.1385	25.7325	24.1264	26.2879	24.3281	26.7248	23.6471	24.6644	27.2636	23.9828	25.4243	25.9349	25.555	26.2747	22.8966	25.7127	27.9489	23.6817	24.8685	26.6761	27.5213	25.8241	25.9309	25.0799	25.0132	25.358	24.0251	26.5752	26.4534	26.8551	25.5825
EIF2S2	24.4004	25.2183	23.6596	25.9379	23.9888	25.9182	23.2247	24.4251	26.319	24.2636	25.6742	23.7655	25.1533	25.8726	20.3788	25.6613	27.3043	23.4584	24.1225	26.2561	27.3876	26.0909	25.6109	24.4079	25.5169	24.2001	22.5566	23.7603	25.4701	25.8932	24.3555
EIF4A3	24.9088	26.7651	25.6471	27.2826	24.1294	27.194	24.6771	25.834	27.9936	25.7554	27.681	27.0373	25.8324	27.8398	24.3795	27.389	28.9321	25.3471	26.2908	27.8987	29.0107	27.7167	27.7707	26.1809	27.3971	26.0488	25.4005	26.7534	26.9463	27.9942	26.311
PPP1R7	24.3649	24.2488	21.9751	25.4323	23.6708	24.1185	22.7012	23.7408	25.919	21.4096	23.9645	25.0996	24.2174	25.0724	21.5255	23.6646	26.9557	22.6576	23.6334	25.0022	26.4807	24.362	23.686	23.5921	20.904	24.1359	21.6613	24.6277	25.5011	25.1045	23.0669
MX1	21.4793	22.3328	22.2513	23.2389	24.0487	23.7007	18.943	22.7412	25.2686	21.6426	24.5341	22.2407	21.7614	23.8633	20.4566	24.8307	27.2653	21.6273	22.0515	25.7057	27.3454	25.7953	26.752	24.1143	23.7745	24.7584	18.8276	23.9982	24.7299	26.1665	24.8574
PSAT1	23.7585	21.3094	21.6151	24.9678	23.4028	23.8987	21.915	23.6795	25.0479	23.5007	22.1271	25.1679	23.8657	24.8884	21.2837	22.755	25.9795	22.2847	22.237	20.9558	25.8726	23.0317	21.7706	22.2295	24.0054	22.1665	22.2321	22.8915	23.9493	22.9348	24.0195
PUF60	23.8123	23.6246	22.465	25.2259	23.6303	25.6072	20.2486	23.6625	26.7872	22.1758	25.0361	25.2753	23.5998	25.715	20.945	24.4081	27.1257	22.3871	23.7047	26.0434	27.4281	25.4288	26.4064	23.9286	25.6485	24.4686	22.5017	23.7223	25.2941	26.5668	24.1283
RSL1D1	25.1176	23.1704	23.8421	25.7463	24.6752	25.4937	23.0069	24.6489	25.9808	24.1691	25.0146	26.4145	25.7464	26.1544	20.6639	25.8098	27.2473	24.2483	24.9496	26.1735	27.7966	26.3913	25.8252	25.5181	26.1341	25.2074	24.5433	25.6446	26.2356	26.2517	24.9051
SEC24C	24.4741	24.5613	22.7362	25.4447	23.9866	25.2081	22.9705	24.1707	26.5175	23.9733	24.2486	22.0273	21.7721	25.1968	20.9371	24.3774	26.4861	22.2215	24.1077	24.9904	26.5237	24.9445	24.6304	23.4686	24.1323	24.7457	21.0523	23.307	22.1039	25.2824	22.2236
FAM120A	24.5112	24.3031	23.3848	25.4631	24.1406	25.5596	23.2022	24.6859	25.9727	24.9024	24.4587	25.1337	24.0142	24.6311	20.1586	25.3145	27.214	23.5617	24.7746	26.1113	27.4516	25.9684	25.2638	24.4115	24.8037	24.8325	23.4081	25.7229	26.1881	26.2197	24.6541
PSMD5	22.2816	22.964	21.1885	23.886	21.286	25.0183	20.7257	22.152	26.2355	22.9398	23.6264	23.4345	23.13	23.619	21.0832	23.1795	26.9366	19.326	22.7664	25.0606	26.8697	24.2984	24.6114	22.9155	23.4424	20.579	19.1893	21.2026	22.7794	25.3273	22.2868
MCM4	23.391	23.8607	23.1455	24.5173	23.8253	24.9351	22.241	23.1001	24.1066	23.9506	24.8865	25.5001	24.5318	25.4447	21.0521	24.6708	26.31	24.1352	24.73	26.1237	27.7089	25.2289	25.3958	25.117	26.1159	24.6765	23.3464	25.0245	25.655	26.3637	24.5783
SRRT	23.6765	23.7939	23.6378	24.4798	24.122	24.9338	21.9976	22.9697	25.7485	23.5568	24.7486	25.782	24.6109	24.9878	21.3046	25.1034	26.6857	22.8295	23.8725	26.062	27.0494	25.529	25.4875	24.4957	24.8453	24.5874	23.3888	25.5403	25.9877	25.8804	25.6078
TOP1	24.0309	24.0421	22.7016	24.9812	24.2078	24.5674	23.2197	21.2083	25.4385	22.047	25.1921	25.6252	24.4807	25.5139	22.8329	24.8479	26.3272	22.7205	24.2832	25.6071	26.8002	25.7488	25.3102	25.0443	25.2982	24.7337	22.935	24.7359	25.079	25.6218	24.1702
STRN	23.9484	24.0172	21.9885	25.2024	23.9484	24.9038	22.8261	23.7903	25.8832	24.6783	24.4965	23.7084	24.2857	24.3217	22.6567	23.6125	26.9467	22.1409	24.1534	24.8158	25.9605	23.1524	24.3797	23.9449	22.8135	22.1337	20.9823	24.7883	24.8469	24.2334	23.5951
ABCF1	23.7998	23.979	22.0712	24.7464	22.8573	24.192	21.9285	24.4294	25.5303	22.0218	23.6884	24.3727	23.1583	24.3909	20.0264	24.2513	26.5671	22.2462	24.4043	24.9999	26.85	24.7636	24.7265	22.8937	24.0781	23.7956	22.9402	23.4232	25.1759	25.3084	24.74
XRN2	24.2855	23.7325	22.6863	24.2679	23.784	24.759	23.2256	24.3937	24.4248	23.2877	24.6356	24.1067	24.2713	22.2816	21.2171	24.7895	26.6637	23.5613	24.4401	25.7611	26.6439	25.5814	24.3002	24.7841	24.954	24.7299	23.2211	25.0157	25.9644	25.2888	24.7822
GTF2I	24.5055	24.4588	24.1197	25.5937	24.605	25.5461	23.1051	24.3671	25.8552	21.5338	25.4459	24.7877	24.6957	25.5688	20.1603	24.827	27.434	23.3691	24.6952	25.6235	27.1249	25.5338	25.7338	24.8518	25.2859	23.4847	22.4237	24.4232	24.2418	26.1667	22.114
AFG3L2	23.4029	23.549	23.6271	25.2563	23.1553	25.0058	22.1879	23.4767	25.6546	23.261	24.264	23.8146	23.5997	24.1903	20.8455	24.8213	27.3097	22.4221	24.4083	25.4789	25.967	25.3407	25.5936	22.8319	25.032	23.4013	21.8499	23.7743	23.9144	25.0715	22.3447
AP3B1	23.9653	24.0043	20.5153	24.3904	20.881	25.1438	22.2721	23.3435	24.7951	22.6596	23.731	23.456	22.7806	24.8624	20.644	24.5986	26.7115	22.7614	23.8536	25.8056	26.256	24.9019	24.9264	23.2674	24.1414	23.2162	20.5682	23.5182	23.0169	25.5467	22.3036
HNRNPH1	27.087	27.5789	25.8184	27.9214	27.0323	28.3691	25.4302	26.2233	29.4417	26.8115	28.1365	28.4962	27.8405	28.5578	24.5998	26.7528	29.7897	25.3547	26.8546	28.6055	29.4874	28.03	28.6939	27.1425	27.7212	27.2668	25.6122	27.7546	28.2592	28.9103	26.9885
RPS18	27.382	28.111	26.7551	29.072	27.3201	29.0752	26.3318	26.9027	30.3529	27.0628	28.5077	28.4932	28.0557	28.9663	24.8592	28.3013	30.5542	26.2829	27.4223	29.2512	30.4752	29.047	29.3903	27.6182	28.8588	27.6244	25.9916	27.3288	27.9326	29.6306	26.9619
H2AFY	27.6087	26.7149	26.3438	28.703	27.287	28.3649	26.0177	27.1033	29.3776	26.1258	26.9001	28.1494	27.3487	28.0686	24.7045	27.573	29.8909	26.4902	27.5491	28.6957	29.7786	28.2475	28.2641	27.2172	27.4799	27.2051	25.8319	27.2456	27.6594	28.9915	26.9537
VDAC2	28.1088	28.1661	27.1309	29.5567	27.6453	29.5258	26.4667	27.321	30.0166	27.9919	28.5198	28.6486	27.8771	29.1048	25.7461	28.0087	30.6647	26.2268	28.2402	29.347	30.263	28.7961	28.9189	27.4262	27.9721	28.0132	25.7377	27.7118	27.5786	29.4444	27.0701
ATP5O	26.7174	26.5198	25.4996	27.7096	26.2874	27.4975	25.5585	26.4524	28.5157	26.8054	27.5861	28.0179	27.2826	27.7472	24.609	26.9235	29.0191	25.9064	26.6647	27.8772	28.8148	27.548	27.4751	26.6232	26.5779	26.7803	26.2609	27.1759	27.9072	27.9175	26.641
HPX	27.3168	27.8808	26.5242	28.4355	28.3697	29.9814	25.8718	26.5461	30.9131	27.3126	29.256	28.756	28.9009	29.4237	22.1341	26.4282	29.7968	25.0823	27.8166	30.0953	29.5514	29.4975	29.4875	27.5237	28.3871	28.9641	26.178	27.8408	29.5357	29.4883	28.4292
HSD17B10	25.7621	26.3713	24.2654	26.9626	25.4423	27.1565	24.4873	25.0972	28.3004	25.5998	26.9164	26.7532	26.5417	27.2547	23.1963	25.7151	28.4872	24.0469	25.3143	26.9925	28.0487	26.4532	27.1869	25.7177	25.9379	25.8055	23.8195	26.1827	26.838	27.6812	25.1317
NAP1L4	25.3932	25.4934	24.6458	26.5379	24.8477	26.5205	24.0515	25.4415	27.4527	25.2046	26.1892	26.4576	26.2781	26.3459	23.4869	26.3001	27.988	24.5277	25.5577	26.8644	28.0343	26.3155	26.3145	25.4441	26.0891	25.4849	24.2522	25.8377	26.5409	26.7361	25.434
DNAJB1	28.3527	28.536	26.9878	29.6062	28.0636	28.9191	26.8667	27.93	30.3743	27.9193	28.7529	28.8436	28.8316	29.4288	26.6411	28.0136	30.5141	26.1215	27.7127	28.3901	29.766	28.2956	29.0206	28.0057	27.7653	28.6757	26.3797	28.3267	29.2496	29.63	28.091
PGLS	26.0336	25.9926	24.7841	26.9643	25.5447	27.1474	24.5465	25.2814	28.259	25.757	26.6564	26.906	26.3732	27.2816	24.8905	25.8192	28.2616	24.5814	25.6915	26.7749	27.7897	26.5343	26.971	25.6443	25.7723	26.2467	24.1753	26.2111	26.6255	27.6237	25.8466
MYO1C	24.3401	24.1592	22.7159	25.5649	23.603	25.4187	21.6912	24.2737	26.0472	24.6551	24.112	24.651	24.4411	23.8685	22.7116	24.3905	27.5606	22.3392	24.5359	26.1289	27.262	25.2945	25.1716	24.8376	24.7157	24.9048	22.7197	24.8566	25.2603	26.138	24.7141
FKBP3	26.5612	25.8283	24.3582	27.0761	25.8099	26.6278	24.5619	26.1484	27.2178	26.6366	26.4428	27.0853	26.5988	27.1488	23.8921	26.1221	28.2497	24.3162	26.0382	26.6276	27.8943	26.4755	26.6767	25.6869	25.7214	26.3963	24.6192	26.3196	26.9497	27.0786	26.2239
DECR1	26.015	26.2553	24.9539	27.2256	25.4596	26.9953	24.4399	25.089	27.9991	25.1617	26.7396	26.4803	25.4013	26.9661	23.1751	25.8326	28.6133	24.7706	25.8711	27.2732	28.0499	26.9569	27.0125	25.5979	25.2721	26.0397	23.9123	26.2467	26.4234	27.2889	25.5381
ALDOC	24.6128	25.1582	23.7962	25.7173	23.8809	25.8389	23.6026	24.7101	27.0662	24.2147	24.7681	23.981	24.6666	25.2691	21.3564	25.1155	26.8263	23.2572	24.1692	26.123	26.6747	25.2203	25.3218	23.2726	24.0348	24.5365	23.378	25.2234	24.127	25.7011	23.9795
STRAP	25.3934	25.6003	22.9437	26.2607	25.4116	26.1527	24.2367	25.3723	27.3488	24.6101	25.8148	26.2629	25.4032	26.2179	23.5231	25.165	27.4991	23.4635	25.2745	25.8197	27.6606	25.9475	25.9438	25.6572	25.8402	25.9191	24.2782	25.8552	26.6755	25.9956	26.1578
NSFL1C	25.923	26.2232	24.4283	26.6484	24.5543	26.5543	23.8541	25.8678	27.5965	25.7747	26.7343	26.1653	26.1115	26.729	23.075	26.2597	28.2292	24.0417	25.1673	26.4213	27.6644	26.6749	26.175	25.6937	26.0943	25.6341	24.7031	25.8029	26.9535	27.0623	25.3397
PAK2	24.9276	24.5052	22.9495	25.7501	24.7844	25.3709	23.1265	24.7085	26.2709	24.4414	24.8856	25.0374	24.9494	24.8424	24.284	24.8118	27.0012	23.6599	24.9594	26.4421	27.292	26.3024	25.4009	25.4975	25.2898	25.48	24.1461	26.3587	26.5635	26.4088	25.637
THRAP3	24.7543	24.7394	23.2964	25.9632	24.6252	25.5686	23.6799	24.9596	26.2238	24.6637	25.9879	26.0751	25.6825	25.854	21.607	25.6225	27.4121	24.1272	24.8551	26.2388	27.4144	25.9872	25.5319	25.4674	25.3525	25.1732	23.7688	25.7251	26.4023	26.7163	25.4295
SRRM2	24.4356	23.8711	23.5216	25.5597	24.2315	24.4129	23.0179	24.3007	26.4606	23.9902	25.1459	25.8783	25.1682	25.8329	24.4823	24.9516	26.7252	23.9671	24.4796	25.6895	26.8776	25.2014	25.7912	25.2894	25.1934	24.8079	23.8065	25.8041	26.1608	25.5637	25.4475
F2	25.1714	24.6046	23.1734	25.1937	26.6698	26.3512	23.2065	24.096	27.4263	23.675	25.8487	25.8397	25.5804	25.8446	21.9995	23.7938	26.3114	22.7791	25.303	27.7003	25.6862	26.1931	26.1126	24.6766	25.6325	25.5373	23.6203	24.2792	26.4647	25.7481	25.3751
PEPD	25.576	25.6205	23.7164	26.0898	23.9845	26.3099	23.1766	24.6768	26.8606	24.6211	25.3359	25.393	24.722	25.8232	20.7685	25.8455	28.2383	22.3761	24.6607	25.8642	26.6568	23.9009	25.6245	23.7657	25.1402	24.5517	22.381	24.3352	24.6274	26.2317	24.3028
NSDHL	24.0551	24.0148	22.782	25.9234	23.7592	25.2343	21.3092	23.6442	26.02	24.234	24.8819	24.781	24.1796	25.2431	23.4228	24.6191	27.0205	21.1445	23.3198	25.1774	27.2142	25.0206	25.7179	23.6524	24.4749	22.3419	19.9681	24.629	25.0547	25.035	22.0318
PPP2R2A	23.8034	25.8811	23.5776	25.6156	22.6926	26.6061	22.1596	21.5772	28.1061	24.0212	25.603	23.9504	21.7376	25.2059	20.6332	24.0744	28.5183	18.1359	23.6721	26.2973	27.0732	25.1568	25.7681	22.0583	23.9193	22.9411	23.7914	22.1508	22.4975	26.2229	22.5079
EHD4	24.9321	24.5482	23.4321	25.6262	24.7758	25.2984	21.918	24.1897	26.6562	23.9222	25.0389	22.6037	24.2721	25.3361	23.3669	24.2864	27.3214	22.9825	24.2232	25.6584	27.1822	24.9514	25.3853	24.6606	25.0781	24.8576	22.5362	24.7389	25.2616	25.6165	24.17
NNT	24.3243	23.7399	23.4937	25.4537	23.5312	25.0627	22.3901	23.3871	25.5945	23.5657	23.8939	23.7186	23.4541	24.9538	20.7355	24.4967	26.761	22.8643	24.4527	26.2733	26.7144	25.4971	25.4519	24.3058	24.0677	24.4009	22.7496	24.8788	24.601	25.8112	24.2118
IDH3A	24.2906	24.5366	23.1247	25.3294	23.2499	25.3751	22.622	23.8904	26.1858	23.1627	24.5851	25.0726	21.6786	25.0119	20.6127	25.0416	27.0116	23.5145	24.4181	26.3712	27.2302	25.9709	25.0613	24.8374	25.719	24.9302	23.1552	25.5182	25.9868	25.7989	24.9072
MCCC2	25.227	24.4775	22.7876	25.7584	24.3779	24.9811	22.5298	23.9438	25.9501	23.971	24.649	25.4809	25.4053	26.1201	20.2263	24.4672	26.9793	22.8575	24.3536	25.0053	26.4057	24.9317	25.4138	24.517	23.7656	25.1078	23.2488	25.7575	26.1009	25.5375	24.647
ANXA9	23.8803	23.9979	20.3155	23.7439	21.6035	21.0461	19.8889	17.7491	26.7579	24.7784	21.7102	23.0787	22.6883	23.5793	21.7194	22.3662	24.0997	19.857	21.4939	20.5884	22.5258	22.3195	22.7682	23.1216	20.3696	23.6634	21.8979	23.589	24.1976	24.1303	21.787
PAFAH1B1	21.9519	23.5465	22.5547	23.4488	21.6304	25.7035	20.7814	22.3272	26.4216	21.0589	23.554	23.5923	21.9307	22.9873	20.8856	24.2575	27.7234	21.3096	23.3453	26.3816	26.2338	23.164	23.7552	23.8386	22.4428	21.9476	19.2764	22.354	22.9968	23.732	22.193
DDX46	24.3742	23.6898	22.514	24.7515	24.0269	24.8745	22.4747	24.2626	24.8574	22.1702	23.9248	24.7051	24.0627	24.8027	21.1464	24.5285	25.9633	22.9522	24.7513	25.4819	26.8453	25.1367	24.2127	24.2572	24.3097	24.1778	23.4094	25.0743	25.3565	25.6002	25.1272
API5	25.4181	25.3569	24.7285	26.5853	25.3989	26.3269	24.69	24.1495	26.8148	21.7445	25.2244	25.2721	25.6766	25.8234	23.3938	26.2055	28.2341	24.6508	26.133	27.1689	28.2586	25.7175	26.1346	24.9208	24.6989	25.1977	21.8254	25.5446	26.2303	27.0084	24.6583
TCOF1	24.1942	23.9453	22.5794	24.4534	23.6164	23.9862	22.6345	24.2131	23.1929	22.5832	23.8958	25.2859	24.5145	24.4897	23.0204	24.9034	25.8253	23.8398	24.2472	25.2098	26.8616	25.4538	24.5328	24.1604	25.2615	24.4633	23.9497	25.2097	25.4627	24.7369	25.1384
AP1G1	24.3399	23.8588	22.4502	25.19	22.8505	23.9989	22.2603	24.0912	24.4505	22.9605	22.9267	24.5156	23.5304	24.5279	22.2138	25.7677	26.3621	23.4931	23.9302	24.7114	25.7405	24.9527	24.0877	24.8888	23.5212	23.8866	20.041	24.3756	23.7401	25.0601	23.9774
PRRC2C	25.8195	24.1611	23.3098	25.9527	24.2998	24.9964	22.9801	25.6822	25.0269	25.118	25.4103	25.9926	25.613	26.085	24.7244	25.8889	25.8271	24.6477	25.0115	25.9188	27.2195	25.5419	25.8696	25.9142	25.6884	25.8784	24.3072	25.7301	26.6734	26.239	26.246
UFL1	23.8348	24.7725	22.4469	25.9373	24.6608	25.0925	24.834	24.3088	24.8644	24.9821	25.238	24.8323	24.587	25.7207	23.5302	24.8671	27.2789	23.3825	24.7782	25.511	26.6994	25.6745	25.5575	24.5951	25.3275	24.3751	21.2492	25.1939	24.5814	25.9584	24.2761
MCM2	22.5781	22.7632	22.7399	23.9967	23.2214	24.2755	21.6316	23.1673	23.0065	21.8667	23.1907	24.8862	23.2087	23.8204	21.6973	24.6225	25.5839	22.6676	23.2697	25.2994	27.1155	24.9228	25.1315	24.17	25.2285	23.4405	22.527	23.9356	24.9518	25.4189	23.9399
KIAA1468	23.3554	21.757	19.796	24.722	22.4888	23.3166	20.0969	23.2301	21.9381	23.5582	22.0242	22.2035	21.4702	24.2972	22.7947	20.58	26.0847	22.6299	21.6246	23.1482	23.1081	22.3656	23.1268	19.7194	22.1269	22.7295	20.9634	22.2851	23.625	21.5419	21.2978
PTGFRN	25.9477	23.5663	24.3044	21.7404	25.0118	25.5425	23.737	26.0037	24.7263	22.4274	25.1494	25.912	25.5746	25.5933	20.3005	26.9982	27.5639	23.7124	25.4094	25.6212	27.8044	26.4906	25.8363	25.1056	26.6665	21.9707	21.424	22.2578	25.1927	26.5773	23.0959
BICD2	21.9466	22.5716	21.3158	21.2225	21.0875	21.0889	19.5899	23.7943	25.422	24.3928	22.68	22.6533	21.2904	21.9383	20.3109	23.8289	22.3691	21.0077	22.8831	24.5683	25.3122	24.3126	22.341	21.7902	21.6792	21.2057	20.7281	22.1203	24.0816	23.5853	21.9863
S100A11	31.7769	33.0734	31.3067	33.0559	31.2656	33.2012	30.2894	31.6912	34.4522	31.6246	33.1897	33.3629	32.4082	33.1389	28.8234	32.7869	34.6811	30.4914	31.4311	32.6528	34.0086	31.8696	33.0498	31.4836	31.3856	32.1799	30.6713	32.2929	33.2463	33.4353	31.2012
EIF4A1	27.7936	28.7627	27.4097	29.3954	28.0944	29.5231	27.4497	27.7319	30.5216	28.2748	29.4138	29.4999	28.874	29.7578	26.1284	28.3968	30.8684	26.9618	28.1391	29.6295	30.7656	29.4264	29.7465	28.4655	28.985	28.2216	26.453	28.4837	28.9639	29.6152	27.9548
Rpsa	28.4345	28.7359	27.3763	29.5268	28.3141	29.8073	27.2194	27.8368	30.7588	28.4402	29.294	29.6247	29.1191	29.6578	26.3346	28.1266	30.945	26.8346	28.2973	29.6838	30.6708	29.0279	29.8044	28.0241	28.6449	28.423	26.9572	28.5725	29.2394	29.7308	28.2522
IGHG4	29.0098	25.9234	28.0992	27.7187	25.107	26.4829	25.2302	24.5379	28.3831	25.3955	28.8062	25.3947	28.8548	29.2754	21.5055	28.5594	26.7982	25.5619	27.6523	30.8758	30.2465	31.8751	28.5178	27.2252	30.2554	25.9139	28.0521	30.3068	28.4975	29.1677	27.8355
NAMPT	27.4424	27.7503	24.7134	28.7317	26.4605	28.3468	24.4705	26.3826	30.133	26.9668	28.0457	27.2974	26.972	27.9692	25.0635	26.5557	29.7062	24.2523	26.757	27.5823	28.63	27.1138	27.3314	25.7773	26.0444	26.5607	19.467	26.5556	25.5736	28.0566	24.7182
CMPK1	26.5323	26.3289	24.3441	27.3495	25.6249	27.084	24.6768	25.9027	28.4845	26.0522	26.9033	27.0966	26.9958	27.4102	24.446	25.778	28.72	23.8671	25.5967	26.8399	27.9576	26.6424	27.0199	25.5017	25.6323	26.6276	23.8194	26.8025	27.2042	27.1933	26.0949
PRDX6	26.6055	27.6237	25.7692	27.5198	25.8814	28.9194	25.0255	25.7314	29.8544	26.676	27.4739	27.1948	26.6188	27.7815	25.6482	26.5772	30.2886	24.4437	25.9861	28.0961	28.8198	26.7317	28.0599	26.15	26.8757	26.4978	24.3697	26.0782	27.0036	28.391	25.8084
PSME2	25.86	26.7834	25.8985	27.0171	25.1658	27.4792	24.2351	25.991	28.8174	26.3372	27.2809	26.667	26.4756	27.3748	21.9113	27.7113	29.5187	25.6348	26.5199	28.1489	29.2132	27.9145	28.297	26.6935	27.6883	26.4975	25.0233	26.6756	26.6679	28.7329	26.4074
PSMA6	26.1331	26.2002	24.6351	27.3483	25.9042	27.09	24.969	25.6205	28.1615	25.4807	26.5587	26.6595	26.4998	27.353	23.3301	26.1163	28.7792	24.7431	26.5231	27.582	28.5657	27.1734	26.9068	26.4592	26.646	26.333	24.784	26.3642	26.1863	27.6111	26.0488
CORO1C	26.0771	26.4706	24.7706	26.6815	25.936	27.3795	24.8795	25.676	27.8578	25.6121	26.6476	26.6235	25.895	26.8399	23.5858	26.0453	28.294	24.6451	25.7841	27.0938	27.8943	26.8413	27.2497	25.9198	26.5153	26.3948	25.3282	26.389	25.8225	27.4257	25.8117
APOH	25.8801	25.9951	24.8673	26.8379	27.1542	27.8826	25.2613	25.0867	28.6215	25.6654	27.5994	27.2968	26.9407	27.4046	22.8739	24.8497	28.0703	23.9182	26.3097	28.2848	27.594	27.2947	27.246	25.8544	26.3471	26.0836	25.0622	26.0281	28.742	27.8088	26.4365
ILF2	25.3919	25.6211	24.024	26.3185	24.9522	26.8225	24.1365	24.8068	27.9322	24.9621	26.3397	26.6012	25.7677	27.0417	23.7624	25.7483	28.4978	23.6299	25.365	27.0992	28.2134	26.6238	26.9441	25.4718	26.2788	25.5868	24.2091	25.8012	26.0133	27.2621	25.3614
ADK	25.5465	25.62	23.3889	26.4261	24.8728	26.1328	23.911	25.2956	27.3411	25.0886	25.8478	25.8952	25.7431	26.2487	22.7131	25.1721	27.507	23.7601	24.7389	25.5712	27.1998	25.2859	25.7124	24.9574	24.9113	25.15	23.7464	25.2366	25.5238	26.0415	24.4758
VAPA	25.9406	26.2002	24.8016	27.2996	25.2173	27.3535	24.013	26.0596	28.1735	26.2284	26.8651	26.6483	26.0764	27.5126	24.9255	26.7037	29.0773	23.816	25.8279	27.0172	28.5831	27.2356	27.5639	24.4812	26.5535	26.4047	23.4626	25.8798	26.4516	27.4743	25.1575
PDLIM4	25.2189	25.1202	23.2743	26.3223	24.79	25.921	23.6888	24.4195	25.3953	24.3277	25.3413	26.4473	26.071	25.4421	23.7056	25.5849	27.4251	24.6234	24.9823	26.031	27.2979	25.824	26.3492	25.6495	25.7956	26.2476	25.1462	26.9797	27.7008	26.3205	25.7178
ALDH16A1	24.0897	23.9152	22.825	24.8683	23.4462	23.8793	23.1283	24.5334	24.6168	22.5333	22.7537	24.2827	24.593	25.0046	19.9421	25.2118	26.4446	22.7155	23.1927	25.386	26.794	26.3137	24.6635	23.0727	24.8286	24.6905	22.6039	24.6515	25.2062	25.9905	23.1164
PML	24.266	23.8316	23.9691	25.3764	24.2673	24.3543	23.0506	25.066	26.5882	23.8563	25.381	25.0709	24.7268	25.0493	21.4847	25.7017	26.9865	24.6531	25.2146	26.8387	27.8146	26.5462	25.8699	23.6474	25.3364	24.9147	24.2537	25.3698	26.8847	26.2691	25.7545
LPP	24.4578	25.9049	22.3662	25.6731	25.7318	27.9523	22.4274	24.4588	26.9002	23.89	24.8989	25.6292	25.3954	25.1049	22.1234	23.4904	26.1923	24.1675	24.8368	25.53	26.9119	25.4378	27.5054	25.2486	22.4273	26.6992	27.7251	26.9275	26.9077	26.4652	24.7451
SH3BP1	24.5439	24.1677	22.3087	25.7443	23.9862	25.3964	20.9616	22.9507	26.103	24.4397	24.563	24.9107	23.7472	24.9842	20.2389	25.2406	26.5273	23.3266	24.2983	25.8494	27.0007	25.8762	25.7188	25.0752	25.0214	24.9444	23.2799	25.5399	25.0977	26.0505	25.0521
CKB	22.4674	25.1633	22.7149	21.3428	23.9488	27.7242	20.0584	23.7327	22.1255	20.6692	22.4011	20.9362	22.0091	20.4487	23.4844	23.932	23.4439	22.8054	20.9844	22.8091	22.5618	21.9494	26.2547	20.5447	21.5739	24.0478	25.9391	24.2303	22.7484	23.2372	22.0245
TRIP6	25.1967	24.5275	23.4979	26.0533	24.4418	25.3707	22.8518	25.4493	26.4189	24.708	26.3051	25.8704	24.9022	25.6938	23.3983	25.6074	27.1815	24.2371	25.2761	26.1009	27.409	26.5	26.2068	25.4322	25.6819	26.1584	22.969	26.3034	26.2015	26.6535	26.0126
EML2	25.2939	25.0099	23.7627	26.6682	23.9675	26.9087	23.0714	23.9906	27.2766	24.669	25.8649	24.0398	23.9212	25.3544	20.8145	25.6698	27.899	21.9177	24.3211	26.1988	26.8942	25.2957	25.5079	24.1279	22.8374	23.129	20.1981	23.8437	22.3193	26.2585	22.4811
GCLC	24.2221	24.2126	22.4851	25.424	23.9878	25.4311	22.7563	24.2315	25.6207	24.1178	24.0013	24.8225	24.8469	24.7907	21.1428	23.8892	26.8269	22.2044	24.0851	24.9489	27.1345	24.445	24.2133	24.3231	23.8479	24.037	22.4033	24.5881	24.5971	25.1344	23.8428
CYB5R1	24.5687	24.9206	23.9121	25.8166	21.1867	24.2466	23.8708	25.5209	23.8832	25.8724	25.5199	24.6742	24.9831	25.1054	20.3632	25.9085	26.7344	24.7802	25.073	24.7419	27.0054	26.3846	25.1386	25.2591	26.2649	22.6272	23.6513	25.1804	26.5426	25.6732	19.6861
GLUL	25.0102	25.9292	24.7342	25.3657	25.4395	26.4037	23.1389	24.9602	22.576	21.8109	23.7059	22.4208	24.974	26.8399	24.4176	25.6698	25.2113	24.8215	24.9743	25.3736	27.5636	27.0127	26.4272	26.7568	26.9779	26.8035	24.629	27.2004	28.3918	26.5892	25.987
PSMD6	25.95	25.7159	24.8379	26.8297	25.859	26.1981	24.2308	21.2441	27.5252	25.5843	25.7851	26.6391	25.2892	26.2888	24.1889	25.9781	27.5222	24.5346	25.6608	26.9572	27.3757	26.1521	26.5868	25.8006	25.526	26.0196	23.7395	26.3968	22.3316	26.9319	21.9639
ERMP1	23.8835	24.1345	22.7735	26.2077	23.4531	25.0194	21.6369	25.7514	25.7051	25.5817	24.4425	25.1938	24.643	24.5663	23.2843	24.2191	26.4024	21.7575	24.6108	24.2266	25.5584	23.62	23.5695	24.4649	23.6862	25.3452	20.2947	25.1283	24.1875	23.7867	23.8846
SEC23A	23.5187	23.6421	22.4175	24.8843	23.1224	24.2489	19.5566	23.5909	24.231	22.0677	22.2014	21.8515	24.2517	24.6675	20.7964	25.096	25.8469	24.723	23.3999	24.5991	26.1078	24.714	24.5264	24.1465	24.4786	24.3718	25.0178	20.7282	24.7535	25.4639	25.433
OPLAH	24.8727	23.873	19.6963	25.09	23.2542	24.1722	22.5682	24.8681	24.3017	24.7387	24.5619	25.0762	24.7712	25.0309	21.0867	23.4256	26.711	20.6155	24.1896	24.2343	25.8429	24.4524	24.1301	23.2369	21.6801	22.4178	20.3522	24.2865	24.3917	23.6655	23.1556
GOLGB1	21.1626	24.3131	21.3916	22.6083	20.5941	24.8795	21.8882	21.079	25.2493	22.3472	21.8513	22.495	24.8302	25.0648	20.476	20.6934	25.48	20.4372	23.9754	23.1708	26.2165	22.0452	24.6862	24.4536	21.2302	21.7243	19.7741	22.7454	22.0842	22.4238	21.361
HBA1	35.1617	35.1036	32.9642	35.3163	36.1473	36.4921	32.9861	34.2885	36.7941	35.7031	34.5525	37.0753	36.1226	37.6339	31.7119	33.4633	36.2244	32.2935	35.0182	35.4716	35.6973	34.5904	35.7894	34.715	36.1973	35.5557	33.2505	34.8324	35.8636	35.3666	33.549
S100A9	33.1208	34.444	31.4508	34.2646	31.9396	34.3058	31.4784	32.9175	36.3333	33.3069	34.3058	33.6627	33.1884	34.247	30.645	32.4545	34.6921	28.33	31.2152	30.8702	33.2926	31.5527	33.4107	30.634	31.8754	30.8495	29.5614	30.2488	31.9774	31.4145	29.5642
S100A8	33.3236	34.139	31.488	34.7606	31.5425	34.2481	31.1185	33.5481	36.1551	33.3362	34.1587	33.827	33.2344	34.0563	29.7412	32.6419	34.474	28.187	30.7522	30.6875	33.681	31.3407	32.8636	30.615	31.7117	31.0317	29.2177	30.3493	32.0061	31.3406	29.337
RPS4X	27.9515	27.9383	27.1477	29.2311	27.7292	29.1459	26.5504	27.914	30.0975	27.5113	28.983	29.4097	28.543	29.3022	25.4247	28.5443	30.623	26.5973	27.9346	29.2785	30.579	29.0024	29.294	28.1658	28.8398	28.3757	26.6262	28.1119	28.8869	29.6961	27.6298
EIF5A	28.3626	28.9307	27.5824	29.6895	28.5264	29.8508	26.9773	28.0709	30.9491	28.4153	29.6845	29.9208	29.1891	29.7783	26.5418	28.7875	31.1405	26.9293	28.0932	29.6747	31.1186	29.1406	29.6565	28.409	28.8314	29.0079	26.8197	29.0553	29.8398	30.0274	28.7381
RPL10A	27.3587	27.2276	26.0632	28.6439	27.3664	28.4262	25.9823	27.2281	29.4571	27.2534	28.0856	28.8956	27.9595	28.7646	24.5171	27.2992	29.6248	25.373	27.243	28.2733	29.8263	27.9364	28.5769	27.244	27.8978	27.4188	25.3441	27.3388	27.97	28.638	27.1792
PEBP1	27.9192	28.6007	26.6728	29.1689	27.4651	29.3846	26.2867	27.1521	30.2918	28.1111	29.0154	28.9417	28.7286	29.5917	25.9081	27.9628	30.5848	24.8054	26.8803	28.5313	30.0447	27.8475	29.1023	27.5628	27.7459	28.3665	26.4339	28.5362	29.1388	29.3096	27.1661
RPL23A	28.351	28.1233	26.9672	29.1912	27.876	28.7938	26.6733	27.8745	29.7762	27.925	28.5824	29.1551	28.4451	28.7339	26.0008	28.4448	30.3268	27.148	27.7969	28.9998	30.1296	28.4234	28.6963	27.8146	28.1344	28.2345	26.6235	27.8151	28.7069	29.0856	27.7788
CDH1	26.2915	25.7962	25.0009	27.3665	26.2821	27.6444	25.0007	26.191	28.6294	26.6948	27.0563	27.4778	27.0246	27.6162	25.7875	26.0736	29.0477	24.0133	26.0842	26.9188	28.176	26.5172	26.8843	26.5291	25.569	26.8984	24.4305	26.9829	27.1325	27.3425	26.5898
ECHS1	26.0807	25.6235	24.0778	26.4735	25.4867	26.5498	24.711	25.4651	27.908	26.2785	26.6815	27.2661	26.7777	27.2303	25.1285	25.9852	28.3846	25.142	25.7635	26.8251	27.6712	26.5423	27.0251	25.8198	25.7132	26.8312	25.4531	27.2902	27.8217	27.5584	26.4002
LUM	26.9175	26.8644	24.7483	27.6665	26.6862	28.6844	24.5524	24.8058	30.7399	23.1406	27.2239	27.7507	26.6919	26.512	21.3961	26.0385	27.907	25.9357	28.0954	29.052	28.5227	27.9985	29.2969	26.9906	26.6292	28.1094	27.8374	28.0728	25.4631	28.2083	25.3035
MAPRE1	25.411	26.0344	24.0638	26.4003	24.8824	26.5293	23.7864	25.6428	27.5229	25.1399	26.4602	26.2577	25.9618	26.3073	22.1855	26.1032	28.3018	24.0763	25.6951	27.0892	27.8316	26.4811	26.4119	25.7191	26.2693	25.6821	24.9495	26.4154	26.564	27.0647	25.5715
PRKCSH	26.5628	26.2236	24.9128	27.4739	26.0794	27.0139	24.9519	26.4499	27.9282	26.519	26.6393	27.4984	26.8664	26.9991	24.6878	26.557	28.2481	25.1873	26.3236	27.305	28.2753	27.1247	26.5838	26.7704	26.537	26.9427	25.4123	27.6869	27.7351	27.6657	26.8287
LGALS3BP	24.1632	24.936	23.3601	25.545	24.7486	25.8866	22.2988	23.8317	26.7533	23.8402	25.299	25.8957	25.4287	25.5071	20.754	24.7368	27.345	23.3489	25.0301	26.1533	27.7082	26.1546	26.5849	25.368	25.1165	25.0086	22.8227	25.6318	25.8461	26.9085	25.1033
DLST	25.2935	25.4878	24.4238	26.3981	24.9666	26.1313	24.1685	24.6849	27.1364	25.1193	26.0471	26.0618	25.8106	26.428	23.4902	25.3338	27.6574	23.9579	25.1681	26.6216	27.4092	26.184	26.4799	25.2923	25.2916	25.718	24.2487	25.8499	25.7156	26.9558	24.9158
RAB14	26.0054	26.574	24.9267	27.5228	25.534	27.7709	24.8878	25.4788	28.7398	25.5623	26.3442	24.8361	24.3247	26.7142	22.8739	26.1865	29.4308	23.5293	26.3784	27.9627	29.0138	27.2935	27.3299	25.2859	26.3145	24.6531	23.9799	24.329	21.5544	28.0259	23.6187
ACAA1	26.4737	25.9726	23.9171	27.3637	25.6777	26.6684	24.356	26.1461	27.628	26.123	25.7723	26.7629	26.3832	26.6033	25.6599	25.4513	28.1737	24.1148	25.6433	26.2622	27.9129	25.9885	26.4443	25.6256	24.8767	26.354	23.528	26.4022	26.9851	27.2364	25.8803
CTSC	21.4629	21.0413	19.9985	23.5116	20.9648	24.0103	20.1568	20.1107	23.1681	21.4478	23.77	22.5991	21.0681	22.356	20.8458	22.5182	27.5556	21.6855	24.4731	28.3488	29.4032	28.2666	26.0564	26.8809	25.6763	22.9384	19.126	27.4415	27.5519	28.9596	26.3982
GSTO1	24.2626	25.7336	24.3196	26.3022	25.0846	26.5841	23.8649	25.1012	28.4556	25.3248	25.7391	26.5878	26.0292	26.7524	22.2985	25.9601	28.2639	24.568	25.4589	27.291	28.3499	26.1577	26.7253	25.2707	25.4103	25.3784	24.1063	25.8043	26.5627	26.3838	25.9163
PTRF	25.2296	26.066	23.6442	26.3208	25.8698	27.2236	24.2933	24.7432	27.5805	24.0189	25.8188	25.837	25.9495	25.8263	20.9442	25.2805	27.1791	24.701	25.6026	27.1914	27.579	26.4793	27.3683	25.5629	26.4163	26.6065	27.0333	26.6393	27.4675	26.9893	25.3737
EHD3	23.9226	24.5287	23.3633	24.7587	23.8967	25.2453	21.0455	22.9962	26.3946	23.7521	24.6688	22.5299	23.9545	22.9493	21.9427	25.1176	28.1512	23.4777	24.5507	26.7773	27.8022	25.5776	26.1157	25.1779	25.3981	25.0789	23.2683	25.1671	25.5221	26.761	24.2975
PTGR1	25.5215	27.2503	24.7644	27.7776	24.8742	28.0192	25.6905	25.9414	29.0984	26.8286	27.5931	28.2344	25.9678	27.4451	23.5374	26.288	29.4072	24.3947	25.6438	26.6542	27.0672	26.678	26.9406	25.5172	25.3408	26.4593	24.5146	25.3262	25.63	26.2515	25.6187
PSMD4	25.6104	25.3496	24.5271	26.4816	24.8722	26.3625	24.0513	25.6208	27.5136	24.8335	26.042	26.5652	25.8723	26.5322	23.7537	25.5327	27.7259	23.7666	25.2221	26.2648	27.4245	26.0151	26.6678	25.4414	25.4235	25.823	24.2232	26.2528	26.928	26.798	25.9285
FN1	23.5424	25.397	24.0624	23.9715	24.9334	27.2821	20.8982	22.2363	27.5826	21.1342	25.9188	25.109	24.3391	24.5082	20.3717	24.5962	24.9689	22.9391	25.2896	28.3266	26.3554	26.2841	27.2959	23.846	25.8514	25.1202	24.7754	23.4842	26.2079	25.809	22.7006
SF3B3	24.1554	24.3287	22.8594	25.2756	23.5418	25.3122	21.8465	23.3725	26.1092	22.8776	24.6367	25.2888	23.4591	24.4653	20.6031	25.0898	27.3087	22.9958	24.3435	26.1203	27.2713	24.7966	25.3089	24.126	25.2089	23.9946	21.6294	24.5706	24.9062	26.3872	22.8382
TRIP10	26.0286	25.1941	23.1938	26.3025	24.2824	24.7801	22.2537	25.1967	26.9334	25.4613	25.2627	25.5666	25.4517	25.7712	24.5039	24.5502	27.0888	22.051	24.5595	23.312	25.3728	21.5236	24.6793	22.7481	22.3665	25.3508	22.382	25.2266	25.3362	24.647	23.9829
CAMK2D	24.6477	24.5237	22.7225	26.228	23.81	25.3804	22.8397	23.9986	26.4893	24.2549	24.7944	24.1815	24.6928	25.4046	21.8946	24.1739	27.0487	20.7498	23.4488	24.9914	26.7709	25.0491	25.7419	23.4428	23.2417	23.6213	21.8126	25.0082	24.6665	25.6809	23.2485
SH3GLB1	25.3755	25.2013	23.7059	26.1433	24.7628	26.3094	23.9038	25.1435	27.0204	24.8324	25.9088	25.3928	25.2285	25.8364	24.2649	24.9009	27.3202	23.5416	24.4921	25.9407	27.1399	26.0369	26.4442	25.1546	24.4514	25.6106	23.2825	25.9717	26.0939	26.2053	24.7402
CSK	25.56	25.5949	23.8559	26.4197	24.3941	26.1546	23.7998	24.9044	27.1791	24.2952	25.3691	25.2728	24.582	25.8378	22.772	25.1958	26.9543	22.6036	24.909	25.774	26.2641	25.4725	25.8206	24.1669	24.4499	24.8915	22.092	24.9306	24.7002	25.6509	23.8238
CASP1	23.842	23.4347	22.3033	23.706	21.49	24.4525	21.8722	23.2601	24.7149	22.5567	23.8875	24.1914	21.4721	23.9865	22.5874	24.1241	26.0255	22.6532	23.6218	24.9405	26.2466	25.1254	24.1527	24.1391	23.7144	24.0775	21.21	24.8205	25.5514	25.5607	24.6976
SF3A3	24.7602	24.6857	23.879	25.8024	24.9363	25.8893	23.9847	24.0932	26.9638	23.9812	25.3887	26.7858	25.9699	26.2832	24.2842	24.9763	27.3363	23.7695	25.1142	26.0759	27.5563	26.0544	25.8569	25.3806	25.2712	25.595	24.5418	26.3759	26.9968	26.6596	25.3971
KIAA1522	24.6819	23.1225	22.586	25.2133	23.634	24.5894	22.2507	24.1572	25.3198	24.053	24.8719	25.6213	25.2098	23.7189	23.2515	24.223	26.4057	23.5439	24.3654	25.3451	26.799	25.7075	25.0944	24.4398	23.9799	25.0963	23.1204	25.7927	26.1403	26.4192	25.0241
DNPEP	23.8232	25.1845	23.6409	24.8427	22.4553	26.0611	22.378	24.0767	25.5651	23.879	24.8521	24.8099	24.1544	25.1884	20.5838	25.31	26.651	22.9485	24.0068	25.8063	25.983	25.4858	26.133	24.168	24.732	24.185	22.8833	24.318	23.5444	25.4872	24.024
XPNPEP1	23.7694	23.808	20.1786	25.329	23.775	24.6267	20.5756	22.3028	24.7046	23.4198	23.8472	22.6111	23.7951	23.4284	21.2834	22.3302	26.4885	20.2454	23.3896	25.2619	26.5447	24.6141	25.4552	23.5046	23.5173	23.4091	20.356	24.0973	23.6883	25.8042	22.3304
EHD1	23.3979	23.7355	21.3063	24.9537	23.8288	24.838	23.3235	22.3961	25.5858	23.1899	23.5222	23.9506	25.139	22.8787	24.1189	22.5232	25.9615	20.6434	23.913	26.4116	26.1749	25.102	24.797	25.2543	23.77	23.9755	22.9334	24.7137	25.6628	26.2483	24.8835
PRMT5	24.4074	22.8172	22.7093	24.8047	23.2832	24.7336	21.7878	23.4076	25.4142	22.643	22.14	25.5032	24.6905	25.5828	21.1472	24.1709	25.9694	21.5831	22.9049	24.8928	26.3719	23.8452	24.7228	24.5526	22.5564	22.4108	20.9508	24.3813	24.8635	23.4952	23.8782
NT5C2	24.5099	24.1575	22.6078	25.5316	21.6342	24.5135	23.0743	23.4256	26.117	25.2117	24.4312	22.4548	22.2989	24.3063	21.6881	21.5086	27.3324	20.7648	22.5364	24.1564	27.3223	24.5922	23.9187	22.4506	21.9305	21.3999	21.8397	22.9012	22.3547	24.3045	23.002
AP2M1	24.2783	23.9214	21.9727	24.6874	22.2662	25.1899	21.6202	23.5983	25.9345	20.8609	23.8104	22.1881	23.778	24.0662	20.4584	23.5907	26.6843	22.3546	22.5056	25.4767	26.6169	24.8641	24.2426	24.2663	22.3601	21.4047	21.2014	24.7391	24.644	25.9055	24.1653
AP3D1	24.6011	23.8629	22.3887	25.1441	23.4041	23.9893	22.3248	24.9779	25.1738	24.7329	24.6687	25.1187	24.1453	25.1653	20.6205	24.3439	26.1978	23.2251	24.2468	24.9497	26.0398	23.7604	23.9066	21.184	23.3159	22.4723	23.3679	24.6177	25.1605	22.8736	24.1755
NUP93	24.1923	24.2942	23.4408	25.2219	23.8989	25.0951	22.7794	24.4766	25.7922	24.1275	25.2112	25.3558	24.7568	25.2367	21.361	25.5886	26.1941	23.9482	24.6337	25.2475	26.3894	25.9261	25.7537	25.1239	25.8792	24.859	23.6259	25.4705	25.1203	26.3696	25.371
APPL1	25.2277	24.8642	22.694	26.188	24.6472	25.201	23.4125	24.9358	26.1378	23.527	24.3028	24.7548	24.3941	24.9338	20.8307	25.1091	27.6471	21.8843	24.8218	25.9094	26.8662	24.4314	24.7256	24.3291	21.0104	22.6404	20.8734	24.6073	25.039	25.3329	22.0961
ACOX3	25.2648	23.9671	21.2848	26.0227	24.1917	25.2174	22.0621	23.4618	27.0098	24.5788	25.2166	23.2195	22.0184	24.6975	21.0222	21.9403	27.6029	21.2327	23.4423	23.8126	25.5689	22.7543	21.6541	22.9032	21.9299	24.0926	21.1173	22.3105	23.0932	24.5984	21.6987
MCM6	22.2604	23.3637	22.3584	23.6385	22.64	22.9352	21.5712	22.1726	22.3931	21.0627	24.6565	24.3249	23.9261	22.8723	20.3326	23.5426	25.3759	22.8182	23.494	25.0434	26.5386	24.2332	23.6948	24.0243	25.2518	22.5901	22.7341	23.9048	24.4292	25.6508	24.1779
ALDH18A1	22.4847	22.4256	19.9488	22.4006	21.448	22.9355	20.7216	21.8743	24.5549	22.4021	21.9503	22.8134	22.6145	22.1996	20.1487	24.6465	26.9886	22.7419	21.1634	25.9418	26.1665	22.4548	23.6613	22.0513	23.3393	23.8175	23.1674	23.8579	23.3013	22.987	22.0498
SRP54	25.5939	25.2697	24.7541	26.0896	25.7304	26.0485	24.2198	26.001	26.5869	22.6885	21.6495	24.9009	22.2178	25.3493	20.431	25.8864	27.1294	24.4932	26.1975	25.9975	26.6676	24.5832	26.1998	22.3056	22.7644	24.0002	20.7938	21.9509	22.816	26.3539	22.1822
AP2B1	22.3816	21.2536	20.9789	22.3439	21.7985	21.5666	19.5947	20.7518	22.7336	21.6521	19.7154	21.7115	22.8312	21.6917	20.7909	22.2278	25.3965	20.5261	23.7589	25.1981	26.0843	21.7617	21.4848	22.4496	23.6747	22.5821	20.0527	22.2958	23.4647	22.8424	21.3568
IDE	25.0251	22.5362	21.4338	25.9526	20.5654	25.0527	19.8669	21.1548	24.5846	20.9655	22.841	21.5326	22.0046	25.4231	24.5311	22.1403	26.5769	20.984	22.1854	24.5433	25.2778	22.6503	24.8782	24.9247	22.0763	24.9082	21.1975	22.2081	22.3874	24.7944	24.7592
AGRN	22.5978	20.8713	21.8032	21.9999	22.9026	23.9036	20.9189	22.6674	23.8249	21.2315	22.8595	24.452	21.8136	22.853	21.1191	21.8507	23.7377	19.9666	23.001	24.0999	25.8012	21.1762	24.4189	22.1367	21.8632	22.2229	21.9348	22.6075	24.0516	23.7798	21.9275
PABPC1	26.7695	27.3107	25.7567	27.9212	26.4564	28.2584	25.5075	26.4197	29.1346	26.3916	27.5537	27.5729	27.0595	28.1017	24.4147	27.0916	29.44	25.3516	26.7093	28.3619	29.2512	27.7456	28.1468	26.631	27.7107	26.7546	25.0004	26.8465	27.6618	28.4447	26.3898
RPL6	27.9048	26.0312	27.1574	29.3603	27.8979	28.7066	26.5636	28.5081	29.5837	27.4062	27.9188	29.0471	28.3458	28.1883	25.7051	28.4906	30.3064	26.4985	27.8467	28.7511	30.4284	28.8694	28.8325	27.4811	28.7354	28.4148	27.0228	27.5316	28.9998	29.295	27.9555
LGALS3	28.8218	29.104	27.1419	29.5583	27.6267	29.6306	26.6918	27.2303	31.1373	28.249	29.4913	29.3423	29.1289	30.0136	26.5855	28.9036	31.3116	27.0189	28.6046	29.8729	30.7803	29.2667	29.7096	28.0751	28.1268	28.0709	26.3236	28.4935	28.4715	30.0505	27.6002
RPS19	28.8268	28.8637	27.173	29.7885	28.8035	29.4869	27.5809	28.7316	30.7705	28.2233	29.2411	29.9881	29.5876	29.8094	27.2011	28.4492	30.8722	27.5371	28.6325	29.4387	30.81	29.0018	29.467	28.7822	29.1115	28.9769	27.7954	29.3363	30.112	29.6486	28.7917
RPS17	27.4895	27.2862	26.5225	29.0077	27.3558	28.4049	26.4479	27.5091	29.6692	27.3493	28.3648	28.8276	28.2209	29.3271	24.74	28.1693	29.7622	26.4396	27.3703	28.1076	29.7804	28.3333	28.775	27.5365	28.3199	27.8105	26.3464	27.9557	28.6688	28.9784	27.03
CAPNS1	26.7557	26.3978	24.9797	27.7197	25.7202	27.7058	24.5564	26.0412	29.3596	26.5545	27.7637	27.1923	26.8567	28.1051	22.1567	27.0076	29.8161	23.7833	25.7807	27.3323	28.7445	27.1965	27.8851	26.0151	25.8626	26.4625	24.1277	26.5518	26.8608	28.2435	25.1494
SDHA	25.9451	25.7547	24.1139	26.7747	25.1464	26.3793	23.8232	25.326	27.2775	25.5129	25.9101	26.6648	25.9242	27.0564	23.3226	26.1775	27.9477	24.658	26.0772	27.183	27.4189	26.803	26.7582	26.1505	25.9679	26.276	24.5099	26.6364	26.7012	27.2419	25.6898
CA1	27.8835	28.8514	26.0185	27.9189	28.4976	29.6338	25.6925	27.0005	29.9467	28.1912	26.6267	29.0162	27.9676	29.8528	23.2869	26.6847	28.8868	24.7576	28.006	28.2166	28.2609	27.2036	28.214	26.6248	29.4527	27.0205	24.7623	26.73	28.2089	27.9166	25.8244
RPL24	27.566	26.9859	25.9984	28.7391	27.6912	28.0118	26.3571	27.8825	29.6544	27.2738	27.8617	28.8305	28.1129	28.5084	26.4722	27	29.7371	25.8103	27.4025	27.8281	29.5492	27.8631	28.3738	27.5276	27.2322	28.1752	26.7767	27.5379	28.9481	28.2122	28.1495
DSTN	27.3996	28.0521	26.0099	28.2872	26.9717	28.7492	26.2858	27.1907	29.5615	27.3178	28.2033	28.126	27.5847	28.5902	25.2674	27.1632	29.8405	25.3915	26.9224	27.9969	29.1054	27.7096	28.5285	26.6529	26.9435	27.1721	26.6823	27.3354	27.625	28.0778	26.3127
RPL15	28.4964	26.4536	27.0688	29.5693	27.6271	28.2504	26.631	28.8849	29.3511	27.9504	27.8316	29.0474	28.3188	28.4779	24.348	28.5767	29.8178	26.7308	27.9617	28.7761	30.4822	29.2157	29.0816	28.3303	28.8529	28.5148	27.2063	28.1527	28.9148	29.4465	28.8401
TUBB6	26.3134	25.6508	23.5757	27.2866	26.2318	27.1636	24.2402	25.7298	28.2921	25.92	26.7991	27.5641	27.2291	27.4574	24.3983	24.9575	28.1516	23.775	25.7656	26.6295	27.9595	26.5699	27.0857	26.7548	25.9339	26.4471	24.4092	26.7095	26.9821	27.4408	25.8458
ATP5H	26.2287	26.0392	24.7699	27.2852	25.7159	26.7138	24.346	26.3264	27.9076	26.2137	26.5741	27.3529	26.5142	27.427	25.2127	25.9406	28.6575	24.7157	26.1422	27.2601	28.2839	26.8502	26.9114	26.2286	25.8652	26.7057	24.9429	26.8893	27.2266	27.568	26.1669
EIF4H	28.0025	27.6993	26.1131	28.9823	27.6551	28.5724	26.108	27.5995	29.5806	27.6394	28.9725	28.7567	28.187	28.8257	26.3305	27.5725	29.578	25.7573	27.6003	28.573	29.8561	28.2214	28.5786	27.9329	28.0342	27.7253	26.579	28.3319	28.9705	29.0997	27.9394
WIBG	26.5088	26.2671	24.9611	27.2063	25.721	26.4302	25.0935	26.4496	27.5051	26.7378	27.0715	27.1719	26.7365	27.1921	26.2121	26.3997	27.7871	25.1155	26.0159	26.3161	27.7839	26.1173	26.7279	26.0867	25.9748	26.5459	25.5374	26.6005	27.2365	26.6686	26.3921
KLK13	26.6508	27.6051	24.7049	28.8638	25.8873	28.0657	22.2628	27.3532	29.523	27.7093	27.8561	27.5079	26.9132	27.2143	25.2987	26.8346	29.3627	24.1729	26.7017	25.6157	27.9911	23.7891	26.8903	25.2058	25.758	26.0035	24.5603	24.9045	26.7252	26.5319	23.6428
HDGF	25.9088	26.0793	23.9009	26.9124	25.8835	26.8764	24.5045	25.5481	27.7565	22.2635	26.5199	26.9912	26.3927	27.2411	22.8988	25.5977	28.343	23.5228	25.9592	27.1966	28.1812	26.7162	26.8458	25.9775	25.92	26.159	24.2879	26.3398	27.1369	27.5272	25.7067
LRRC59	25.1849	25.1015	23.9889	26.4247	25.0769	26.8305	23.6632	25.3654	26.6276	25.4211	25.7104	26.1342	25.7119	26.441	22.355	25.5938	28.1266	23.5573	25.478	26.8598	28.238	26.5313	26.8618	25.7964	26.4982	25.9868	24.2125	25.9259	26.2626	27.0884	25.6376
CNN3	27.8028	26.9387	24.4103	28.5395	26.7962	27.7201	25.2602	26.9584	28.9461	27.2092	27.3055	28.4723	27.4055	27.7507	26.346	26.1983	28.8259	24.1574	26.2321	26.4905	26.7438	26.1648	27.2985	26.4163	23.6964	27.4179	24.5458	27.5706	27.5447	27.1199	25.859
AIMP1	25.4793	25.1035	23.8784	26.6174	25.1501	26.1549	23.6736	25.2949	27.1481	24.4962	25.2997	26.1612	25.3038	26.327	24.0783	24.9753	27.4293	24.1738	25.2249	25.8652	27.2651	26.0461	26.1494	25.7926	25.3429	25.9038	23.8252	26.0567	26.3974	26.8297	26.1073
YWHAH	27.3988	26.7462	25.4633	27.7478	26.6842	27.6308	25.6619	26.9472	28.3262	26.603	27.6921	27.7867	27.3758	27.6625	26.1518	27.5084	28.9242	26.0161	27.2817	28.1007	29.2213	28.4988	28.0323	27.6962	27.4852	27.9923	26.6488	28.268	28.4922	28.5947	28.2326
ATP5C1	24.9448	25.5399	24.1363	26.528	24.7373	26.6538	23.486	23.7614	27.6658	24.9299	26.1918	26.6594	26.2678	26.1644	22.9092	25.3447	28.3378	24.046	24.582	27.1105	27.6039	26.4494	27.0434	25.3044	25.7426	26.2577	23.2982	26.0911	26.5562	27.0421	24.5737
PDXK	25.3028	23.6614	23.5882	26.1094	25.0227	25.9019	23.4772	24.9216	27.5969	25.4134	25.6855	26.7301	26.4607	26.8229	22.9912	25.2668	27.1839	23.6052	25.3934	25.9634	26.8979	26.044	26.0674	25.5784	24.4806	26.0835	23.4243	26.6633	26.766	26.6328	25.4347
HADH	25.2378	25.4922	24.4003	26.2839	25.3797	26.727	24.0493	24.4324	27.9574	25.1335	27.0606	26.6384	25.8042	27.025	23.3262	26.4594	28.4907	23.964	25.4699	26.6954	28.116	27.3099	27.3228	25.3721	26.1276	25.1938	24.108	26.3851	25.4112	27.8538	25.0857
OLA1	25.2409	25.0544	23.6069	26.5818	25.0393	26.3253	22.9254	24.6413	27.3722	24.61	26.1263	26.1122	26.0462	26.5872	21.6177	25.4369	27.8999	23.1948	24.5475	26.1922	27.4838	25.2177	26.4658	24.8291	24.611	24.5954	20.2956	24.9405	25.5308	26.3947	24.4531
MAT2A	25.0401	25.3974	24.4252	25.9347	25.0362	26.5722	23.901	25.0223	27.4604	23.965	25.2758	25.7866	25.6197	26.1973	22.5734	25.7136	27.8922	24.4528	25.3824	27.0474	27.7935	26.5982	25.9681	25.2933	25.9234	25.1869	24.3055	25.2552	25.7846	26.5833	25.2769
CBR3	27.3477	27.7998	25.9445	28.2379	26.3267	28.5661	26.3425	27.5555	29.0544	26.2531	28.1868	28.3266	27.5162	27.8952	25.602	26.8845	29.928	25.4986	26.3754	27.2795	29.5015	26.4284	27.7441	26.1105	26.5183	26.6968	25.4687	26.7619	27.7563	28.2064	26.5552
CYB5R3	24.2375	24.3164	23.2963	25.6764	23.9355	26.0302	22.4792	23.7732	26.7619	24.4795	25.4709	25.7683	25.1906	25.8769	21.6966	26.033	27.723	23.4613	24.8045	26.344	27.3082	26.0319	26.267	24.8252	24.5815	25.1258	21.7589	25.3689	25.1715	27.1806	24.6268
EPHX1	26.0134	25.4243	23.1952	27.7347	25.5516	27.4402	22.8743	25.2447	28.9365	25.5612	26.1771	25.9817	25.3387	26.8393	21.7091	25.1936	29.7111	21.945	25.9834	27.207	29.0545	25.5021	26.3981	23.7594	23.1524	24.5762	21.7728	23.6512	23.2807	26.8392	23.9787
COPE	24.4133	25.3957	20.0035	25.8179	24.4619	26.378	22.538	24.1372	27.4406	22.5306	25.4988	25.3012	24.567	26.069	22.2982	23.6134	27.6695	20.8775	25.03	26.5643	27.2299	25.4415	25.9081	24.1685	25.03	24.5886	20.9836	24.6614	25.205	26.4846	23.7733
UBAP2L	24.9143	24.5199	24.3692	25.7869	24.6479	25.6138	23.7029	24.8219	26.6538	22.7467	25.2676	25.258	25.6397	24.6114	20.617	25.4973	27.1288	23.9038	24.5228	26.1621	27.5148	25.3954	25.6388	24.414	24.9184	24.7435	23.6466	25.1884	25.8106	25.9944	25.3236
DAK	25.3504	24.7942	23.8849	26.1055	24.874	25.7996	23.1865	25.0453	26.4198	24.8351	25.7034	26.1559	25.8302	26.0781	23.5523	25.2142	27.1069	24.4329	25.0137	25.875	27.0102	25.8764	26.2762	25.3811	24.7707	26.3234	23.9431	26.3266	26.215	26.8965	25.7514
BLVRA	25.5559	25.7094	23.8707	26.2843	24.7517	26.6443	23.4887	24.7921	27.6319	24.4501	25.9995	25.4766	25.5139	26.0094	21.5168	25.2287	28.0676	23.41	24.8734	26.1235	27.2853	24.547	25.3119	24.6999	24.2472	24.0669	20.9775	24.6286	23.3257	26.8498	23.8559
U2AF2	25.032	24.9181	24.2201	26.0041	23.6298	25.0185	23.4241	24.9856	26.6217	24.5507	25.6103	25.8454	25.271	26.1647	24.7122	26.0843	27.875	24.4317	25.0286	26.2987	27.3719	26.2072	26.1659	25.7447	25.7857	25.2405	24.8714	25.4	25.9203	27.2685	25.9924
SYTL1	24.8148	24.3796	23.428	26.1211	24.261	25.6848	23.5663	24.8144	26.6755	24.1263	25.0369	25.3369	25.1354	25.408	23.3094	24.9037	27.2664	23.5575	24.6051	25.2145	25.8143	25.238	25.3408	24.6917	23.4292	25.4679	23.6279	25.5811	26.0616	25.6582	25.2302
GBE1	25.1794	24.3656	22.9152	26.0285	24.4256	25.6079	22.5023	23.9927	26.6842	24.9967	24.8974	24.709	24.7344	25.3851	22.4468	25.538	27.1709	24.1285	24.6791	25.648	26.5035	25.3094	25.5251	24.2996	23.597	25.3318	22.254	25.6321	25.3678	25.7905	24.4279
ACADM	24.864	25.6175	23.4342	24.6005	24.0613	24.4067	22.0685	23.1248	26.3519	25.1104	25.5278	24.9306	24.2307	25.7295	23.2174	24.834	26.5348	23.059	24.5133	25.7416	25.4141	24.7085	24.1911	24.2246	24.059	24.3537	22.2699	24.6922	24.6513	25.0328	22.786
BCLAF1	24.6824	24.5692	23.766	25.3115	24.4028	25.4702	23.6431	24.7361	25.7756	24.6355	25.3102	26.0389	24.4787	25.375	23.1585	25.8648	27.1114	24.3631	24.9941	25.6526	27.1198	26.0042	25.5847	24.7946	25.5038	25.3984	24.2925	25.6518	26.3146	26.0379	24.992
COPS4	23.3613	23.7545	22.3956	24.3254	22.9614	25.5256	19.7338	21.1889	25.7327	23.0737	24.1483	23.6967	23.7468	23.5553	21.0509	24.515	27.1689	21.408	23.0385	25.2902	26.5952	24.2171	25.0859	21.601	23.1947	21.8484	21.1218	20.8199	21.8159	25.1147	23.036
RPA1	24.4723	24.0914	23.5286	25.2981	24.1228	24.4219	22.6208	24.677	24.6711	23.9937	25.4288	25.4853	25.2659	25.6929	20.7466	25.6503	27.3145	23.9227	24.4068	25.9035	27.249	25.7971	25.8799	25.2636	25.7434	25.1399	24.4576	24.9977	25.6573	26.9035	24.2221
PAPSS1	24.346	23.4881	22.2923	24.9797	23.4568	24.535	22.9811	24.2479	25.8154	21.2083	23.1202	24.2987	24.3222	24.8716	20.2016	25.4052	26.2596	23.7165	23.9477	25.5091	26.2645	26.2526	25.8697	24.1316	25.2764	24.588	22.4426	24.8324	24.6654	25.8692	24.7928
ASS1	23.5043	23.0874	22.3779	25.2398	22.9274	24.9368	21.6571	21.388	25.1738	22.9681	22.3259	22.5569	21.8978	23.5304	20.9497	23.5759	26.9306	23.5935	23.9605	26.5414	26.9165	26.2063	22.2313	25.3018	24.1493	25.5376	22.7292	23.8083	25.3892	25.1913	25.4518
SSRP1	23.466	23.4283	21.9205	24.2616	22.4901	24.7645	23.9281	20.937	24.5806	22.0624	24.1606	24.4232	25.099	25.6196	21.2729	24.4569	26.6381	21.0963	22.6842	25.2062	27.4293	24.4033	23.5791	24.588	24.8399	21.5675	20.5506	22.7894	26.3232	25.8896	24.9416
PCYOX1	21.8076	22.9122	20.6881	22.2654	20.8621	24.7679	19.5463	21.4072	24.7295	21.3683	24.7881	21.1721	21.7932	25.18	20.3671	24.2571	25.3911	20.8991	20.9984	24.5678	24.5546	24.1787	24.6217	24.4463	22.3996	22.3088	20.6342	22.7897	22.7674	24.3316	22.5608
PPP1R12A	25.3577	25.4189	24.0445	25.4147	24.926	26.1062	23.3964	25.1086	25.8722	25.5507	22.3661	25.963	25.8392	25.458	23.8917	25.5727	27.1409	24.7026	25.294	26.2071	27.0748	26.4768	26.6143	25.7666	25.4767	25.3485	26.2618	25.686	26.6497	26.6726	25.9715
SVIL	23.8092	23.3884	22.5355	24.8328	23.2738	24.3147	22.269	24.0337	24.5947	24.2758	24.7181	24.1855	23.5624	23.8361	22.0767	24.3101	25.8588	23.298	23.7564	24.8429	26.2198	25.3819	24.8864	24.5962	24.5267	23.4507	24.262	25.403	25.5068	25.8085	24.2046
QSOX1	24.6569	24.8861	23.645	26.2701	23.7846	25.1199	21.5947	23.8592	26.2986	25.4972	24.3679	24.4692	22.1424	24.4412	22.6995	22.5244	26.0483	22.2153	23.334	23.471	24.6273	22.1528	24.8093	21.2204	22.5414	23.0943	20.3829	22.5153	22.6501	23.1378	21.7656
COL17A1	21.2561	21.6896	17.4211	20.0479	19.7657	19.5558	20.2904	24.6636	23.4786	20.995	21.2091	23.9095	23.7408	22.7659	20.5945	20.7455	20.4611	19.6069	22.9798	21.3543	21.4157	22.5906	21.5739	23.5274	21.3651	22.9859	19.7404	23.1526	23.5008	22.6259	21.766
AP2A2	23.3184	21.8715	20.4029	21.9435	22.5337	21.937	19.1794	21.8332	23.8155	21.4105	22.8175	22.2194	22.1506	22.2287	22.5616	24.9215	24.3521	20.2883	21.0636	21.2943	22.6478	23.9079	22.675	23.6531	22.4022	21.9511	21.517	21.4035	23.1885	25.1997	21.9762
MYLK	21.7811	25.7265	20.0468	22.0285	23.3689	27.5069	22.4185	21.4149	23.2209	21.798	22.9123	23.5293	22.2649	24.1338	20.4107	22.1036	23.0588	22.9995	21.0951	23.2161	23.8996	22.2527	27.4592	22.3562	21.7227	23.3562	26.6815	23.8374	22.4123	22.6103	21.9932
EXOC4	25.199	23.6935	22.9392	24.5388	22.3827	24.913	23.8398	25.3504	25.8581	24.6378	25.0859	22.2538	22.3089	25.0478	20.7262	23.835	26.0877	20.9694	23.8259	24.5798	25.5656	24.4116	23.864	24.2711	20.3894	25.1047	22.0558	24.3673	26.0202	25.6232	24.5903
OSBP	22.2069	21.654	19.8509	23.0921	21.1669	22.2399	19.8631	22.7097	24.6579	21.2718	22.0798	22.8648	20.9661	25.4927	20.582	21.3558	25.1032	21.0483	23.2057	24.0614	25.0147	22.1092	23.1584	21.7075	22.3913	24.1002	20.3406	22.7685	22.8844	24.1931	23.6442
CNOT1	23.2003	23.0773	21.9731	24.0167	21.745	24.4289	22.468	23.1021	22.8505	23.1498	23.0297	22.3893	22.1931	22.1436	21.3404	22.7889	26.3742	21.7862	22.9059	23.1612	26.2101	23.8431	22.3315	22.0522	23.9392	23.1025	21.5628	24.2262	22.2817	24.7052	23.0485
TNXB	23.5205	21.5404	20.9425	21.8501	22.0865	23.9336	19.9581	21.9247	27.3209	21.5762	21.6959	24.8075	21.9452	23.3677	20.8335	21.5509	23.5058	21.0311	24.314	26.307	24.8084	22.5802	24.218	22.3862	21.11	21.4155	22.529	22.3706	22.2584	22.8091	23.8916
PCBP1	28.3843	28.5395	26.9519	29.476	27.8664	29.4693	26.7572	27.7162	30.394	28.1398	29.2329	29.4311	28.7202	29.3967	25.7867	28.3256	30.837	26.6688	28.0841	29.3964	30.6992	29.168	29.3754	28.2589	28.784	28.5078	26.9555	28.6466	29.1981	29.8367	28.0424
TACSTD2	28.5606	28.3153	27.0761	29.2481	27.4224	29.3202	26.1651	28.0909	30.0926	28.1902	28.1441	28.6703	28.2573	29.0543	25.6823	28.148	30.8622	26.8419	28.5659	29.7728	30.6581	29.8292	29.1584	28.616	28.6718	28.6936	26.1745	28.7938	28.858	29.8875	28.4727
CANX	25.9275	25.5705	24.376	27.2268	25.3154	27.2197	23.9641	25.4699	28.0883	25.4134	26.0262	26.8365	25.8006	26.9574	23.8626	25.7005	28.5309	24.0328	25.6768	27.3451	28.3417	26.5868	26.6509	25.7857	25.7351	25.8409	21.2643	25.6357	25.9394	27.3931	25.2823
RPL21	28.2606	27.8105	26.8141	29.6029	28.2572	28.8762	27.2659	28.3849	29.9887	28.2485	28.9554	29.6945	29.1398	29.7752	25.7944	27.9642	30.2356	26.5809	27.9552	28.606	30.4233	28.8093	28.9256	27.814	28.3535	28.5468	26.8181	28.6524	29.2791	29.1174	28.256
RPS16	26.9431	27.7645	26.9658	28.4514	27.4314	28.7043	26.6429	26.7374	29.8482	26.8096	28.2614	28.174	27.3187	28.4913	24.9882	27.6172	29.9727	26.0232	27.3158	28.686	29.8299	28.199	28.6375	26.8772	27.976	26.8775	25.5812	26.7824	27.4501	28.7036	26.4641
H1F0	27.7802	25.9902	26.6656	29.4267	27.8955	28.2387	26.9553	28.1705	28.7224	27.9397	27.7745	29.5287	27.8967	27.1238	26.9679	28.4225	29.4708	26.2261	28.0187	28.9533	29.2588	28.6452	28.4636	27.4766	27.2795	28.4969	26.4707	26.1524	27.7135	28.9151	26.5563
PSMA2	26.1551	25.833	24.6809	27.241	25.8296	26.897	23.7565	25.8766	28.2407	25.9207	26.8881	27.3935	26.6134	27.2727	23.4574	26.6443	28.574	24.9836	26.2359	27.125	28.2889	27.0919	27.3843	26.5224	26.5396	26.729	25.1303	26.8651	27.3912	28.0003	26.4431
RPL23	27.6846	27.7925	25.1138	28.9056	27.7336	28.8433	26.3599	27.4433	30.0292	27.356	28.6545	29.3254	28.7375	29.4731	25.1413	27.0402	30.0802	25.1846	27.599	28.7747	30.0797	28.5135	29.2138	27.7948	28.314	28.2266	26.3738	28.0772	29.027	29.3126	27.8167
SRSF1	26.489	26.2502	25.3001	27.1579	26.3636	27.0552	25.1988	26.6388	27.7828	26.2601	27.4497	28.1688	27.5315	27.9403	24.4467	26.7069	28.6035	25.9763	26.7387	27.7668	28.7768	27.5728	27.7616	27.2017	27.1309	27.5252	26.8473	27.7435	28.5462	28.0577	27.3241
NCCRP1	27.8736	28.4045	26.2979	29.3094	27.162	29.0492	26.0404	27.3006	29.7711	28.5951	28.5657	27.9598	27.089	28.9853	26.8847	27.9898	30.1152	25.1328	27.1849	26.7624	28.8411	26.006	27.8876	26.049	25.2883	27.8514	20.1444	26.8271	27.1846	27.8817	25.3063
RPL13A	26.8655	25.8224	26.6562	28.807	26.7035	27.555	25.5587	27.4703	29.0749	26.2025	26.9586	28.2746	27.6823	28.3105	23.8479	27.4727	29.8063	25.861	26.9022	28.4108	30.0448	28.5169	28.6434	26.7309	28.2135	26.9673	25.3842	26.5878	27.4704	28.873	27.048
NAGK	27.0591	26.7562	25.5156	28.0929	26.0043	27.8178	24.8069	26.5123	28.8836	26.6162	27.9538	27.2668	26.5172	27.9428	23.3261	26.4153	28.7877	24.4797	25.6733	26.2335	28.0184	26.4373	27.2335	24.8404	25.6612	25.753	23.7176	25.4673	25.6912	27.2334	25.054
SLC25A3	27.7238	27.4229	26.8008	29.2527	26.4574	28.7384	26.3611	26.9075	29.4436	27.521	27.9	28.1162	27.3482	28.7005	23.9927	28.1782	30.3667	26.0739	27.7026	28.7804	30.1475	28.8645	28.9082	27.3787	28.0649	27.0729	25.1162	27.0781	27.2609	29.4228	26.174
DCXR	25.1922	25.155	24.3395	26.2976	24.3425	25.8796	23.8687	24.2251	27.3468	24.8071	26.1743	25.2218	25.1993	25.8817	22.2622	25.6674	27.5483	23.7573	24.5106	26.0019	27.0398	25.3916	25.9609	24.6396	24.5334	24.309	22.9852	24.9623	24.6454	26.4168	24.1193
SERPINB4	24.3663	24.9808	20.9676	26.2575	22.1864	25.0099	23.1819	23.6349	24.9218	22.8749	24.3173	24.2058	22.8549	21.706	20.3802	24.3816	29.0711	25.2585	23.0193	29.8769	31.8364	30.2571	25.8527	27.7431	28.621	20.114	21.4377	27.1603	29.897	28.2696	26.9127
RAB7A	25.3145	25.6831	24.6561	26.6726	24.319	27.156	23.9137	24.8494	27.2526	24.3431	25.7166	25.4635	24.9604	25.9317	23.0123	25.5498	28.2896	23.8398	25.4416	27.1929	28.149	26.4223	26.4231	25.3698	25.7158	25.2386	23.1579	25.4446	25.121	27.0073	25.0914
TECR	27.7141	27.0138	25.8531	28.9915	26.7793	28.5631	25.5029	27.7825	29.2394	27.7927	27.2239	28.0935	27.8431	28.3916	26.484	26.6636	29.8619	24.6916	26.7617	27.5479	29.1303	26.8096	27.5137	26.9466	26.0818	27.5459	25.0103	27.5739	27.7657	28.0447	27.0699
PSMB1	24.0769	25.35	22.8898	25.5957	22.9035	25.7536	22.0814	22.2967	27.1352	23.3236	25.8001	25.1625	23.5531	26.2365	20.8394	24.659	28.0337	21.7129	23.9646	26.9655	27.6209	26.501	26.8972	24.6261	26.0589	24.1884	21.3633	24.3541	24.0756	27.025	23.7254
PDHB	24.8168	24.5918	23.8044	25.9793	24.774	25.9165	22.5321	23.9309	26.6745	24.8231	25.5913	26.4363	25.6566	25.875	23.6059	23.5367	27.4455	22.9674	24.7002	26.1676	26.9618	25.445	25.8836	25.0719	24.5288	25.9268	23.4835	25.8353	26.5205	26.0354	25.4312
SERPINH1	22.6505	22.3462	20.785	24.2378	23.4378	24.8087	21.0243	22.6164	25.6015	22.2082	23.9345	24.6859	22.9265	23.8081	20.1995	22.6173	26.0845	20.5644	23.4443	26.5724	26.5303	24.919	25.3875	24.078	24.8964	24.3024	22.0806	24.9394	24.7552	25.4254	23.2737
DYNC1I2	26.5307	25.8663	24.0189	27.0073	26.0721	26.0957	24.2226	26.572	27.5837	27.033	26.0668	27.4455	26.2591	26.7443	25.5755	26.0085	27.8351	24.713	25.9623	26.6568	27.7399	27.077	27.395	26.5177	25.7806	26.7278	25.311	27.1247	27.3304	26.6555	26.7238
PSMA3	25.4779	26.3986	24.8318	26.9258	25.1415	26.9035	23.7894	24.6664	27.8622	25.3693	26.9308	26.0344	25.9332	27.2812	22.4245	26.4097	28.5596	24.0034	25.6643	27.4852	28.4075	27.4261	27.4629	25.8695	26.9292	25.4583	23.6593	24.6736	24.7752	27.866	25.2067
FARSA	24.42	24.2675	24.1242	25.8213	23.9911	25.3324	20.7342	24.6054	26.2035	24.0545	25.3902	25.0363	24.7435	25.3398	21.4677	25.3456	27.269	23.2897	24.1208	25.6943	27.0921	24.7044	25.7453	24.3365	24.9487	24.6892	21.5512	24.9715	24.984	26.3747	24.3155
PSMD7	24.6853	24.8424	23.5884	25.525	24.0279	25.7301	23.1958	23.9967	27.0216	25.0724	25.0897	25.58	24.8377	25.6946	20.0528	25.3749	27.457	22.9031	24.2279	25.83	27.2693	25.626	26.1284	24.7718	25.3126	20.7751	22.6442	24.3292	23.3244	26.52	24.3661
CPNE1	25.0894	23.9203	23.6559	25.8309	24.5219	25.4807	23.239	24.465	24.7778	24.3087	25.4527	25.8172	25.2263	26.0571	22.9945	25.3346	27.2648	23.1602	25.0847	25.9646	27.0605	25.4622	24.5166	24.3725	23.8043	24.4899	21.0493	24.4345	24.8975	26.2714	23.8704
DKC1	24.7782	24.1152	23.4524	25.5594	24.8412	25.4619	23.2323	24.627	25.972	23.9888	25.21	26.1449	25.0484	26.0211	22.5332	24.398	26.7389	23.5874	24.4662	25.6171	26.5047	25.7275	25.6012	25.014	24.985	25.1191	23.9329	25.3618	25.9769	25.7599	25.0394
SF1	25.0421	25.4358	24.6827	25.9482	24.47	25.8785	24.0474	25.4682	27.0332	24.8989	26.4796	27.1848	26.3847	26.5059	23.0574	25.9286	27.6982	24.5252	25.5964	26.2737	27.7746	26.2043	26.6782	25.3086	26.0227	25.9026	25.2598	26.6471	27.1991	26.7727	26.3512
OTUB1	24.9718	25.5653	24.1662	26.4431	24.6218	26.7893	24.2281	24.0161	27.7771	25.1893	26.0733	25.9999	24.9892	26.6313	22.1689	25.2924	28.0877	23.483	24.18	26.5886	27.774	26.092	26.2067	25.0337	25.4835	25.1054	20.045	25.3308	25.5822	26.9898	24.1662
SERPINB6	22.7633	24.423	21.5832	24.9511	21.8914	25.471	19.7155	21.5411	26.6054	22.568	24.1987	22.1197	22.0871	24.6691	18.4444	23.3269	27.7673	18.9116	23.2552	25.1393	26.3479	24.7611	25.6819	23.181	22.2989	23.4964	18.6609	23.8049	22.0179	25.5232	22.3393
NIT2	25.124	25.03	23.2363	26.2246	24.5231	25.8608	23.1072	24.547	26.7078	24.781	25.5177	26.3269	25.9215	26.3988	20.525	24.2889	27.5131	22.9125	24.9424	25.7508	27.333	25.3546	25.818	24.83	24.6708	25.3131	23.5413	24.2273	25.6784	26.7079	24.3149
EIF5	25.6229	25.2456	23.9233	26.0739	24.9927	25.9649	24.0318	25.0417	27.1809	24.8738	25.8273	26.3664	24.9739	26.0071	24.1437	24.7901	27.4658	23.5205	25.1498	26.3905	27.3258	25.7122	25.7583	25.2786	25.3489	25.276	23.9381	24.6142	25.6451	26.054	24.6066
SUN2	25.3376	24.9037	24.5107	26.5133	24.2287	26.2572	22.7913	24.4928	26.9822	25.3669	25.735	25.4654	24.6966	26.3394	20.1869	25.4007	27.7828	23.907	25.3117	26.0446	26.9798	25.6314	25.8443	24.9962	25.0164	25.0296	22.6476	24.9779	23.3003	26.4502	24.2101
DGKA	25.0532	24.1073	22.5643	25.2769	23.9321	24.7995	22.1519	24.7926	25.7297	24.8276	23.251	24.4591	23.9403	24.407	21.1549	24.4882	27.0702	22.1268	23.6037	23.9465	25.4481	24.8564	24.7338	23.709	23.6718	20.8009	22.7506	24.9009	21.4282	24.5217	22.5845
CSNK1A1	25.2111	25.0249	23.9421	26.0584	24.6095	26.5845	23.4733	24.6447	27.6727	21.5706	25.3302	24.3427	24.2884	25.5447	20.7072	25.0184	28.1186	23.9908	24.9188	26.2282	27.5859	26.1714	25.9782	23.6356	25.9394	22.0724	20.3171	23.7333	25.9475	26.517	22.0382
HMOX2	24.7128	23.8052	22.4149	26.1426	24.0885	25.5138	18.1457	24.5287	25.9613	24.8348	23.2205	24.9435	23.9449	24.1531	21.5731	23.4242	26.6242	21.4431	24.4493	25.4044	26.5812	24.7962	24.5876	22.3276	23.8505	23.5829	20.6404	24.0013	23.2957	25.5511	23.6259
NASP	25.1884	24.8235	23.9159	25.7122	25.3354	25.8266	23.4524	24.837	26.1352	23.8215	25.2022	25.7024	25.0905	25.1908	22.315	26.3487	27.2813	24.5835	25.6108	26.5269	28.0842	25.8801	25.726	25.5137	26.3011	24.3939	24.1289	26.1274	26.581	26.6153	25.8613
GALE	25.2153	24.5824	23.6832	26.907	24.2656	25.1566	19.6031	25.7053	27.1165	25.1903	25.8115	26.1956	24.8857	26.1173	22.7383	25.2467	27.8913	24.0965	23.9413	24.4654	26.6881	23.8354	25.5124	23.8869	20.6362	25.2617	22.4409	23.6835	25.5227	25.7355	23.9301
TNPO1	23.0578	23.731	22.033	24.3176	22.4887	24.4545	20.7819	22.3313	26.0842	21.57	22.5084	23.597	23.6144	23.8393	19.8783	23.4677	26.7104	21.0739	22.6473	24.793	26.3096	24.3277	25.0196	22.9046	23.701	22.7237	20.4259	20.6087	22.452	25.0318	22.1088
ENDOU	25.9998	26.8845	24.8114	27.8054	25.4896	28.5996	24.847	25.7553	28.6875	26.0118	27.2056	26.3885	25.0648	27.4715	20.9486	24.8462	27.9349	21.6857	22.7451	23.4387	23.2488	22.6671	22.8188	23.0327	20.5309	21.0148	21.4966	22.8274	22.5028	22.8955	22.3738
CLIC4	22.2925	23.9773	23.0225	25.4744	23.2155	24.7141	22.8622	24.0533	25.6871	22.3697	24.37	24.3576	23.9021	25.5846	22.69	25.6311	25.8614	23.7834	24.3024	26.313	27.2052	25.3082	26.3919	24.972	24.3191	25.3346	24.867	24.9545	26.7757	25.5282	23.8469
DNAJC7	24.3097	23.4438	22.9911	24.4851	23.6975	24.3939	22.3305	24.4711	24.9231	24.0823	24.764	25.0873	23.552	24.1812	21.7237	24.4483	26.2571	22.4604	23.9052	25.3918	26.3589	24.4499	23.2587	24.5384	24.5774	24.439	23.3979	24.5882	24.6233	25.2248	24.595
DLAT	23.556	23.1956	22.7156	24.5124	21.9604	24.9993	22.6042	21.196	26.4598	20.6473	23.182	22.2604	25.2777	23.3066	20.2789	20.8752	27.108	21.6526	22.6422	25.5233	26.322	25.0074	24.951	24.1201	23.7076	22.9376	22.4688	22.8036	24.1267	26.0362	22.645
FLOT1	25.0497	23.0701	22.7667	25.302	24.003	24.4473	23.1646	24.4262	21.3768	24.1377	24.6145	25.3489	23.9499	25.4324	22.6324	25.2187	26.567	22.8495	24.4427	26.2646	26.7941	26.3338	25.4412	24.5521	24.8143	25.0847	23.5942	25.5334	25.7896	26.3744	25.1985
AK3	25.0383	25.062	23.9722	24.1874	23.9973	25.9496	23.5648	24.302	27.6545	25.7191	25.0803	26.178	25.7325	24.0959	20.8436	25.9344	28.0084	23.7026	24.5503	25.9049	27.0191	25.3358	26.4775	25.1713	25.2679	25.5229	23.8472	25.3222	26.5336	25.7092	25.3293
IRF6	24.2254	21.5415	21.9417	25.4193	20.8	24.1127	20.7416	20.7583	25.1627	21.0702	25.6352	25.6373	23.5057	24.106	20.8368	22.4628	26.8416	24.7738	21.5243	25.6823	27.1685	24.9444	24.6209	23.7684	24.3093	24.1868	20.1432	22.4477	25.7986	24.1275	21.5836
BUB3	24.3201	23.9841	23.2561	24.9182	23.5185	24.9112	22.7236	22.9686	26.3301	21.9928	24.7296	24.5724	22.9004	24.0801	20.8845	24.6832	26.8643	22.5804	24.3751	26.1464	27.7196	25.5928	24.9871	22.8119	25.1929	22.5025	21.5618	23.0568	24.6448	25.7511	21.5885
ERAP1	23.2248	22.0169	21.6932	22.8925	21.6701	22.3597	21.4694	22.4616	25.0299	21.9364	23.2249	22.936	22.6236	23.3733	21.0932	24.2874	26.8272	21.0822	22.9777	26.1044	24.7565	24.2566	23.3397	24.6382	23.4427	22.174	19.8121	23.7898	22.7002	25.4747	22.4126
USP9X	23.7309	23.8306	20.1798	24.3553	21.4364	25.8965	20.5725	20.4648	25.6593	24.3067	25.3861	22.8705	21.9773	23.6022	21.1975	25.4541	26.4787	20.6357	23.2357	25.1568	26.05	23.9854	24.7002	22.4396	24.5512	21.07	21.4927	23.1558	22.8498	24.8616	21.7408
NOP2	23.666	23.2092	22.3717	23.5153	21.9318	23.4757	22.2547	23.4677	22.1176	20.6826	23.7167	24.3944	22.0216	22.9326	20.2915	24.1814	25.6629	21.6282	23.1675	24.7998	26.9717	23.0919	23.4292	23.5355	25.7957	24.0692	22.148	23.7614	22.8694	24.2941	24.1077
CGN	23.8578	23.7846	19.9996	24.8137	22.7212	23.5755	21.4756	23.9589	25.3508	24.6934	24.397	23.7893	23.089	24.318	21.4847	24.2136	25.5157	20.7362	23.6417	23.8921	24.8945	23.1219	24.2886	23.8762	22.8967	24.7029	20.7142	25.0487	24.8209	24.734	24.3706
DHCR24	23.7804	23.3144	20.5894	24.0893	23.3403	24.0551	21.1372	23.8378	22.8001	22.8695	22.2712	22.083	23.2355	23.0473	21.076	20.7083	25.5311	20.6184	23.8347	22.9005	26.9352	22.0248	22.417	21.7096	22.2304	22.3646	21.1199	22.9906	21.969	23.2331	21.7749
RBM25	23.0597	23.8316	23.279	24.0646	23.6352	25.1711	21.9391	23.9812	23.92	21.746	24.1224	22.6614	22.8942	24.1323	20.6764	24.6008	26.714	21.8845	24.2375	25.9717	26.6168	24.9302	24.0593	22.2128	24.3107	22.3819	20.3924	22.4775	22.2311	25.1428	24.0383
PARP4	19.7501	19.9766	21.1941	22.5897	21.7459	22.6714	21.3719	22.0635	24.6985	21.2726	21.219	22.1431	22.1328	23.3208	20.5071	22.1673	24.8008	20.6324	21.0005	23.7354	25.0576	23.2433	23.141	21.3609	21.2887	21.9588	21.7385	21.2544	21.5694	24.0283	22.2709
NLRX1	23.7761	22.8989	20.6206	25.708	20.5593	24.2689	20.6618	22.8026	24.0087	21.3294	22.703	21.6677	22.3545	22.6661	19.9236	21.6904	27.5037	20.0829	21.5809	23.0314	26.0592	21.9716	22.3539	21.4953	22.7949	21.8133	20.8959	22.4682	22.2375	23.5777	22.6201
LAMB2	22.1079	22.8639	20.1471	22.2256	23.6327	26.1524	21.2257	22.8424	24.2513	23.0071	22.576	23.6129	22.6693	22.6325	21.1494	22.0471	25.2367	22.4416	23.1365	24.4475	25.1911	21.4251	25.8984	22.2407	21.9222	22.4604	26.4342	24.4356	22.985	22.8883	22.5386
MRE11A	26.8295	20.8375	25.3118	27.241	27.2984	27.3558	26.5103	25.4539	28.4838	21.931	21.9108	21.8704	22.2275	27.917	20.2431	27.3915	29.3933	20.7784	26.4335	21.1988	28.8987	22.8017	22.5329	27.5023	23.4037	27.7666	20.2837	27.0278	28.059	28.6598	27.7478
SORBS1	21.6303	23.4526	21.7544	23.2497	20.9404	23.8963	21.1574	21.1515	22.3631	21.4549	20.689	22.7353	21.0803	22.4435	19.962	21.1826	21.6352	20.7269	21.9005	22.1409	23.7086	21.1136	24.1809	22.1631	22.145	22.9597	26.98	22.8087	22.9786	22.9818	20.8486
RNF213	23.6547	22.1637	21.107	21.9652	21.0832	21.5984	20.0995	21.3826	23.4917	22.5594	22.49	22.986	21.7899	22.0661	21.6946	23.2078	25.9013	22.2352	23.2489	26.5085	27.0367	25.3713	23.7177	22.2742	23.0584	22.0481	21.1856	22.0053	22.64	26.2104	22.2758
TPI1	29.5404	30.1014	28.3394	30.7742	28.7114	30.8828	27.8962	28.8246	31.8768	29.6027	30.4504	30.0793	29.9166	30.8272	26.9567	29.9364	32.2699	27.7414	29.1579	30.7398	31.7531	30.3529	30.7239	29.0184	29.7364	29.3833	27.6218	29.5723	30.1153	30.922	29.0064
IGHG1	29.4896	30.0185	26.6189	31.1514	29.8403	32.0057	27.5858	28.463	33.755	29.3988	31.7709	31.1551	30.8213	31.5721	25.8827	28.0928	32.5361	27.9865	30.365	33.282	32.0891	31.6739	31.5239	30.2123	30.7317	30.0197	28.401	30.6052	30.5993	31.661	30.1166
HIST1H1B	31.0885	28.5424	29.3125	31.7481	30.523	30.7894	29.7576	31.0439	30.9745	29.8751	30.3515	32.1407	31.38	29.9379	29.058	31.1311	32.0068	30.3413	31.2931	31.4702	32.4648	31.8351	31.2247	31.5322	30.842	31.8007	31.0779	31.4249	32.4339	31.8791	31.1767
ATP1A1	26.613	26.7927	26.0275	27.5649	26.5211	28.0285	25.7574	26.447	28.5464	25.369	27.5302	27.5712	27.2268	27.9363	21.4755	27.2129	29.3841	25.3869	27.0508	28.0998	29.03	27.9507	27.8405	26.6806	27.1547	26.8088	25.1071	26.9476	27.8153	27.9603	26.4855
TALDO1	28.1585	28.3162	26.8142	29.5119	27.6881	28.9728	26.7111	27.8532	29.7519	28.4958	28.9886	28.9608	28.2874	29.1606	25.9741	28.3785	30.1097	26.3334	28.0364	29.0683	30.2071	28.8883	28.6036	28.0932	27.905	28.1464	26.6682	28.4533	28.3577	29.4084	27.9045
CFL1	28.9503	29.0502	27.885	30.1037	28.5578	30.3763	27.7567	28.6474	31.6378	29.1761	30.1937	30.1992	29.8913	30.4194	27.5116	29.6859	31.5314	27.7162	28.8548	30.0846	31.2972	30.1775	30.2763	29.3764	29.2904	29.6224	28.3637	29.887	30.5046	30.7362	29.6475
RPS7	26.9922	27.2054	25.7867	28.438	27.1003	28.4477	25.7699	26.6195	29.6163	26.5469	28.1638	28.9909	28.3554	28.8932	24.9334	27.9927	29.8239	25.3615	26.5939	28.1472	29.6449	27.6034	28.5304	27.1187	27.5945	27.8511	24.5968	27.6664	28.1723	28.6075	26.9487
S100A16	29.5998	31.1533	28.6746	30.7566	28.3746	30.8897	27.7889	28.7868	32.732	29.7672	30.9246	30.0668	29.4944	30.7675	26.8901	30.0165	32.4668	27.4931	28.5778	29.6839	31.2676	28.9919	30.584	28.0743	29.2967	28.7618	27.4131	28.7759	28.0303	30.2265	27.5815
RPL19	28.503	27.2227	26.7656	29.7797	28.1877	28.7771	27.2489	28.9136	29.7803	28.3459	28.7684	29.8404	28.9242	29.0416	25.8221	28.7756	30.0752	27.0065	28.2792	28.893	30.4408	29.0207	28.9173	27.8588	28.9352	28.625	27.4028	27.9965	29.2848	29.0512	28.532
CALML3	28.5085	30.6767	28.4993	30.279	27.9174	30.6841	28.1335	28.537	32.3841	28.3978	30.7399	30.0882	29.8569	30.9368	26.3268	28.9714	31.8766	26.2465	28.3573	29.2682	29.8583	27.3315	29.9361	27.0168	27.824	28.3935	25.9618	28.2032	29.3882	29.0235	27.0951
RPS13	26.8514	27.4828	26.8636	28.8167	26.9816	28.9254	25.4303	26.4014	30.1278	26.7044	28.3118	28.1844	27.4793	28.8348	24.705	27.7018	30.1515	25.6577	27.2713	29.2472	30.3473	28.4121	28.6557	26.5394	28.1008	26.8631	25.0758	26.6886	27.6708	28.785	26.4569
RPS21	27.3178	27.1972	26.0208	28.2754	27.384	27.832	26.1779	27.4782	29.1018	27.333	28.1323	29.033	28.4465	28.3948	26.8769	27.1961	29.2637	26.4898	26.9926	27.8718	29.0885	27.7423	28.152	27.6934	27.6628	28.2483	26.9866	28.6442	29.5254	28.326	28.2915
CTSB	27.5908	27.8114	26.135	29.1279	26.8638	28.5682	26.6799	27.6077	30.3093	27.3697	28.7228	28.0284	28.1992	28.684	25.8174	27.726	30.3643	26.0606	27.5924	28.5852	29.6698	28.7384	29.0327	27.7407	28.2144	27.9915	25.9709	27.668	28.9613	28.9823	27.0705
RPL18	27.8075	26.1266	26.8694	29.2232	26.9021	28.1191	26.4459	27.5334	29.3179	26.6875	27.2902	28.4205	27.889	28.1159	23.8836	28.1231	30.1607	26.7376	27.4576	28.8424	30.5273	28.8747	28.9634	27.559	28.6146	27.7427	26.1664	27.2894	28.5617	29.2214	27.4595
CDC42	27.6609	27.1212	26.5431	28.974	27.0349	28.5221	25.7524	27.9558	29.2322	27.0458	27.8543	28.159	27.9081	28.7339	25.669	28.4751	29.8437	26.5298	27.2809	28.4873	29.7311	27.872	28.7953	27.4688	27.615	28.1209	26.7322	27.9006	28.3221	28.9345	27.7984
CSRP1	25.9932	28.2488	24.5524	27.681	26.8022	29.4043	25.1018	25.9208	28.4702	25.7059	27.1876	26.6442	26.2313	27.0469	23.5486	26.3628	28.5854	25.6255	26.0143	27.8585	29.033	27.7884	29.3684	26.3997	27.2303	27.5333	28.6395	27.1345	27.6512	27.5638	25.7854
RPL9	25.68	25.1244	24.2098	27.6785	25.5645	26.817	22.9136	23.2037	28.9628	25.5794	27.2034	27.8404	26.7279	28.1028	24.1323	25.9858	28.9514	23.3848	25.291	26.7094	28.7798	27.0055	27.9477	26.0338	25.7428	25.7981	21.6047	26.2034	26.3302	27.8572	25.0449
BLVRB	27.4989	27.4331	26.1146	28.5186	26.9383	28.236	25.2633	26.5271	29.2397	27.4313	28.0349	27.8524	27.0714	28.57	25.4312	27.1892	29.0827	25.4298	27.0915	28.0562	28.8103	28.1292	28.2538	26.6308	27.7927	27.468	25.4845	27.4782	27.7001	28.2273	26.9807
RBM14	25.9085	25.6442	24.6238	26.6921	25.6473	26.436	24.4408	25.678	27.3593	25.771	26.7607	27.0031	26.348	27.0056	24.1815	26.4681	28.1139	24.9605	26.01	26.9435	28.0692	26.8229	26.9331	26.4037	26.4175	26.4074	25.2781	26.6636	27.1628	27.1333	26.3496
GSR	25.5407	25.2575	24.5082	26.7582	25.1907	26.144	24.5812	24.7838	27.3341	25.2379	26.1283	26.2941	26.0994	26.8164	22.9208	25.7755	27.5741	24.3821	25.486	27.0345	27.7743	26.9154	26.4098	25.6362	25.9019	26.0784	24.2018	26.136	26.1543	26.9849	25.4265
TARDBP	25.0611	25.3325	24.1319	25.8419	24.8045	26.1813	23.9235	24.6973	27.0017	24.4879	25.7388	26.035	25.6088	26.2929	23.5285	26.2107	27.4703	24.4565	25.1038	26.4212	27.3527	26.498	26.4214	25.0568	26.3048	25.0293	24.5138	25.5288	26.286	27.0113	24.7698
HN1L	25.9832	25.2772	24.3244	26.8049	25.4165	25.9124	24.671	25.684	27.0577	25.9127	26.1137	26.7528	26.7826	26.6603	25.1399	25.7654	27.0605	24.4657	25.5379	25.9156	27.0614	26.3106	26.5343	25.4316	25.6118	26.4591	25.1483	26.4182	26.9618	26.3144	26.3509
CACYBP	25.6901	26.0997	24.8883	26.7354	25.2314	26.6954	24.4368	25.2693	28.1571	24.7431	26.5608	26.8656	26.2246	26.3534	23.4353	26.4164	28.6268	24.7994	25.5591	27.5295	28.4321	26.6132	26.8788	25.495	26.6714	26.1107	25.0709	26.314	26.5862	27.1366	25.7641
CLTB	26.4183	26.8496	24.8678	27.375	25.3814	27.357	24.7143	26.224	28.5897	26.2691	27.2345	26.9518	26.5405	26.9545	26.1256	26.4929	28.6925	24.6423	25.661	27.0526	28.507	26.9367	27.079	25.824	26.4407	26.2305	25.1296	26.1862	27.2755	27.5197	25.7899
TMEM43	25.6919	25.9444	24.649	26.975	25.0216	27.3116	24.1619	25.3256	27.6176	25.4269	25.7402	24.9912	25.5796	26.2829	24.6204	25.9562	28.4456	24.4956	25.6419	27.1813	28.1168	26.0773	26.5714	25.4408	25.5817	25.7376	25.2432	26.0368	26.7347	27.6816	26.3102
SUCLG1	25.6418	25.8426	24.4268	27.0793	24.2336	26.8455	24.0362	25.8894	27.5535	24.533	25.9555	26.1434	25.8888	26.6074	23.4493	26.2606	27.9195	24.5262	25.4945	26.7453	27.8531	26.382	26.4144	25.0068	25.9559	25.6004	24.564	25.9311	26.8175	26.8316	25.5142
EIF3H	25.5538	25.3288	23.7514	26.0491	25.09	26.2061	23.3746	26.3582	27.8062	25.0559	25.9879	26.0973	25.6484	26.193	23.8876	25.8608	27.6112	26.1605	25.4969	25.7325	27.0759	26.128	25.723	26.926	26.2708	26.1652	26.8731	25.8131	26.0885	25.2462	27.2612
PSMB2	24.2394	23.7647	23.2731	25.7516	24.7778	26.1833	22.6345	24.4959	26.7159	21.7323	21.9669	25.0305	23.9963	25.3516	23.8022	24.4492	27.7614	22.6163	24.6441	26.3085	27.6122	25.6353	25.6322	24.3816	25.0813	23.8669	22.3207	24.4866	25.0998	26.4916	23.2205
RAB2A	24.1612	25.5725	23.7017	26.0646	23.837	26.9702	22.9591	23.591	27.7138	23.9389	24.9459	22.2544	23.4841	24.3248	22.8661	24.9088	27.9778	22.1541	24.5368	26.2915	27.2521	25.2481	25.8124	23.512	24.8027	23.4611	22.9721	23.0035	23.1958	26.0712	22.9175
RPL35A	26.8571	26.2583	25.125	27.9284	25.9152	27.4772	25.3812	26.8908	28.4964	26.7986	27.2284	27.4174	27.0502	27.741	26.2164	26.7434	29.4051	25.8918	26.2586	27.6471	28.8938	27.2064	27.9815	27.0134	26.9628	27.2717	25.7534	27.069	27.7567	28.0199	27.9507
NANS	24.287	24.9902	23.3981	25.3945	24.2977	26.1891	23.6955	23.6153	27.2223	22.6893	25.0401	24.7634	24.7044	25.7107	21.8326	24.9713	27.3568	22.7936	24.5827	26.252	27.0178	25.5265	25.1522	24.4589	24.2042	24.3431	22.7633	25.1834	24.3618	26.059	24.0151
SNX2	25.5092	24.6932	24.079	26.12	24.8232	25.7052	24.0613	24.8659	26.7863	24.2013	25.2716	25.6107	23.7309	25.4961	23.6765	25.5558	27.075	23.9451	25.0655	26.1346	27.0337	25.6044	26.1163	24.9952	25.0518	25.1132	23.3195	25.4028	25.1543	25.8191	24.868
NOP58	22.9199	23.5896	22.8643	24.9969	23.5961	25.6444	23.0481	23.4574	25.8416	21.4641	24.4657	25.0557	23.0633	25.0988	20.1636	24.5667	26.7474	22.2079	24.0641	25.5954	27.2218	25.1871	24.6311	23.5324	24.8828	23.1118	22.1642	22.3449	24.3746	25.6002	22.5612
DDX6	24.133	24.648	23.0567	25.2701	23.8804	25.7432	23.0619	23.5221	26.4823	21.8794	24.5485	24.7278	23.3652	24.6239	21.2416	25.0301	27.6254	22.6349	24.2224	26.1122	26.7556	25.0474	25.4611	23.3756	25.0207	22.6094	21.2716	23.9638	24.065	26.1281	22.5544
RBM39	24.4137	23.4178	23.4264	24.8538	23.783	24.8591	22.6948	23.6269	26.1045	23.2188	24.7755	25.7172	24.279	25.3289	21.6157	23.705	26.5654	22.9899	23.8387	25.5604	26.5376	24.2428	24.8837	24.3337	25.0171	24.7883	23.0711	25.1388	25.5501	25.8794	24.5935
CRYZ	26.5657	25.5854	24.4181	27.4774	24.7121	25.9673	24.5826	25.7526	27.4916	25.9677	27.1928	26.2711	26.4976	26.9655	24.6959	26.2786	28.346	24.2977	25.7468	27.1747	27.7759	26.5657	26.9873	25.0788	25.9664	25.3529	23.9784	26.0303	25.446	27.1372	25.1503
LUC7L2	24.351	24.7575	23.4356	25.3756	24.3398	25.8288	23.713	23.9645	26.205	23.7885	25.5328	25.248	25.031	25.8692	19.7953	25.1667	27.4164	23.0123	24.4294	26.3205	27.3171	25.8786	25.9167	24.4655	24.8769	24.4487	22.8988	25.0756	26.0713	25.9112	24.6229
VDAC3	25.3069	24.5219	24.2623	26.4733	24.4962	25.6917	23.7184	24.6461	27.1872	24.6493	25.0411	25.4399	24.3928	25.6091	22.1331	25.3735	27.6842	23.7799	24.9676	26.7552	27.4454	26.146	25.5742	24.85	25.4865	24.6159	23.5523	24.2367	24.4217	26.2979	21.2474
GDI1	24.921	24.3754	22.8061	25.9298	24.3749	25.6121	23.3222	24.4692	25.8846	24.2028	24.0829	24.6085	24.3529	24.8721	21.0946	23.4473	26.0337	22.5362	24.7347	25.6277	26.0893	24.738	24.469	24.4961	24.0205	24.9522	23.5721	25.2121	25.1918	25.0444	24.7261
HEBP2	25.9871	26.7193	24.3947	27.2817	25.1913	27.2637	24.2234	25.7591	28.2105	26.645	27.3037	26.2316	25.6364	27.565	22.4708	26.2315	28.9006	23.0913	25.9942	25.2137	27.7046	26.3059	26.9116	25.5149	24.8296	25.2743	19.8491	24.9143	26.5176	26.5805	24.5984
ACAA2	23.3855	23.7607	19.8683	24.1849	25.4616	26.0331	20.2969	23.1078	27.1471	23.6876	24.8318	27.0039	23.9611	25.4148	22.0754	22.3533	25.2522	20.7368	21.2598	24.8272	25.8062	24.2128	24.8174	23.8719	24.3659	23.4329	23.6003	23.2657	26.1237	24.9027	22.165
ATP2B4	24.2783	20.6846	22.546	25.0886	22.6075	23.0841	21.6763	23.802	23.4775	23.4806	23.5381	23.6645	23.016	24.3808	21.8948	25.5448	25.7675	23.0577	23.4571	25.1319	26.0524	23.4711	24.6655	23.7364	24.2525	24.214	23.8696	22.3753	24.0005	24.6583	23.7688
RAB18	23.0201	23.876	22.4129	24.9043	20.9124	24.9384	20.9813	23.004	26.1057	21.6488	21.3671	22.5201	21.6072	24.0691	21.5993	23.9255	27.3518	21.3811	22.6637	25.5114	26.8037	24.8279	25.0583	23.5419	23.5486	21.2878	22.575	22.8706	22.3847	25.3918	23.2578
MTDH	25.9171	24.6517	24.3122	26.9944	25.3761	25.68	24.3526	26.2521	25.8237	25.8598	25.4178	25.0602	25.6704	26.1376	20.6493	25.7513	27.9021	24.3347	25.575	26.8358	28.0547	26.5675	26.441	25.1029	26.0161	25.0425	20.3911	25.8364	26.3292	26.7944	26.2934
MTA2	23.5104	23.489	22.7838	24.7308	23.489	24.6471	22.7475	23.9571	25.2759	22.0234	23.8105	24.8958	24.1	24.3985	20.7514	24.5377	26.9038	23.0432	24.0986	26.0038	27.1223	25.181	25.1592	24.4745	24.8796	23.3633	21.4176	24.6103	24.3374	25.6829	24.3109
GIPC1	26.3309	26.4706	24.5287	27.0234	26.2686	26.9224	24.3144	26.2506	27.8284	27.2733	26.6451	27.371	25.5855	26.7719	27.5496	26.3173	28.4228	24.1755	25.6948	26.3009	27.6774	26.179	26.5511	26.0563	22.1252	26.5268	24.5111	27.5902	28.1528	26.9342	26.8906
NDUFA9	22.7336	23.657	21.2864	23.6157	21.4763	24.4158	22.3541	22.6891	24.478	22.4375	23.3568	24.2631	23.9667	23.8783	20.4213	24.5896	26.4566	23.6824	23.49	25.3279	26.3063	24.7758	25.2657	22.2201	23.4553	23.3697	21.5812	23.2128	23.1664	25.7961	22.4193
PACSIN3	25.5624	23.7626	22.9423	25.5962	23.8233	24.6227	22.5892	25.2189	24.9181	24.8888	24.6368	24.4904	25.3994	24.1863	22.8402	23.9778	25.4538	23.0501	24.495	24.5139	25.487	24.4581	24.7567	23.9978	23.3762	25.2146	23.9012	25.9823	25.9944	25.1429	25.0459
Csnk2a1	24.0804	24.7529	18.9579	25.6539	23.7317	25.3623	21.6825	22.1915	26.2199	24.0155	24.7879	24.3469	24.189	25.5429	20.1639	24.7755	26.938	21.3266	23.4098	24.8797	27.3118	24.4102	25.5765	22.8583	24.6278	22.2128	21.3963	23.9798	23.8466	25.8676	25.331
ATP6V1H	24.4128	24.3024	23.5219	25.4933	22.2995	24.9082	22.4417	20.7172	25.7757	25.1592	25.9393	21.9663	24.5065	24.9378	21.4322	24.9669	27.655	22.9573	23.7877	25.332	26.3747	24.3911	22.7048	23.3768	21.5714	22.1678	20.144	24.1113	24.9009	25.1975	23.0023
BZW1	25.832	25.3631	25.1623	25.6287	24.7521	25.7075	24.9902	25.8912	25.5143	22.108	25.6734	25.2857	25.5651	26.4	21.1139	25.0419	26.96	25.2319	22.4667	27.2596	26.124	26.8454	26.6277	25.6612	26.1117	25.531	25.4267	26.4772	26.3676	26.1516	21.1827
SRM	21.571	23.4466	22.4099	23.7954	20.6113	21.3519	21.722	21.6856	23.6528	23.3503	23.0138	23.6779	23.4314	23.7119	20.7776	23.8554	25.7827	21.7444	22.5543	24.9276	25.6876	23.173	24.5989	23.4449	24.3997	21.2215	21.0215	21.9862	22.5998	24.5117	22.9428
SLC25A24	24.026	22.6498	22.6287	25.2032	21.9254	25.1862	22.0376	22.3472	24.7406	22.0782	23.6233	22.2677	20.8834	24.3014	21.0149	24.6256	26.7798	21.1542	24.7867	25.3495	26.1096	24.989	23.9223	24.6964	23.8488	24.7964	23.5954	24.659	22.7179	25.6999	21.6114
Grb2	22.9397	24.8624	23.5961	24.6048	23.8917	24.9111	23.3515	24.44	26.1123	23.8714	26.2023	25.3117	23.5279	25.5369	20.3346	25.2873	27.2144	23.7789	24.4337	26.5387	27.0931	25.3481	24.8759	24.134	24.3594	23.9882	24.5691	25.5439	22.7734	26.6017	24.2295
RAP1GDS1	24.3874	22.814	22.5206	24.4755	21.8304	24.5126	22.7424	24.0786	22.9975	22.6254	24.7746	21.9715	21.2951	21.8256	21.6706	20.5725	26.9284	21.5397	21.2407	23.508	23.1685	24.4836	24.7516	21.7544	24.5248	22.384	20.7931	22.6028	21.4872	24.4765	21.7319
TGM2	21.5019	24.3057	20.1799	22.5906	25.5824	25.4935	20.2621	21.3522	22.567	21.9951	22.0769	22.0008	22.297	24.2088	20.3348	24.0834	23.8869	22.0639	25.6481	25.0429	25.3683	22.8281	23.8003	21.5799	20.9525	21.9703	23.9076	22.8238	22.6664	22.8494	22.1198
MMS19	25.5096	20.4768	19.4606	24.7554	23.0286	22.3852	20.67	21.6049	24.8332	22.0818	22.5625	23.2169	22.8264	24.8995	23.2584	25.7398	25.5018	20.6225	23.4063	23.7745	23.8743	25.7694	23.8807	23.1387	24.7091	24.7326	20.6042	22.221	22.6556	24.345	21.6311
KLC3	24.3643	21.071	21.2856	21.8329	21.1724	25.1973	20.8637	24.2	22.5	22.6815	21.7954	23.0495	24.4659	21.8436	20.5701	22.0003	23.5962	19.1798	23.2225	22.7419	24.7159	22.5542	23.2858	22.1762	22.6979	22.4381	20.0938	21.6051	23.6482	22.9594	21.6881
IPO4	22.5253	20.5997	19.7389	21.7561	21.3132	22.8648	20.2576	21.3635	24.1625	20.7269	22.8358	22.6849	21.9745	23.6815	20.105	22.5958	24.9504	21.2133	21.4272	22.5895	24.6471	22.3799	23.5643	21.8194	22.811	22.2002	21.2392	23.0183	22.1645	23.2509	22.2831
PFAS	23.8875	22.7715	22.4559	24.8378	23.3803	24.2831	22.2862	23.9029	24.6568	23.4555	21.0086	22.8152	24.1963	24.7233	21.2566	25.0164	26.2115	22.565	24.0375	24.0076	27.1248	24.9417	24.7473	24.4879	25.2685	24.1073	23.4416	25.1167	25.1056	24.7612	24.7237
RABGGTA	21.7532	21.1049	20.607	24.6101	20.6839	24.8289	20.4456	23.4364	22.1839	21.3834	22.3053	21.4284	21.7055	23.8671	21.2858	20.9818	22.8931	20.3297	22.0246	23.1115	23.9243	21.7167	23.462	24.3123	21.7859	21.5965	20.5058	22.7845	22.9427	24.9999	24.3705
RRM1	21.9972	22.4473	20.4392	23.8157	23.4191	24.2466	22.821	23.7644	24.9654	22.2518	24.054	23.8644	22.8802	24.1963	20.81	24.4199	25.0115	20.7953	23.4609	25.7171	26.1327	24.901	24.6065	23.0726	26.0199	22.0657	22.9897	23.8159	23.6218	25.4357	24.1517
CDC42BPB	23.7139	24.1583	23.4546	24.8675	23.9113	23.3158	20.7081	24.6034	24.4524	24.9321	23.3456	24.9795	24.2481	24.6559	20.3788	25.0787	25.7219	21.0428	24.3019	22.7997	25.6886	21.2652	22.4304	24.3594	22.782	23.0504	21.4993	25.0005	25.362	24.8154	24.7272
VWA5A	23.4697	22.1169	21.394	21.8247	21.6293	21.1295	22.9498	23.4589	22.9304	21.944	21.9862	22.4615	21.3849	23.0135	20.7798	24.3011	23.8682	21.8555	22.6701	27.034	25.6986	23.2051	22.3315	25.0277	24.929	24.3554	22.0614	24.0937	22.7793	25.9514	22.9101
NUP155	22.0069	22.8145	21.5482	23.1698	20.5278	23.5447	20.2611	20.535	23.0745	21.633	23.1133	22.8983	22.0912	22.6322	21.3544	23.2945	24.8753	23.003	23.4224	23.5199	25.9588	22.9591	22.6707	23.9675	22.0666	20.7128	20.2103	23.4571	21.9962	25.486	22.8046
MGEA5	23.499	20.9598	22.4313	23.3005	22.551	24.078	22.9252	19.6694	24.6695	22.4779	21.4894	24.0669	24.2889	22.929	21.1958	22.7638	23.801	22.3855	23.5393	21.4581	25.0878	23.5209	20.9839	21.1003	20.1616	22.0912	21.941	24.34	23.5631	23.1892	21.8632
COL7A1	23.328	20.3834	20.3028	24.554	23.8263	23.9696	20.0027	24.3578	25.0301	21.9443	21.403	21.9543	24.7025	23.8244	20.6007	21.8587	25.3011	20.7433	22.8882	23.2989	25.4538	22.0255	22.5281	23.0364	21.6305	22.7416	20.0376	22.4905	23.4092	22.8563	23.0302
FAM83B	23.7476	23.3377	22.9915	24.2899	23.3399	25.0639	22.0699	24.7009	24.9718	21.6434	22.0564	24.4102	21.7588	23.992	19.8073	24.405	25.5488	22.7576	24.0925	24.058	25.9108	24.2429	23.9218	23.5235	24.6132	23.6884	23.1831	23.6394	24.4354	24.5186	24.0573
CD109	22.2841	22.037	20.2719	23.2245	21.8631	24.1679	20.3558	22.0237	23.8867	22.7077	23.0959	22.3534	22.1424	22.9096	21.1564	22.2978	25.9773	20.349	21.3435	23.2774	24.9234	22.4787	24.5439	22.6177	22.6707	22.3375	20.8109	22.4976	22.8581	24.2986	21.202
Flot2	22.926	22.4455	19.4969	22.3085	22.2064	23.7082	19.6339	22.1224	23.4364	21.1924	22.2188	22.8831	22.6703	24.3517	21.1783	23.7099	24.0232	20.5178	22.8101	25.0426	26.1201	24.2575	23.8015	23.1776	21.5772	22.6719	20.6626	22.6214	22.9593	25.0407	21.9504
GBF1	20.9579	22.4742	23.1908	24.911	22.8822	23.7971	20.1983	23.3325	24.8492	21.9751	22.7407	23.8853	21.2914	22.6724	22.0235	23.4624	26.5696	24.237	25.3062	24.6111	25.1056	24.1276	23.9312	23.8232	21.7938	22.6117	21.1628	21.7814	22.7154	24.331	22.5384
LAMC1	21.9582	24.5082	21.7925	21.7561	23.0689	25.8393	19.564	23.3927	25.3922	21.6795	23.0066	22.8378	21.5067	21.8956	20.9804	23.3257	25.1482	22.717	22.2208	24.7473	25.3874	23.015	25.2632	21.9238	21.5037	22.0804	25.1507	21.6413	22.1728	22.5544	21.8587
Hist1h4a	31.1353	31.6687	30.3456	32.7302	31.2997	32.8967	30.3335	30.6956	33.5478	30.7725	32.3258	32.4394	31.5283	32.7463	29.0256	32.2912	34.2978	30.3385	31.9815	33.8969	34.4784	32.7909	33.3062	32.0459	32.4784	31.6132	30.3628	31.6172	31.9882	33.4841	31.3277
PFN1	29.6396	29.5931	28.0772	30.2325	29.3998	30.2465	28.0191	29.0428	31.4166	28.9622	29.9828	30.4008	30.1761	30.5723	27.175	29.9686	31.5563	28.6269	29.3528	30.5824	31.5641	30.1826	30.278	29.4978	29.5445	29.8185	28.9638	30.08	30.8134	30.976	29.7477
IDH1	26.8804	26.8982	25.8593	27.5808	26.177	27.8146	25.3291	25.802	29.0787	26.5454	27.5017	27.1651	27.3735	27.9128	24.6128	26.9895	29.8137	25.3632	26.6828	27.8779	29.2554	27.9058	28.0408	26.3837	26.4934	27.3066	25.2253	27.2495	27.5879	28.5773	26.0909
GOT2	26.4388	26.7631	25.7111	27.8921	26.3112	27.8478	25.2114	25.8721	28.9643	26.2673	27.4132	27.3875	26.875	27.8646	24.3226	26.7112	29.5563	25.4974	26.7005	28.5204	29.1962	28.4354	28.2428	26.8266	27.5017	26.7287	25.0444	27.2251	27.6758	28.7171	26.296
RPS12	27.5614	28.0619	26.0548	28.3252	27.1679	29.0048	26.0553	27.2308	29.9349	26.8787	28.5091	28.7841	28.0806	28.69	24.3984	27.2901	30.2814	25.6549	27.1571	28.8599	30.057	28.2553	28.7673	27.1093	27.8834	27.6355	25.8421	27.6703	28.5393	28.8289	27.2803
RBMX	26.3254	26.8824	25.6338	26.9256	25.7967	27.3832	24.9473	25.9287	28.2948	25.595	27.4833	27.5214	26.7075	27.5485	23.3056	27.6949	28.9581	25.3615	26.4887	28.1825	28.9793	28.0176	27.9714	26.738	27.7268	26.8451	25.479	26.9412	27.5786	28.4733	26.7312
DDX39B	26.038	26.3757	24.7164	27.4489	26.1557	27.5954	25.3928	25.7611	28.4176	25.9768	27.1788	27.5263	26.6942	27.5382	24.5775	26.6034	28.9203	25.3161	26.0493	27.7821	28.9922	27.2167	27.4466	26.4189	26.6823	26.638	24.9492	26.9534	27.2782	27.9711	26.2948
RPS25	28.1312	27.8524	26.9225	29.5945	28.1168	28.6578	27.1191	27.7895	29.8121	28.0116	28.6927	29.6141	28.5304	29.4882	26.1084	28.1261	29.8736	26.4275	28.2056	28.2252	30.2709	28.7167	28.9807	28.1121	28.4974	27.9951	27.4273	27.6691	28.8815	28.9772	27.6786
FBL	26.1846	25.9832	24.6628	27.0942	26.225	27.123	25.1976	25.5742	27.9916	24.1522	26.7512	27.3182	26.3303	27.3754	20.3835	26.3986	28.6101	24.6684	26.3748	27.5453	28.743	26.9333	27.4241	26.1851	26.9096	25.853	24.9767	26.0377	26.7155	27.5273	25.7345
ETHE1	25.8121	25.1223	24.2407	26.7713	24.8507	26.1493	23.8119	24.4521	27.3253	25.0131	26.0725	26.3028	25.8063	26.3708	23.4686	25.4589	27.8188	24.7056	25.3948	26.6621	27.8166	26.2573	26.4271	26.0088	25.1603	26.2019	24.1632	26.9436	27.3685	27.3312	26.04
MAPK1	24.8767	25.8173	24.4092	26.3761	24.8884	26.6458	24.0177	25.0091	27.625	24.7352	25.237	26.0132	25.7403	26.4631	23.6984	25.637	27.8028	22.7195	25.3275	26.5185	27.737	25.5769	26.2103	25.2832	25.2733	25.5734	23.271	25.7656	25.7707	26.6615	25.3615
ZYX	24.3209	25.5316	24.2392	26.1864	24.8081	26.5616	22.0256	25.3241	26.948	24.5873	26.4921	26.5313	25.9658	26.2784	24.6313	25.7812	27.6531	25.0517	25.9711	27.2332	27.8431	27.1704	26.7519	26.3551	25.95	26.6566	25.9923	27.1072	27.6247	26.7016	26.3667
CD44	26.3983	26.3278	25.2953	27.3225	25.9943	27.2542	24.9835	27.1844	26.467	25.5031	26.059	27.7398	26.8942	27.1175	24.1805	27.1031	29.2028	26.5268	27.6822	29.0772	29.9775	28.6792	27.1652	28.1867	27.8714	27.148	26.4002	28.2544	28.8135	28.338	28.5784
SET	26.2013	27.4503	26.1935	27.0656	24.8596	28.0241	25.6159	25.9206	29.5345	25.988	27.7372	27.3109	26.9905	27.9643	23.7785	28.2251	30.061	25.8325	26.8136	28.8146	29.4209	28.5067	28.5648	26.9804	28.0563	26.1738	25.2651	27.18	27.9446	28.8334	26.288
TXNL1	26.5741	27.0343	25.4168	27.6246	26.305	27.5718	25.3371	26.3904	28.4787	26.7899	27.3525	27.4842	26.6598	27.5161	25.8356	26.9091	28.9964	25.0559	26.5683	27.3463	28.823	27.229	27.6625	26.3022	26.7529	26.5636	25.5894	27.2341	27.4969	27.8253	26.4493
TST	26.1395	26.5243	24.6531	28.213	24.9825	26.7723	24.1714	25.2044	27.6767	25.5154	25.8612	25.7994	25.1738	26.5209	23.8613	26.1579	28.808	24.3104	25.7527	25.7674	27.8306	24.9162	26.3162	25.1552	24.6195	25.8688	24.0588	25.8958	25.4401	26.7466	24.7133
H1FX	26.2672	25.1851	24.4209	26.7313	25.5003	26.3568	24.9753	25.91	27.2066	25.6121	26.1186	27.1082	26.1516	26.6596	24.7115	27.3174	27.4606	25.4074	26.314	27.2661	28.1177	27.2999	26.8946	26.4484	26.6146	27.1557	26.2432	26.5619	27.4629	27.7311	27.0332
COTL1	25.008	25.8769	25.2109	25.9947	24.839	25.6666	25.5468	26.2415	27.0918	25.4516	25.7484	26.8569	26.7376	26.8163	20.4652	28.224	27.627	27.0881	26.9744	27.7558	28.1076	28.2313	26.7446	27.784	27.8957	27.9791	27.3535	28.0761	27.7445	28.7933	27.974
TMPRSS11B	27.3688	27.8002	24.8806	29.4134	26.1014	28.1005	24.8272	26.5603	29.3653	27.0692	26.2	26.6512	25.5121	25.5608	24.8148	26.0886	29.0789	22.6559	26.2393	22.5163	25.5343	21.9291	25.3647	23.8914	22.4381	25.2013	22.9975	24.1232	24.2057	24.7697	22.3745
STOML2	24.3003	24.2826	22.9937	25.8435	24.1288	25.782	22.4179	23.6811	27.0117	24.3305	25.307	25.9403	24.7764	25.6741	22.3242	25.0051	27.7086	22.2236	24.6089	26.3874	27.2936	25.464	26.0875	24.8065	24.6905	25.1649	23.8291	25.6786	25.587	26.5223	24.4822
TWF2	23.9224	24.3503	22.7453	24.9007	24.5916	25.2083	24.1804	23.9559	25.8185	24.6002	25.3073	25.361	25.4986	25.9707	24.0594	24.5176	27.1151	22.9116	24.8283	26.1655	27.086	26.0129	26.0234	25.3449	24.8823	25.4572	21.3407	25.9422	26.0215	26.9549	25.5769
DHRS1	24.2082	23.919	23.6261	26.9402	25.6301	25.9866	24.3457	26.0297	28.4821	22.1887	25.5149	27.4379	25.8236	25.6082	19.9613	23.3761	25.248	21.6118	22.6708	25.1379	27.5533	22.3551	26.9278	21.8395	22.9896	21.728	21.2793	23.3723	23.217	25.2527	22.0536
UBA2	24.449	24.1907	23.2007	25.2528	24.0482	25.0928	22.9289	24.7549	25.6313	23.8744	25.058	25.6126	24.7536	25.2114	20.4449	25.141	26.7268	23.5803	24.6132	25.6517	26.8714	25.5209	25.5437	24.7528	24.9259	24.8796	23.5151	25.4655	25.3367	25.938	24.8309
NUDC	24.7031	25.3445	24.0217	25.9617	24.6815	26.2164	23.5471	24.727	26.6815	24.5974	25.8863	25.6453	25.2449	26.1237	20.333	25.5768	27.37	23.8283	25.3879	26.3191	27.6633	26.2316	26.1573	24.9943	25.9209	24.8531	24.0357	25.0193	25.4066	26.2037	24.3708
CRYAB	27.2718	27.7465	23.243	28.8228	26.9722	27.7546	25.5782	28.146	29.2015	28.4983	27.679	28.0138	26.5869	27.8108	25.7214	24.4631	26.0761	22.8594	23.3412	22.1621	24.1787	23.1516	26.2713	22.9457	22.9538	24.0665	26.5587	24.6377	25.4811	22.9968	22.376
ESRP1	23.3169	23.7442	24.1131	26.1375	24.8072	26.1953	23.3902	26.045	27.4054	24.8605	26.1056	26.0826	25.2708	26.3797	20.5399	24.209	27.6959	23.9186	24.7055	24.6994	27.0434	25.5955	25.9917	24.1463	24.9723	24.3382	22.6669	24.4637	24.5595	25.5879	23.5863
HIBCH	25.9985	26.2752	24.0263	26.283	25.202	26.9369	24.2339	25.0983	28.2415	25.9492	26.45	27.0119	26.0867	26.7789	23.7983	25.5939	28.5746	24.631	25.3594	26.702	27.1213	26.4535	26.9093	25.9918	25.1735	25.7288	24.702	25.7415	26.2504	27.9668	25.8462
FDPS	24.9627	25.2337	22.9965	26.3776	23.8701	26.215	23.5758	24.3572	26.1568	24.8291	25.6596	25.7232	25.4558	24.9102	21.8973	25.5168	27.8328	24.09	24.8356	26.6065	28.83	26.2272	27.109	24.9897	25.8643	21.5884	24.0352	25.29	25.2661	26.6319	22.6571
HNRNPH3	24.9774	25.2315	23.9394	25.8862	24.3252	25.9408	23.6675	24.2789	26.3228	24.3956	25.2288	26.1348	24.888	25.9244	22.4416	25.9366	27.1362	24.3073	24.7118	26.2967	27.0694	26.1333	26.4067	25.7309	25.7383	25.0121	24.3401	25.7771	26.2176	26.3707	25.6513
ETF1	24.9032	25.3361	23.6356	25.9102	24.9326	26.3913	23.959	24.4536	28.0571	24.791	26.055	25.9707	25.205	26.4169	22.641	24.5504	27.8147	23.2009	24.8677	26.3638	27.6623	25.6439	26.3562	24.7987	25.4668	24.3903	23.3924	25.2462	23.5042	26.5071	24.9213
44814	24.7323	25.4783	23.143	25.386	24.3296	25.8198	23.1192	24.6122	26.9103	25.0464	25.4997	25.8786	24.5278	25.6207	21.3074	25.1606	27.2409	22.4563	24.6713	24.976	26.4218	25.5005	25.2881	24.4616	24.7295	24.7369	23.6256	25.0569	24.9149	25.4056	24.4309
ATP5F1	25.4472	26.2365	25.0914	26.6157	24.5905	27.2098	24.0532	24.9684	28.0948	24.5622	24.0478	24.4684	24.7392	25.7969	21.4118	26.8768	29.3691	24.4026	25.4635	27.8086	28.2797	26.8431	26.7352	24.7643	25.9475	22.3376	21.8886	23.533	25.047	26.2002	24.9723
NUCB2	25.157	25.551	23.2764	25.7909	23.5443	26.2566	22.9475	24.324	27.7935	24.4601	25.6324	25.2097	24.6758	25.8855	20.3314	24.9518	27.7029	20.0169	23.9744	24.9277	25.8019	22.7357	25.3751	22.5794	23.7651	24.0127	20.8797	23.79	23.3978	24.6278	22.3277
PITPNB	25.5536	25.6494	24.0781	26.5245	25.3934	26.1294	24.0408	25.3878	27.3012	25.6252	25.9803	25.7016	25.9935	26.2127	20.711	25.091	27.8191	23.6618	25.0615	25.8243	27.3809	25.3466	25.0309	24.7996	24.6347	25.1988	23.8856	25.4913	25.5774	26.3888	25.4601
TMPRSS11E	26.1992	27.0662	22.218	27.9211	25.5091	27.0145	22.1067	27.0227	28.6979	26.0474	22.1856	24.8775	22.9622	26.3754	24.2449	24.9041	27.962	22.2405	23.3393	23.8084	25.1585	22.9028	24.8893	20.513	21.0664	21.9903	20.9462	22.8925	22.4948	24.2207	22.3943
PICALM	25.2954	24.7662	23.6402	25.4248	24.7255	25.3619	22.647	24.5352	26.3123	23.886	24.7745	25.592	24.966	25.3205	20.3628	25.6503	27.1294	22.1605	24.5162	25.8463	26.8301	26.2489	25.8227	25.5016	25.0859	25.2438	22.2771	25.2464	25.8586	26.4414	25.1272
GPD1L	24.472	25.0296	23.7495	26.0849	23.5371	26.1991	23.1152	23.9977	27.6353	25.1131	26.0498	25.217	24.5447	25.6644	20.6826	25.3976	27.6034	22.8275	24.0047	24.872	26.4409	24.4685	25.6083	22.5431	21.6978	24.7375	23.1536	24.8136	21.8679	26.3193	22.5657
PACSIN2	23.9717	23.4912	22.4008	25.0818	24.452	24.9625	21.7257	23.6163	24.2319	22.0745	24.5159	23.1368	23.5947	25.3913	21.1548	24.2432	26.2552	22.4789	24.647	25.455	26.7599	25.4129	24.9532	24.7325	24.4148	24.1205	23.1557	25.1052	25.3121	25.3431	24.2565
TLDC1	24.6561	22.2427	22.8208	25.2732	24.688	25.0823	19.8696	25.4325	22.377	24.0678	24.7728	25.2115	24.1828	22.4554	21.7295	23.3037	25.8226	23.3802	24.4519	22.1959	26.1819	22.9609	25.0375	21.5057	22.5419	22.3103	20.5328	24.9502	23.149	22.6316	24.4178
SMS	21.3977	20.7081	21.1531	21.7435	21.5209	22.6289	19.9607	21.5164	23.4753	20.9947	20.661	23.6212	22.0406	22.8114	20.003	21.4389	23.857	20.6728	21.0823	22.5647	23.4978	22.1482	22.5211	21.8236	22.7333	22.8925	20.1119	23.1564	23.4293	22.8699	22.6775
SART3	22.4157	24.2254	23.7288	24.9335	24.1135	24.9535	21.7143	24.1192	23.2502	22.0184	25.05	22.8663	21.6318	22.8554	20.5742	25.0653	26.3395	23.5836	24.5103	25.7118	27.1625	25.1498	23.9259	20.9869	24.8937	22.4043	23.6811	24.3458	25.2426	25.1876	24.6242
SSH3	24.876	24.4795	23.1465	25.0994	23.8502	25.199	20.4009	25.026	25.7675	23.7576	25.4109	24.9807	22.3366	23.4865	24.5424	24.0175	25.8035	22.8276	24.145	24.096	24.808	24.3171	23.9675	24.7319	22.9159	24.4956	21.463	24.9765	24.6835	23.6078	21.6515
LANCL1	22.3127	22.0632	23.0168	24.1353	22.6709	26.1666	23.2849	24.361	25.4961	20.9772	24.5219	23.3588	21.6557	22.6562	21.2303	24.8846	26.0778	22.0216	21.9364	24.2166	25.4978	23.5557	24.5822	22.5058	21.6288	22.7196	23.6197	22.8684	23.671	24.826	21.105
EMC1	21.5472	20.9553	20.2559	24.691	21.391	21.3137	20.6777	20.5451	23.3286	20.8983	22.6369	22.2561	21.7968	23.86	20.8365	21.1836	24.7295	19.7343	24.863	25.5025	25.2571	21.4564	22.6601	21.5862	21.5592	21.5942	20.4481	22.0943	22.2665	22.1315	22.5211
NUP153	22.7616	20.9931	23.8411	21.8328	24.3873	23.3965	23.2108	24.045	22.5136	20.7654	23.8032	23.7073	22.7337	24.2853	20.6096	24.7956	25.979	23.3473	24.0008	24.4015	26.1423	24.1598	24.3519	24.2578	23.125	24.6196	23.6931	24.998	25.9083	24.312	22.537
THOP1	21.2325	23.6586	23.3836	25.776	24.2859	24.8274	20.4102	21.03	22.2087	21.434	22.1776	23.7532	23.5091	24.6408	19.9933	24.3844	25.2646	21.1035	24.0997	24.6217	26.6068	22.5755	20.8481	24.292	23.9722	21.6205	23.4113	21.9714	22.3176	24.1031	22.9265
ARHGEF10L	22.8012	23.4284	21.9283	24.8291	22.9401	24.4164	20.1299	23.0061	26.8118	23.4109	23.9529	22.3666	23.6517	23.5115	21.5521	22.3187	26.6118	21.0195	20.8074	23.9697	24.9764	22.3655	24.9388	21.2375	22.3786	22.9798	20.2938	23.2112	22.8717	21.8263	22.7335
MYO5B	21.3917	24.152	20.5637	25.8405	21.6636	22.1092	20.1891	21.7341	23.3534	22.0502	22.0975	22.8383	22.6573	22.8784	19.5264	22.136	23.3672	20.8947	25.0895	22.6778	22.8651	21.7375	22.5726	22.2776	22.3165	21.6039	21.3656	22.0724	22.0422	22.9782	22.0551
HBB	34.2396	34.5542	30.9801	34.2341	35.1358	35.9938	30.7717	32.9525	36.0954	34.575	33.6151	36.1922	35.3133	37.0474	29.9925	32.8046	35.6856	30.2557	33.9749	34.861	34.8894	33.4799	35.3412	33.0902	35.8805	34.9695	30.4136	33.5199	35.0634	34.638	32.0349
PRDX5	29.0396	28.5536	26.8647	29.8068	28.6006	29.1068	27.557	28.0105	30.9173	28.4999	29.1315	29.747	29.6248	29.87	27.2354	27.5598	30.6552	26.4902	28.0203	28.8001	29.7023	28.2684	29.085	27.541	26.764	28.6651	26.9658	28.9081	29.5294	29.3391	27.5419
TXN	30.3594	31.9852	29.5867	31.3308	29.4469	32.3319	29.0615	29.3595	33.6196	29.7813	31.5177	30.8105	30.7655	32.0747	27.6927	30.4992	33.8154	28.7916	30.0196	32.0971	33.1759	31.075	31.9371	29.7552	30.6303	29.5294	27.8304	29.3963	30.8415	32.0435	29.1588
RPS10	27.4853	28.1479	26.3338	29.0161	27.5028	29.0085	26.489	27.4568	30.2833	27.2286	28.7561	28.448	28.198	28.9736	26.0293	28.0479	30.3495	26.2248	27.5068	29.0694	30.1722	28.6518	29.259	27.6493	28.6086	27.8547	26.8657	28.3191	28.5232	29.4156	27.6793
RPL29	29.1286	27.5191	27.3054	29.9131	28.5662	28.9298	27.6069	29.4701	29.6876	29.0296	29.0014	30.2937	29.6882	29.5298	27.7534	29.2612	30.2075	28.1019	28.6603	28.8799	30.4023	29.3046	29.3624	28.9362	29.2342	29.4376	28.4223	29.1656	30.3321	29.4918	29.2987
RPL12	28.1416	28.1414	26.1637	29.2688	27.8897	29.0507	26.9135	27.6837	30.0919	26.9402	27.9086	29.0049	28.7195	28.8513	26.0972	27.6147	30.3977	26.3082	28.0681	28.5549	29.9959	27.9223	28.5734	28.0273	26.6755	27.7354	25.8621	28.5254	29.3084	28.7832	27.8312
RPS20	29.307	29.3611	27.7469	30.2367	28.9397	30.1708	27.9234	28.9766	31.0251	29.0513	30.2735	30.45	29.8057	30.5031	27.4803	29.3832	31.3576	27.5737	28.8425	29.9473	31.2301	29.962	30.3284	29.0051	29.7621	29.0065	28.1748	28.8784	29.8701	30.1037	29.2691
PRDX3	26.127	26.5818	24.1955	27.2447	26.2317	27.398	23.2961	24.4472	28.5137	26.0144	26.5447	27.785	26.3977	27.3397	23.7848	25.8051	29.1212	24.0099	26.0804	28.0171	29.0729	26.9362	27.3804	26.5736	26.4541	26.7162	23.0398	27.3076	27.4292	27.923	25.916
RPL31	28.6254	28.2253	27.4565	29.6357	28.4157	28.7457	27.4658	28.9146	30.0392	28.6657	29.1261	29.8942	29.3103	29.758	27.1505	29.0946	30.7281	27.5972	28.3716	28.9819	29.8319	28.9799	29.4551	28.558	28.5111	28.745	27.4182	29.1491	29.8268	29.2931	28.448
RPL34	28.1065	26.6633	25.7393	29.2255	27.5441	27.2539	26.2147	28.4413	27.7471	28.045	27.7088	29.238	28.6037	28.9693	26.167	27.9374	28.7022	26.969	27.6818	27.3438	29.1568	28.4703	28.1776	27.9495	27.9233	28.5236	27.5301	27.6419	28.9723	28.3719	28.6613
Arpc4	26.3958	27.052	26.4171	27.4853	26.152	27.4395	25.9591	26.1279	28.5256	26.6137	27.5362	27.265	26.8616	27.7698	25.2973	26.7945	29.1111	25.7308	26.6687	28.2429	28.8521	27.8841	27.8171	26.6473	26.8602	27.3096	25.1726	26.986	27.0297	28.0707	26.1906
ARPC3	25.6211	26.4397	25.1294	27.1745	25.2189	27.5145	24.1865	25.1297	28.6494	25.1437	26.9972	26.4188	25.5894	27.108	23.3826	26.8566	29.0388	24.7723	25.57	27.7371	28.5658	27.027	27.1001	25.8508	26.073	26.0742	24.0378	26.0327	26.5058	28.0568	25.0753
AKR1B10	23.0553	26.9103	24.5921	27.457	25.2815	27.554	24.5173	25.3532	28.5003	24.9338	26.3955	25.9619	25.3944	26.8289	22.8397	25.4019	27.9876	21.9044	23.627	25.0691	28.7168	23.2653	26.0906	23.0269	26.312	21.8869	22.2025	21.0558	24.1774	25.12	23.6665
PSMA5	27.202	27.8082	26.6475	28.4911	27.0475	28.6346	25.857	27.3772	29.385	27.5441	28.445	28.6758	28.2743	28.497	25.4428	27.5754	29.7426	26.4982	27.282	28.7015	29.5556	28.8228	28.5828	27.861	28.0607	27.7672	26.3548	28.1386	28.8376	28.8021	27.7446
rps15a	25.401	25.1725	24.6486	27.0209	25.3299	27.1642	24.9461	25.8475	28.129	24.9989	26.1019	26.1665	26.5457	26.8833	23.3159	25.9391	28.7719	24.5427	25.4936	27.3862	28.565	26.7419	27.0938	26.1719	26.0972	25.9117	24.4014	26.4402	26.6547	27.098	25.986
HNRNPA0	26.0364	25.8759	24.5025	26.9589	25.9414	26.9959	24.4395	26.078	27.5511	25.5168	26.9772	27.5444	26.6857	27.3281	23.8586	26.2994	27.9241	25.5582	26.2927	27.182	28.1675	27.3187	27.3216	26.7256	27.1114	27.1391	25.7925	27.171	27.8728	27.8436	26.8187
ARHGDIB	25.3629	26.3686	24.0625	24.9574	25.1168	27.0501	24.3426	26.2098	27.7215	24.3922	25.96	24.9561	25.1443	26.2105	24.3582	28.0665	28.2945	25.365	27.3516	29.165	29.4035	28.6084	26.344	27.6377	27.4661	27.0997	25.2475	28.0101	27.8415	28.7945	27.3547
GRHPR	26.0588	25.3727	24.3817	26.8919	25.557	26.9705	23.6892	25.265	28.0252	25.1689	26.1782	26.2391	25.5323	26.6782	22.6512	25.3841	28.119	22.6158	25.8622	26.8382	27.8614	26.0004	26.905	25.2836	25.1531	25.8815	23.4611	26.0227	26.5277	27.2366	24.9223
MTAP	24.8854	25.085	23.5706	25.6817	24.8073	26.2975	23.6887	24.7682	27.1924	24.2776	25.3957	26.1276	25.34	25.5863	21.8259	24.6077	26.8403	23.027	24.7232	25.8135	27.2546	25.4681	25.4688	24.6577	24.7033	24.5118	23.8988	25.2405	25.5376	25.8967	24.7955
SAFB	25.6922	25.2295	23.9183	26.1728	25.7242	26.1692	24.6673	25.487	26.8495	24.7353	26.0733	26.6645	26.4123	26.3674	24.5091	25.7113	27.5451	24.51	25.8074	26.9538	27.729	26.3867	25.9774	26.5453	25.7826	26.3343	24.8359	26.7789	27.3356	26.2186	26.4969
IL18	26.439	26.6344	23.7855	26.6427	25.4802	27.2758	24.5799	24.8147	28.1634	26.4414	26.6291	27.0484	26.0767	27.0044	24.1955	24.6209	28.0578	22.664	24.7021	25.4178	26.8208	24.7574	26.0812	24.5434	24.0478	25.8229	22.6662	25.6762	26.8968	26.2056	24.0649
DDOST	25.6027	25.7425	24.6625	26.8498	25.3374	26.577	24.5599	24.9581	27.7488	25.5494	25.8523	25.8117	25.3506	26.3486	23.8038	25.2265	28.2557	24.0201	25.7696	27.3929	28.1857	26.8267	26.4894	25.4276	25.952	25.57	23.6272	25.1033	25.1908	27.3268	21.7374
PMVK	26.3597	25.6081	23.9207	27.0418	25.5611	26.33	24.1075	25.8654	27.6332	25.68	26.2032	26.8488	26.1898	26.8688	24.3235	24.9802	27.8279	23.4399	25.3028	25.4304	27.2396	25.6802	25.8146	25.313	24.7871	25.7329	23.9934	25.3556	26.2901	26.417	25.2349
WASF2	24.9627	24.8737	23.6942	25.7553	24.1009	24.7373	23.3218	25.0179	26.8565	24.3426	25.2273	25.3774	25.1792	25.5145	23.3158	24.6581	27.0523	23.8142	25.3344	25.6956	26.9032	25.3938	25.6835	24.8504	24.6634	25.0779	23.023	25.3979	25.7325	26.1727	24.0456
OSTF1	25.0163	25.3488	23.0001	25.7041	24.6159	25.9946	22.684	24.179	27.4397	24.8516	25.6285	25.5222	25.5094	25.9339	23.1589	24.2578	27.2342	22.727	24.2785	25.9864	26.4746	25.4988	25.4958	24.8494	24.2369	25.471	22.9705	25.409	25.4121	26.1927	24.6793
PSMA4	20.6054	24.7231	23.2698	23.8044	18.9452	26.0835	20.5512	20.3267	26.5965	22.4518	23.6954	21.9184	20.5877	23.0314	19.1625	24.4699	27.8757	20.8623	21.7715	26.3266	27.2504	23.4246	25.1366	21.2782	24.4401	19.5408	19.3666	19.9252	22.3515	26.3888	18.2827
EIF3F	23.8011	24.2324	21.741	24.9002	21.9921	24.9922	22.3143	23.0135	26.5563	24.1542	24.1514	23.0772	23.8753	26.1367	22.1848	23.7155	27.3447	21.8866	23.5326	25.4601	27.2925	25.6196	25.591	23.8025	24.9066	23.7817	20.7523	23.7775	23.8408	26.189	22.7111
CMAS	26.0329	26.0388	23.8467	27.0471	25.4726	26.6362	24.0639	25.2611	27.9402	26.0127	26.287	26.3379	25.2318	26.3349	23.9188	24.9271	27.4924	23.0077	24.967	25.1644	26.0938	24.4572	25.5159	24.4089	20.8631	25.6082	23.6367	25.7274	24.95	24.9733	24.7094
PTBP3	25.6534	25.6128	24.4031	26.5013	24.5377	26.6705	23.8431	25.5778	27.4398	25.6224	26.1833	26.3727	25.0016	25.906	23.5773	26.2604	27.8847	24.3717	25.4329	26.7189	27.888	26.5888	26.5966	24.4611	26.5211	25.2211	19.8128	25.7637	25.067	26.3494	22.6575
OAT	24.0513	23.8937	23.6908	24.6397	24.0502	25.8319	21.9149	22.3613	27.2636	21.7536	25.7055	26.0275	24.5472	25.8664	20.2842	23.6852	27.8403	23.0869	23.6307	25.3995	27.7426	25.3166	25.6754	23.9203	24.4964	23.431	21.6735	22.8047	24.3251	25.9864	21.4577
SDHB	25.9721	25.5163	24.5824	26.4499	25.6463	26.056	24.0682	25.1815	26.4301	25.3313	26.2575	26.9149	26.2255	26.7549	23.2279	25.9123	27.3372	24.8642	26.07	26.978	27.2063	26.888	26.0964	26.2181	26.0879	26.4035	24.712	27.0368	26.8446	27.2963	26.2485
CHCHD3	24.8715	24.7939	23.1754	26.2207	24.272	25.0968	23.0098	24.9551	26.4082	25.2802	25.6276	25.1681	24.9732	25.5069	23.4639	26.0436	26.6756	24.003	25.0292	25.9533	27.059	26.9468	25.273	25.9719	26.2979	25.817	25.1913	26.1174	26.6913	26.431	25.9445
C4BPA	23.8984	24.5534	24.1493	23.7974	25.5327	26.1194	21.9746	22.2978	28.1038	22.8053	25.8835	23.1823	23.8457	25.5002	19.949	24.4656	26.149	22.6161	24.0263	27.0781	25.4698	25.5567	25.2487	24.7259	24.8679	25.1573	23.4737	23.7376	23.5733	25.0086	24.4439
LYZ	24.8602	27.0776	24.9063	28.1381	26.3778	24.6851	31.269	23.8311	28.2907	25.0297	25.8972	28.5031	24.6651	26.8923	22.2839	26.8327	27.2147	26.8116	24.6623	28.5996	29.3062	28.8702	26.2462	27.295	27.1308	24.0193	25.8288	25.0929	26.2889	26.6414	27.2477
SNX1	24.6535	24.6061	23.4844	25.6894	24.0768	25.4968	23.0053	23.9757	26.5185	24.2221	25.4257	25.2705	24.9318	25.2758	22.4332	24.4861	27.2932	23.3343	24.4582	26.0264	27.0971	25.7251	25.7315	24.6099	24.6074	24.1581	22.9508	25.3229	25.4457	26.1536	24.4
ACOT7	23.6585	23.9202	22.9689	24.9294	22.6091	25.6598	22.0303	22.2309	27.1311	22.2617	23.4715	24.473	20.5993	24.259	20.7756	24.9399	27.3714	23.7183	23.7086	26.3017	27.2972	25.9561	25.6242	24.776	25.0275	23.7245	21.642	24.8169	24.5634	26.0846	24.2304
MAOA	25.0546	25.0121	24.4394	26.1316	24.5737	25.9899	23.3853	24.2074	26.614	25.3509	25.8104	25.5203	24.9736	26.2778	20.3704	25.6679	28.3413	24.4237	25.3795	26.6505	26.9757	26.2737	26.1985	24.944	25.4197	24.8152	23.5343	24.6086	23.047	26.3326	24.8978
CLU	24.8337	24.1035	24.4111	23.9575	25.1327	25.7706	23.6352	23.7893	28.3799	20.7795	26.4955	25.2622	24.3115	25.7502	21.032	25.6732	26.6433	22.1816	24.9445	27.4368	26.3042	26.6982	25.9405	24.5841	25.7336	25.4956	23.4366	23.6016	26.337	26.1786	24.3452
HPGD	25.8886	22.9316	23.4057	26.0369	23.8312	24.604	21.6118	21.7096	22.5898	24.809	21.9042	22.1183	24.144	24.0237	24.8406	23.9357	27.4638	23.578	25.3063	26.3565	27.7682	27.4101	24.8121	24.8552	25.516	26.1538	23.4956	25.5535	25.7325	26.6033	24.6422
FAM213A	24.4184	24.0674	23.6624	25.9108	24.4528	26.7129	20.5099	23.4956	27.216	24.0408	25.2058	26.2941	25.2451	25.8336	21.1978	24.2355	27.6672	20.2938	24.1477	25.0119	26.5989	23.4284	26.2451	24.0042	23.3514	23.7868	21.9509	23.7307	22.8919	25.4626	22.9398
SBDS	23.9455	25.7082	24.0147	25.7051	24.5966	25.7958	24.2218	23.9109	27.3001	21.1228	25.5662	23.5795	24.2716	26.2328	21.4887	24.8159	27.3193	23.4328	24.2903	25.7546	27.2575	25.4818	25.8723	23.9925	25.42	24.4338	23.2928	22.9674	23.0714	25.7168	22.6646
CTSG	24.5336	23.3284	23.1723	23.7335	23.821	24.6413	24.4942	21.5419	26.3308	22.8585	22.186	25.4887	24.9805	24.7724	20.6264	25.0557	26.9849	24.115	25.6804	26.8242	26.9628	27.4558	24.6283	26.9442	25.1786	25.4463	24.6991	23.4336	26.5859	26.3065	25.9918
44812	23.7713	24.0288	23.3885	26.0402	23.851	25.7969	23.8923	24.9853	26.5945	24.9122	24.4468	24.8981	24.5022	25.1938	25.3001	25.1164	26.9354	22.7806	24.2391	25.6717	26.3547	23.9685	25.7658	24.8115	24.1841	24.9331	23.7016	25.1816	26.3263	25.8572	24.871
OGN	23.4691	23.552	19.6324	25.5269	23.4504	27.307	21.8863	22.0967	29.9121	21.4169	21.9389	25.4388	24.4035	21.8259	21.2919	22.1823	25.3067	22.8158	25.4542	26.8938	26.1108	25.4104	28.0971	24.6151	21.3091	26.2317	25.9798	26.2548	22.2554	24.7552	22.178
Gnas	25.1068	24.7666	22.9662	25.5279	24.5633	25.4909	23.5041	25.0671	26.8309	22.3734	24.0523	24.5668	25.4561	25.1965	23.9041	24.9437	26.6663	23.9378	24.7165	25.4737	26.2539	22.2992	24.6248	25.5249	22.9775	22.3462	23.9595	24.7327	22.7551	24.7326	24.7748
LMAN1	25.556	24.5185	23.9089	25.3253	24.6555	25.8017	23.0509	23.7987	26.772	24.8418	21.9332	24.8657	21.4641	25.9505	20.8149	24.5132	26.5823	22.3015	24.5747	26.1027	27.0485	24.4235	25.1943	25.3516	24.5339	25.6551	21.747	22.8056	21.3428	25.427	25.6254
SUCLA2	23.939	24.5324	23.3083	25.2397	22.0407	25.5877	22.8556	22.9643	25.7419	23.7559	22.9188	22.3762	22.1981	23.6433	20.9616	24.5424	26.7976	22.7593	23.055	24.9277	26.2244	24.3169	23.5915	22.9882	20.8666	22.5326	21.2588	23.1461	25.0603	24.6698	22.8824
SAE1	23.8946	24.1928	23.4291	25.3082	23.3296	24.7225	22.6232	24.0275	24.7672	21.9575	25.5591	25.5388	24.628	25.0101	21.4935	25.8726	25.4889	24.3776	24.8181	25.5963	26.1104	25.9586	25.5983	25.1972	25.4192	24.9917	24.4236	25.2919	25.4068	25.7227	25.3542
C14orf166	21.4568	23.8617	20.6917	21.4173	21.4312	24.9229	20.9827	22.5434	25.5761	22.2593	23.4423	22.4458	22.1096	22.8315	21.0598	23.453	27.4089	20.1756	21.6095	25.5449	26.1475	23.6577	24.1108	22.7389	24.8205	23.2135	21.2173	22.6665	22.6916	25.262	21.3876
NDUFA10	24.2602	23.8972	23.4018	25.5171	24.0812	25.4602	21.643	23.8973	25.1862	20.7774	25.1365	23.2084	23.8248	25.5991	20.0321	24.9009	26.9631	22.3448	23.6436	25.9414	26.6617	25.2585	26.0287	24.6901	23.8081	23.2175	22.145	22.739	24.16	26.6527	23.5828
ATXN2L	24.6417	24.8078	23.3685	25.6334	24.1758	24.5794	22.8401	24.6131	25.8157	23.2654	24.8462	25.7146	24.7441	25.0189	23.1151	25.4461	26.1927	23.8578	24.7852	25.5473	27.0932	25.8188	25.5188	25.0302	25.7159	24.8236	24.2359	25.588	26.2507	25.5303	25.1265
RCC1	23.2119	23.4726	22.4796	24.6397	23.171	24.9042	21.6285	24.7876	26.298	23.083	24.6183	24.6486	24.9114	24.9403	22.7841	22.359	27.0025	22.7085	23.3772	25.8306	27.0295	24.7922	24.9749	24.2387	24.3165	24.7271	22.133	25.2518	25.5563	25.3903	24.3127
LYPLA2	24.3336	24.3309	22.9399	25.6324	24.0846	25.7699	22.0612	23.5868	25.9536	21.4576	24.4836	25.2241	24.287	25.4694	24.8921	24.7186	27.7427	22.7734	24.0278	25.5131	27.022	25.6853	26.0527	25.4532	25.7093	24.7849	23.7847	25.4492	25.527	26.8043	25.0443
TROVE2	21.8501	23.5318	20.8401	24.5793	22.7198	24.8124	19.8766	21.2957	25.3156	22.0271	24.2165	22.2583	24.7888	24.2718	20.1679	21.7767	26.5415	21.2974	23.0344	24.6779	25.9958	24.1	24.7901	23.6601	23.6842	22.7156	21.0255	22.4802	22.7552	25.533	21.9652
MINK1	24.3321	23.8521	22.5034	24.9994	23.3495	23.9155	22.8825	24.0256	25.7469	23.8746	24.3307	24.9142	24.5912	23.8314	22.8019	24.432	25.9084	23.2466	23.7636	24.6159	26.1623	24.5957	24.5006	23.5346	23.3377	22.415	23.2224	24.4817	23.4456	25.458	24.1568
PNN	24.0998	24.0755	23.4076	25.114	23.8369	24.8957	23.0049	25.1805	25.4043	22.3087	25.8208	26.3251	25.2204	25.689	20.0287	25.547	26.4844	23.8455	24.9228	25.434	26.8	25.9863	26.059	25.0433	25.133	25.3132	24.6968	25.8339	26.4842	26.023	25.1677
COPG2	23.2277	22.9081	20.7242	22.0922	21.355	22.0838	20.3962	21.9495	24.3641	21.7544	22.1954	23.599	22.2525	22.3385	20.8817	21.8043	24.9659	21.1031	23.3831	21.8896	24.3951	22.7918	23.5349	21.6779	21.8774	22.9062	20.6637	22.5344	23.6884	23.8002	21.9644
NQO1	23.5905	26.3593	23.6379	23.5477	22.7453	25.683	18.9878	24.7527	26.0878	20.7823	26.032	21.9422	22.0567	25.3714	25.4037	22.986	26.973	24.9458	22.5807	22.8983	25.156	22.6276	23.0825	25.1211	21.0417	25.3283	22.7568	22.6133	21.9094	22.6977	22.5002
GPC1	23.6047	24.1764	22.3217	25.5509	23.9302	25.3707	22.0764	24.9155	25.5127	23.1126	25.2247	22.8244	23.9189	24.3169	21.7014	25.0079	27.1233	22.1341	24.437	25.2984	26.7853	24.3884	25.6375	24.0956	24.9444	21.7978	24.2299	24.3077	24.4016	22.8505	21.6343
VSNL1	21.7479	22.3346	22.6374	20.8514	21.6688	24.5466	24.2654	20.6272	24.6709	22.2306	21.5493	22.1794	22.1924	23.7435	21.128	24.4409	26.4556	22.4646	23.8123	24.0166	26.9498	24.2977	24.0357	22.6758	20.4587	22.2856	20.1378	23.2298	22.9304	26.0488	22.2765
GAA	21.6489	22.7048	22.2123	23.3193	23.1441	23.6875	22.174	20.4201	25.529	23.153	23.3744	23.9334	22.2696	21.4797	21.6774	22.27	24.5846	21.874	22.9635	25.9743	24.9619	22.8628	22.9855	21.663	21.7231	22.3934	19.8545	21.4902	23.0288	24.1995	22.0043
NCLN	22.9925	23.1892	23.2657	24.7392	23.1276	24.6785	19.647	23.384	24.7826	21.442	24.2463	24.4941	24.3679	24.8194	21.7999	23.7939	25.9458	21.5502	23.8652	25.2869	25.953	25.2175	23.827	24.2669	20.7655	24.5381	21.5695	23.3551	23.2837	26.0934	22.2803
COPS2	23.7056	23.1117	23.2638	24.2061	24.5164	24.7475	19.2838	21.1319	25.4768	22.426	24.2066	25.5005	21.9462	22.4859	20.2494	23.3651	25.9244	21.1838	23.5957	24.9961	26.1797	24.4952	23.7008	20.6367	22.0882	21.7722	20.3761	23.0433	24.1814	24.6844	21.5695
ENDOD1	23.2624	23.0659	22.2127	24.4326	23.0889	24.517	21.5761	23.7052	24.8112	24.3371	23.7109	22.6839	20.7477	24.0719	23.2843	22.2099	24.96	20.3992	22.2348	23.4948	24.3943	22.6603	23.3506	21.9278	24.1583	24.1078	19.6317	21.9644	23.5423	21.598	22.7867
GOLGA2	24.2739	23.14	21.0392	24.8147	23.1573	22.9478	22.6703	23.6752	24.9494	23.7859	22.7805	24.0162	23.4439	24.3336	20.6472	22.0326	25.9389	21.5429	23.4397	24.1662	24.6754	23.5475	25.0942	23.317	22.0037	23.7981	20.2696	24.4769	25.2401	23.7182	23.4544
EIF2AK2	23.9131	20.45	20.9261	22.3107	24.1384	23.1804	19.9726	23.8124	24.4076	21.2288	21.8904	25.6522	21.5512	24.5869	20.7699	25.746	25.5966	23.0951	23.646	25.2049	25.8473	24.7419	26.2075	23.9228	21.2689	24.9057	20.2859	24.5003	25.7035	25.457	22.3314
SLC27A4	23.887	23.0884	21.4505	25.4384	23.0917	24.1902	21.608	23.5029	23.9262	23.2288	24.0933	23.4437	22.0922	24.6132	20.5302	22.7421	26.3917	21.3866	23.4415	23.4022	26.3255	21.9648	24.169	21.6876	22.4144	24.7403	21.8414	23.4757	22.625	22.668	21.8498
PLEKHA7	24.7288	22.9884	22.2638	25.0542	23.0007	23.8883	22.4246	24.6307	25.4862	24.0384	23.253	24.3647	23.5672	24.5422	23.4151	24.914	26.0604	22.275	24.0294	23.2505	25.2654	23.4008	23.9324	24.301	22.8784	24.4431	21.2624	24.3689	24.6021	24.6375	23.8474
RPTN	21.1614	22.4346	20.8979	22.6388	22.0874	22.8767	19.1266	22.3359	23.4793	22.4935	21.2447	23.2724	22.44	23.3546	21.132	22.2751	23.5221	20.6725	25.4487	22.7803	22.5085	22.94	22.3916	20.9839	21.936	21.6303	19.2102	24.4277	26.1167	21.5524	22.6651
NPLOC4	23.3105	22.9446	23.6896	25.4211	23.5594	23.6807	20.0342	24.4771	25.0857	21.9577	22.1779	25.0285	22.3425	24.7828	21.3793	23.7197	24.2354	23.386	24.0559	24.6995	25.473	23.7917	23.2131	23.287	21.4439	22.4341	21.699	23.632	23.0535	22.6091	22.4591
DHRS7	21.6198	22.0508	21.0665	17.6722	21.058	21.0434	20.0151	22.1533	20.3256	21.0155	22.5624	23.1407	22.0824	22.2232	20.545	21.6269	23.6826	17.8415	20.9955	21.2613	21.8348	19.6002	23.2759	21.9477	22.0097	21.7384	20.6956	22.1153	21.7169	20.7463	23.1047
XPO7	24.2611	22.1802	22.7767	22.4612	21.3875	22.6157	22.6595	23.4089	24.0092	24.3793	23.5884	21.7191	22.2662	23.2726	19.6902	23.9238	25.992	22.3069	24.1455	24.8566	25.4783	21.0724	23.2696	22.5167	24.7612	22.1143	21.2034	24.1023	23.0954	25.2841	21.6283
OPTN	24.6177	24.5722	23.1138	25.6494	24.4471	25.1934	20.8345	24.964	25.4421	21.1558	24.7811	25.5997	25.0773	24.7927	21.2393	25.281	25.8623	24.0274	24.2656	25.1078	26.8263	24.7688	25.304	24.8513	24.3962	21.7189	20.5688	22.2899	26.6553	26.013	25.7518
EPS15L1	23.7624	22.0573	21.7083	25.1455	22.7136	23.3661	22.0911	24.5327	23.2816	24.8637	24.12	24.0711	24.3914	24.6553	22.7601	23.0073	25.1959	22.5455	23.2588	23.8019	24.8074	23.7538	23.397	23.7359	23.623	23.9623	23.0952	24.4874	24.6209	24.7849	24.3181
EDC4	23.6192	21.5271	20.1921	24.093	23.8006	24.2176	22.2789	22.5986	22.8311	21.6924	23.5314	22.7177	21.3846	22.4704	21.5582	23.096	26.2383	20.2483	23.289	25.3046	25.9189	25.0506	22.3878	21.5439	24.2505	22.8864	20.7681	23.2814	23.8886	24.3686	24.1237
F13A1	21.888	22.2568	20.1276	21.7556	21.4653	23.0065	19.2153	21.4627	24.2909	22.0597	22.6493	22.0072	21.8509	22.7183	21.6419	23.4269	25.7628	23.173	24.1676	26.3969	24.8848	24.7186	25.9775	22.8529	24.2334	22.2357	20.5785	21.9483	22.6607	25.6233	21.4957
ATP13A1	23.5554	23.4408	21.3185	24.5978	22.938	24.9297	23.6313	23.2839	25.4684	23.308	21.8811	21.2845	23.4068	24.2304	20.5041	22.8951	25.7919	22.043	22.8192	24.4529	25.8878	24.7869	23.6065	23.4686	22.2433	22.5467	21.262	21.7883	23.3709	24.7236	21.8965
CORO7	22.8622	22.7796	21.4999	22.6501	22.2754	22.6831	21.3045	22.0777	24.7673	21.1988	22.9656	22.427	22.8995	23.1699	20.8395	24.3523	25.8291	22.6158	24.2769	25.5716	26.3422	23.7589	22.0834	23.9283	21.3651	22.5838	23.6951	23.8274	24.2212	25.0904	23.8294
ARHGEF1	23.6167	22.3987	21.7169	23.0455	22.8134	23.5153	20.054	22.1747	24.2723	22.245	21.4828	22.5939	22.145	23.5888	20.8136	23.9246	25.9464	23.4182	23.1215	26.0215	26.8116	24.8915	21.7526	22.688	23.0127	22.3504	21.3876	21.7892	23.0953	23.9029	21.3128
MUT	26.957	27.219	24.8071	27.1051	26.0212	26.2834	20.3624	27.8557	27.6788	21.49	26.7694	23.2459	27.2194	27.9829	20.9703	25.5751	29.6715	25.3237	27.9601	26.8399	29.8771	27.2619	27.3303	21.8766	20.8501	21.5998	20.2424	22.0458	23.9895	27.7035	22.1408
DDX42	22.877	22.8244	22.1817	22.855	24.3344	22.7935	22.5816	21.5884	22.8599	21.0647	23.4416	22.2525	22.1558	22.5954	20.0503	23.8699	25.8465	21.859	21.059	24.5406	25.9417	23.6038	23.0621	22.3604	23.7711	23.4536	22.2293	21.4005	21.674	24.8814	22.1669
SMTN	21.1252	25.2586	19.5066	22.016	22.5317	26.3731	20.2848	21.2118	22.3957	21.1265	22.9592	22.7131	20.9791	23.779	20.8517	22.4578	23.6504	22.9163	21.0518	22.2116	23.8784	22.7913	26.4028	22.7521	23.1121	23.2456	26.9374	23.7971	22.3175	22.0705	22.3085
NUP98	23.233	23.2433	22.4311	22.1041	23.2938	24.7542	22.6021	23.5264	24.2572	22.6452	23.8689	25.2095	24.1295	24.2337	20.0902	24.7391	25.1786	22.304	23.3385	24.9271	26.0793	24.0409	23.6269	24.3953	23.9768	23.7545	23.3458	25.2207	25.0451	24.7741	24.6167
Polr2a	22.8365	23.0511	22.4131	24.0481	23.0072	23.952	23.0476	22.4898	24.0589	22.3297	23.5984	22.9511	21.8709	23.8482	20.0711	24.768	26.3046	22.5241	22.4956	25.554	25.6828	23.6149	23.6826	21.6278	23.3947	21.5895	20.8799	22.075	23.4505	24.7229	25.5909
DOCK9	23.9272	23.3411	22.9957	25.1141	21.535	24.6419	21.0182	23.9633	24.7086	20.5855	23.2961	23.9697	22.1597	24.2173	20.6131	23.2447	24.7646	20.0478	20.1737	23.0104	24.833	22.299	23.3432	20.7577	22.2793	21.4965	20.0311	22.5747	22.6388	22.0137	21.5782
PTPRF	22.9116	22.3609	22.372	23.4879	20.9126	23.5679	19.8878	23.2792	21.239	22.5188	22.6724	22.8559	21.1317	23.6824	20.5462	21.9787	26.0366	22.5537	23.243	25.3822	26.266	23.121	22.0594	20.3142	22.057	22.2145	20.7883	22.755	22.196	22.832	22.3903
ESD	26.3664	26.2144	24.7009	27.5121	26.0688	27.1638	24.9649	26.12	28.5308	26.2082	27.0396	27.3573	26.74	27.6111	23.8085	26.8288	28.8234	24.7336	26.5039	27.1871	28.4423	27.217	27.4556	26.5992	26.5104	26.7137	25.557	26.7439	26.9991	27.9036	26.3411
S100A14	29.1242	29.398	27.3647	30.36	28.1007	30.9798	26.7821	28.7869	32.1957	29.1146	29.961	29.8011	29.2748	30.2966	27.1414	29.1907	32.3272	26.8389	28.4622	29.4404	31.2668	28.4304	30.2446	28.1504	28.7677	28.9225	26.1634	28.4347	27.6992	30.3198	27.4405
RPL30	26.4412	27.6786	26.3679	28.5952	26.5329	28.5268	26.4308	26.1195	29.4965	26.5832	28.3493	27.7395	27.2102	28.4855	21.6052	27.5388	29.8629	25.1194	26.7283	28.6774	29.738	28.3238	28.3907	26.5694	27.8667	26.1022	24.8405	26.1238	26.3889	28.6862	25.5105
LCP1	25.5813	25.8807	25.1053	26.0751	24.6918	26.8743	24.6356	25.8749	27.8693	24.6645	26.1509	26.447	26.7934	26.5657	23.5188	27.5232	28.629	25.7288	26.3685	28.9361	28.9698	28.0217	27.2499	27.3382	27.8482	27.2121	26.2301	27.4839	27.7075	29.1301	27.0247
TPT1	26.2967	27.0049	24.2555	28.0034	26.2574	28.2627	24.984	26.3212	29.4955	26.8212	27.7452	28.0903	26.9785	28.1582	25.772	26.4636	29.4431	25.0417	25.646	27.448	29.1571	27.0174	27.706	26.8788	27.1271	26.9218	26.2423	27.4058	28.3312	27.9274	27.2882
APRT	25.5898	26.0019	25.2261	27.1159	24.7601	27.1302	24.1407	25.1795	28.7293	25.7232	27.3293	27.3843	27.2079	28.1121	24.5381	26.5327	28.8904	24.3215	25.7169	26.9494	28.4174	26.3723	27.3253	26.2174	23.5046	27.0282	24.2471	26.7192	27.1797	27.5073	25.9441
EIF3D	25.0094	24.978	22.0148	26.7212	24.9639	26.2111	22.9151	24.533	27.17	24.8491	25.9114	26.5285	25.5048	26.7322	20.5405	24.9287	27.9177	23.1107	24.7207	26.4773	27.6882	25.2647	25.9731	25.1975	25.2661	25.2505	22.9561	25.7221	25.8218	26.6346	25.3026
TMPO	21.9981	20.7775	23.0832	22.3019	21.919	21.8338	21.0899	20.8547	21.3727	22.007	21.991	23.013	22.3083	22.0257	21.132	23.4205	22.9436	20.6257	20.2055	24.0065	25.101	24.4804	22.9162	21.0195	21.3869	22.1165	21.7669	22.1871	22.5658	23.9213	23.6003
RPL27	26.7526	27.8102	26.64	28.623	27.1826	28.6888	26.4387	27.0296	29.7315	26.9731	28.1835	28.4846	27.4991	28.7233	24.446	27.8321	30.0921	25.266	27.253	28.6338	30.1264	28.4371	28.332	26.201	28.049	27.0898	25.3117	26.3725	27.652	28.6427	26.1777
GLO1	25.4335	25.8922	24.8225	26.8357	25.0045	26.6234	24.3164	25.2117	27.7567	24.6065	26.2976	26.5156	26.4348	27.047	22.8285	25.5495	28.0217	24.5267	25.3856	26.8874	27.7326	26.2393	26.7975	25.1555	25.2021	26.3289	24.7965	26.3009	26.5359	26.7438	25.4351
EDF1	26.0449	25.9891	24.2154	27.0386	25.4164	26.2326	25.0299	25.9541	27.2409	25.0666	26.6581	27.1356	26.4094	27.1388	24.5858	26.6747	27.4069	24.5713	25.4891	26.2388	27.7035	26.6199	26.6765	25.8251	26.1842	25.9737	25.0932	26.3349	27.0636	26.7402	26.0888
PGM1	25.9075	25.4434	24.5575	26.849	24.6055	26.4426	23.7933	25.592	28.0529	24.5289	26.3421	25.9278	25.8763	26.8248	22.4941	25.947	28.339	23.7918	24.5975	25.3488	27.3981	25.7329	26.3747	24.6313	25.3024	24.7545	22.7119	24.4611	26.1929	26.8688	24.9873
HNRNPDL	26.6136	25.665	23.7924	27.0686	25.9294	26.7205	24.5833	26.2669	27.7021	25.1322	26.7295	27.4183	26.509	27.1208	21.639	26.2446	28.008	25.0056	26.2311	27.0069	28.4402	26.9578	27.141	26.2717	26.485	26.6816	25.2822	27.2166	27.9976	27.9159	26.7437
PAFAH1B3	24.5939	24.3258	22.9558	25.7821	24.4773	25.4268	22.5895	24.6297	26.304	25.091	25.0668	26.2934	25.172	26.0186	23.3445	25.1065	27.0345	23.4689	24.5343	26.1938	26.573	25.5519	25.6592	25.0414	25.0714	25.52	24.179	25.9887	26.3153	26.5322	25.3073
PCNP	25.0063	25.2356	24.1212	25.6391	25.502	25.545	23.8826	25.0505	26.0099	25.0572	25.703	26.6357	25.9973	25.5493	23.7949	26.2009	26.8286	24.892	25.2742	26.2257	26.6414	25.8191	25.6401	25.2837	25.8886	25.6277	25.1579	26.3385	26.9849	26.0249	25.9377
ADSS	24.1007	23.9057	22.9057	25.3055	24.3019	25.2684	22.5729	23.7473	25.6723	23.5711	25.0202	25.7602	25.1063	25.6233	22.4254	24.1655	26.7282	23.2186	24.5177	25.4411	26.5549	25.4119	25.8178	25.3271	24.8753	25.4401	23.8216	25.74	25.8704	26.2134	25.4402
PPA2	24.1446	24.7163	22.4063	26.1107	24.4777	25.2573	21.7892	23.5333	26.6523	23.456	25.4825	26.1485	26.2767	26.7178	23.1838	23.7367	27.7945	21.9338	24.7272	25.6212	26.6048	25.6729	25.5553	24.084	22.8706	25.354	20.1776	25.0889	26.2441	25.6551	24.9602
MANF	24.3041	25.2223	22.9461	25.4482	23.8336	25.6081	22.3964	23.8275	27.0786	23.9835	25.8407	25.7463	24.13	25.8548	23.1914	25.2815	27.5054	22.5428	24.1859	27.0543	27.2516	26.4744	26.3423	24.6098	25.501	24.5112	20.5373	25.224	25.6317	26.9329	22.447
MAPK3	26.2598	25.6296	24.2765	27.1379	25.534	26.6812	24.1981	25.9405	26.8586	26.3397	26.1294	26.6679	25.8521	26.6792	25.1374	25.3179	27.5014	23.7716	25.0549	25.2155	26.5004	24.7408	25.5344	25.3672	24.8125	25.8807	23.9941	26.287	24.886	25.9859	25.3127
NDUFS3	26.3992	26.3586	24.6589	26.5889	25.8846	26.7859	24.7332	26.0965	26.8769	26.6298	27.1128	27.1299	26.4759	26.3441	24.3507	25.9732	28.1453	25.2708	25.7859	27.4964	28.0813	26.8377	27.0603	26.1949	26.4014	26.1285	25.3945	27.1273	26.9566	27.2319	26.1364
DEK	25.0424	25.6974	24.7512	27.2291	25.3991	26.9141	24.1953	25.7467	27.5968	25.8458	26.7538	27.3196	25.9004	26.6577	22.1133	26.7036	28.1103	24.2364	26.0784	27.5433	28.6081	27.2784	27.0509	26.2651	26.4925	26.1536	23.1954	25.7104	25.8015	27.2129	24.4318
SNX3	26.681	26.7552	25.5581	27.2116	25.7438	27.2232	25.0328	26.2679	27.857	26.5073	26.337	27.1914	27.4443	27.4368	26.0236	26.9631	27.5758	24.678	25.962	27.0028	28.066	27.2246	27.4654	25.9085	27.094	26.5367	25.3978	27.1845	27.8409	27.4888	26.753
MGLL	24.4462	24.3521	19.9893	25.6316	23.1252	26.2132	22.2738	23.3449	28.0721	24.5309	25.5979	23.2778	22.3066	24.9675	21.1505	23.1362	26.6299	21.215	21.7776	20.7536	25.0395	22.6463	23.0731	21.4549	21.4448	21.9451	21.2526	23.7679	22.2262	24.6003	22.5366
TSTA3	26.5614	26.2156	24.7005	27.3939	26.4497	26.8401	24.3045	26.4074	28.2893	26.3433	26.6703	27.5619	26.6342	27.2007	24.8954	25.4604	28.7641	23.9668	26.6193	27.5293	29.2858	27.0329	26.1313	26.8265	25.178	26.3657	23.8902	27.1951	27.4026	27.4844	27.5739
CDKN2AIP	23.6199	23.0173	22.2297	23.7366	22.7005	22.2191	21.3114	23.2067	21.911	23.8814	24.0172	23.0063	21.9831	23.6907	20.6719	24.7274	26.9299	23.1144	24.7975	24.8605	26.0654	25.2215	24.025	24.9489	24.3378	24.8005	22.8816	25.0986	25.3116	25.1762	25.3341
NAP1L1	25.1296	24.3409	21.424	22.6688	22.4977	25.099	20.9216	23.488	25.9298	21.3454	22.2606	26.2451	24.8179	23.4207	22.822	23.2226	26.9703	21.6925	22.9092	25.0867	27.0091	24.7334	25.1818	25.6635	24.7976	25.1525	23.2681	25.7575	26.7433	24.3672	24.8269
UGT1A7	24.4042	24.5319	22.9072	26.2698	23.703	26.5237	22.6587	22.5856	28.1912	20.9098	24.2621	24.8377	23.9679	25.6826	20.2688	23.9172	28.4576	20.437	23.7789	23.9902	25.7306	22.3588	25.2904	24.2468	22.304	24.4927	20.2627	23.5291	23.4655	26.0103	22.4892
ADD1	24.8755	24.0086	22.7557	25.3941	24.1231	24.8708	22.995	24.4481	25.8401	24.4917	25.0412	24.3717	24.2749	25.3946	19.9268	25.0076	27.1869	23.2327	24.9017	25.3564	26.1033	25.5467	25.0194	25.1125	24.459	25.6995	24.6087	25.7322	26.0071	25.6798	25.3317
CRISP3	26.4485	27.0993	23.0016	27.3021	25.4205	26.5309	24.1713	26.1832	28.541	27.0753	26.7801	25.5456	25.2487	26.4394	22.3386	22.3304	24.1704	21.2568	22.1089	20.4599	23.2285	22.7683	21.7425	21.9165	21.2818	21.7352	20.3838	22.9708	23.8453	22.4326	22.5668
ILVBL	24.332	22.7787	24.8875	25.0984	23.2555	24.6987	21.1265	23.3884	26.0104	22.9862	23.9062	24.4124	23.9931	24.8233	20.4851	21.4625	26.8815	20.2099	24.0131	24.7666	26.6512	24.9611	24.8896	23.949	23.6456	23.9593	23.4091	24.3984	23.6688	25.7679	23.2169
EIF3M	21.0638	23.012	19.2543	22.9708	20.7679	24.2116	21.5415	21.7495	25.4228	21.852	22.8178	24.564	22.4177	25.2389	20.2628	20.2439	26.5345	20.8449	20.2226	24.3182	25.9273	22.735	21.4544	21.7409	21.3306	23.9636	20.7812	24.4879	24.8281	24.8839	21.6989
SLC25A11	25.7779	26.0287	25.6439	27.4746	25.491	27.1052	24.3572	25.5931	27.7021	26.633	26.7223	26.431	26.4894	27.0102	26.1762	26.6919	28.6204	25.2572	26.4411	27.5943	28.3348	28.1865	27.2148	26.9919	25.4595	26.848	25.303	27.0617	23.3963	28.0502	27.3502
LSP1	23.635	24.0532	20.3377	24.5717	21.9182	24.4625	22.7166	24.9564	25.747	21.2537	25.0955	25.3448	25.3691	22.5717	20.9403	26.7095	25.9979	24.7567	25.6998	27.0755	26.2484	27.0827	24.5197	26.3181	26.3178	26.1022	24.8513	26.4232	26.6356	27.4719	26.482
PSMB5	23.3166	25.4694	23.7856	26.3273	23.6225	26.128	22.3935	23.2143	26.0679	21.9571	25.4367	22.3637	22.0687	23.4837	21.5285	25.0736	27.5699	22.3468	24.4967	25.5086	27.0388	24.4218	23.9466	22.3268	24.9516	21.802	20.6838	21.0369	23.3136	25.817	22.4733
PABPC4	23.5966	25.4734	23.7056	24.2597	23.591	25.9736	23.3561	22.8874	25.8831	24.8881	25.0863	24.1933	24.5108	25.8083	20.4321	25.2526	27.2665	22.6868	24.7959	26.1974	27.4201	25.2274	25.5818	24.361	25.8656	24.6404	22.6729	23.3746	23.0264	26.2784	25.1142
GMDS	25.432	25.7966	23.7004	26.5413	24.4947	26.0344	23.4264	25.2834	27.7747	26.1014	25.2335	25.2733	25.4677	25.4924	20.1391	25.2132	27.4591	21.1381	24.7781	24.6546	23.3918	21.4931	24.7229	24.8333	21.1354	25.6385	20.7313	25.2604	24.9142	24.6474	22.1844
GDPD3	25.364	24.9957	23.7419	26.8521	24.9147	26.0186	23.3306	24.4295	26.837	26.0804	24.523	25.1729	21.4689	25.4583	23.2182	24.2664	27.5732	21.1837	24.4451	22.7311	24.3838	21.8783	24.6674	23.2952	22.0166	25.313	20.1822	23.2088	23.4148	23.4202	20.9855
RDX	22.0502	22.5302	20.6481	23.8327	20.7185	23.7705	19.8218	23.3339	26.4769	21.5162	24.1654	22.764	22.0065	24.7941	19.9187	24.9034	27.1096	21.4113	21.8232	23.4626	25.4075	24.5531	24.802	21.5236	23.5813	21.9757	20.2817	21.7795	23.3577	26.6611	22.946
POLDIP3	23.3894	22.2002	21.0483	23.9814	23.0756	22.4447	22.5842	23.2077	22.6025	22.3336	23.1149	24.4905	23.4596	24.8936	22.4303	23.9052	25.284	23.0368	23.6898	24.2421	26.1864	25.0244	23.9371	24.6071	23.9413	24.6983	23.6299	24.9627	25.1348	25.0554	24.725
DDI2	24.7607	24.5961	22.8807	25.5759	24.0841	24.7271	22.6508	23.7351	25.2554	24.5735	23.7685	25.5274	24.6037	24.8502	21.0509	24.3142	26.0893	23.0891	23.7952	24.4386	25.8438	24.209	24.2102	23.8226	24.0726	24.1084	20.9949	25.1077	24.9295	24.5257	24.0571
COASY	24.6352	25.6463	24.3068	25.9337	24.2689	26.31	24.5818	23.9945	25.6447	24.6772	24.2495	25.5281	24.3639	25.2908	20.2427	25.9994	26.7191	23.877	23.9927	23.4197	26.5582	25.3579	25.7956	23.1517	24.3082	22.4605	20.7084	24.6358	25.5069	25.8256	24.1593
BPNT1	24.3167	22.3998	21.6348	23.778	21.0918	23.533	21.0847	23.338	24.8841	23.7878	21.6772	21.9331	22.2806	24.4919	20.7142	23.7348	25.2083	22.4847	23.1396	24.9676	25.4772	23.3952	22.8344	24.2889	21.1515	22.8937	20.5818	22.4577	23.3061	25.3017	22.1875
EPHX2	24.6628	23.7467	19.7078	25.5898	23.5118	25.3346	23.5512	23.2876	26.4052	23.4453	24.572	25.4716	23.2055	24.8549	24.0229	21.5373	25.2655	23.036	22.7166	24.2464	24.883	22.8891	24.1377	22.4865	22.1516	22.5424	23.1883	24.0895	22.4844	22.2604	24.135
PRMT1	21.8881	23.7317	22.3132	22.872	21.8968	24.541	21.3117	20.8892	25.3748	20.106	24.7963	22.1996	22.3987	24.1577	20.5577	24.2249	25.5447	20.7684	22.6308	25.6318	25.4397	23.7353	22.4213	22.0781	23.9442	23.6521	21.5549	23.6022	20.7907	24.1147	23.8347
CCBL2	24.0471	23.3017	20.318	23.9085	23.7589	23.4377	20.8518	21.0165	23.6228	22.7714	23.1757	24.0471	21.9185	24.3206	20.918	20.2038	23.8697	20.82	23.7807	24.1274	25.6151	23.174	24.3754	23.9423	23.5364	24.4836	20.4286	22.9435	24.5727	23.4238	24.1124
ME2	24.9358	25.3661	23.9083	27.052	21.546	26.2647	23.9698	24.1268	26.3216	21.0887	25.4771	26.1247	23.3183	26.4747	21.5893	25.9548	27.7372	23.5283	26.2733	28.1463	28.3944	27.1588	26.4034	25.3113	26.246	22.4743	20.1972	26.1522	25.8876	27.2767	25.3183
ACAD9	23.2044	23.3882	22.893	24.1227	21.571	23.5869	20.1413	25.6749	26.088	22.2685	21.5223	22.9264	21.802	23.6565	20.104	23.6231	26.5098	22.9649	24.1001	24.4423	25.2107	22.9576	22.7561	24.7522	24.7885	24.9469	23.9265	25.795	25.4342	25.0106	24.4574
PCCA	24.3703	24.1859	22.6546	26.1139	24.4522	24.8482	23.3632	24.0465	25.689	24.0037	24.8126	23.8024	25.5262	25.8972	22.6657	24.9473	26.8007	23.3367	24.8167	26.8445	27.2067	25.412	21.9407	24.803	24.6093	22.5719	22.8059	25.0808	24.9728	26.0222	22.1606
ST14	24.602	23.8715	23.0898	24.1484	23.4681	24.5439	22.5944	23.1746	24.7475	21.5008	24.5449	24.8722	24.6173	22.3107	22.9617	24.4219	26.9004	23.1794	24.4213	25.3941	26.4785	24.9173	25.1547	24.283	24.6603	25.257	23.2996	24.5022	25.0328	25.6041	24.1743
ACSS2	21.2052	23.1372	22.4126	23.2337	21.377	23.0968	20.3795	21.0518	22.9899	22.6788	22.3997	22.1708	21.9301	23.8424	21.8578	22.2891	24.83	20.4046	22.4411	21.6677	26.0099	22.4137	25.1622	22.7815	22.5211	21.692	20.3445	22.1723	22.5907	23.069	21.8548
PDLIM7	22.9175	26.3426	20.8884	22.9894	23.9369	27.6352	20.8587	24.017	23.0844	22.1363	23.0042	23.3042	23.9937	23.2217	20.818	23.2363	23.0409	23.9894	22.3179	25.5975	25.7298	24.9839	26.7679	21.8755	21.979	26.3235	28.5299	26.7637	24.0181	23.0462	22.9351
MEMO1	24.572	24.203	19.7576	25.4501	22.1021	25.5021	23.2454	25.1495	25.9301	23.8878	24.8837	21.5371	22.1601	22.9379	20.7953	24.451	26.345	20.4036	24.7979	24.1048	25.8764	25.3109	24.9155	24.0206	24.4873	21.974	21.0056	21.9467	23.6791	24.823	23.0639
NAPG	23.5066	23.0536	21.7711	25.0559	22.6083	23.7664	22.0182	23.65	25.5172	22.6927	24.5212	24.3195	24.9013	24.7213	23.3145	23.9689	25.7601	21.9977	23.2614	24.8184	26.4648	24.8377	24.258	24.8464	21.5339	24.7523	22.5681	25.5186	25.3337	25.1772	24.9154
PRPF6	23.2942	20.2613	22.5492	24.1223	22.9768	23.724	21.8028	22.0387	24.6549	23.1494	23.4209	24.0423	21.7929	23.9427	22.4076	24.8782	24.9259	22.8112	23.6395	24.5323	25.87	25.1809	24.0627	23.8313	24.7876	24.2562	23.1589	24.5905	24.6418	25.2647	24.4339
OAS3	23.9219	24.2876	23.893	25.0347	24.7341	24.2749	23.1796	24.6694	25.7725	21.6344	24.0584	25.0738	24.5665	23.4595	20.6642	24.0493	26.3205	22.9142	21.0024	24.4164	26.4306	24.1632	25.9965	24.1131	23.4446	24.3187	20.6386	24.7206	22.9121	25.1865	22.4599
MUC4	20.882	21.6293	20.5105	21.7679	21.1299	20.3062	19.8472	19.5927	23.1655	21.763	21.0598	22.9646	21.834	23.3549	22.6706	24.3568	24.6054	19.7608	22.6436	24.2743	22.4069	24.8833	22.3672	25.0976	21.5556	26.451	21.5374	26.8203	25.3819	24.2536	25.6928
UCHL5	21.405	22.6543	22.4547	23.6966	22.3918	23.542	20.6057	20.9533	22.996	22.6026	23.1514	22.8792	21.8145	21.9469	20.1411	23.8207	26.5582	20.9262	22.6923	24.7672	25.4355	23.175	23.8222	22.005	22.2512	22.8383	21.9755	22.1513	22.3069	23.6308	21.6308
PFKM	23.0494	24.097	23.1997	24.2974	24.1155	24.0408	21.2305	23.6926	25.8769	24.2438	24.2744	24.442	21.5995	25.6274	20.5769	23.1084	25.2334	23.1276	22.9511	21.5518	23.001	22.1603	25.2256	21.5301	23.915	21.7503	21.3223	22.1515	22.4537	24.1212	23.513
DNAJC3	20.8834	24.2982	23.0675	25.4862	21.3401	23.9839	20.4436	21.4309	24.2699	22.1783	22.6662	23.5981	21.7163	22.985	20.6823	23.3185	25.5842	20.8525	24.6965	24.4931	24.9908	22.151	22.8518	22.4304	23.1265	22.0777	20.3217	22.0877	22.3305	25.962	22.5306
NUP50	21.8605	23.6122	22.2558	23.4391	22.8954	23.9411	20.578	22.4062	25.0164	21.6069	23.6144	23.1544	22.378	23.4938	22.1467	24.1338	26.6134	22.6567	23.7538	25.4715	26.8993	25.7564	24.1045	24.4889	24.442	24.6327	21.0064	24.9964	25.4007	25.3324	21.9683
PRELP	23.1104	21.2482	21.1785	22.7709	21.008	25.4196	20.3932	20.667	28.4084	22.0609	22.3363	22.3834	22.6646	23.4914	19.5286	22.8224	21.1697	20.3175	21.8143	23.8325	22.8372	22.487	24.8123	20.6674	21.5947	21.4837	22.3634	21.6034	23.0067	22.7834	22.2742
PDS5A	22.9455	22.7983	22.2634	24.6832	23.3203	24.0898	21.9792	23.8016	24.3592	21.8796	23.7935	22.1044	23.3708	24.6099	20.4762	24.3545	25.7529	22.0522	23.2282	24.7768	25.8425	24.6121	24.2353	23.7381	24.5742	23.0404	23.669	25.0684	25.3725	24.8958	24.7882
ITGA2	23.9971	23.0601	23.0459	23.8321	21.5562	25.3427	19.9164	20.672	25.7674	24.3669	22.5979	22.8098	21.7343	22.9698	23.9071	24.0549	26.2039	20.7784	20.9618	24.5186	25.9751	24.8363	24.9055	22.8531	22.85	22.0567	19.1615	22.5617	21.9878	22.8778	21.9561
COLGALT1	21.0316	21.5964	17.6356	22.0755	21.3026	21.4119	21.6841	20.4134	22.2604	22.0515	21.6409	19.7628	22.9567	23.2016	20.9709	21.4988	22.1662	18.8318	20.906	23.0008	21.7304	22.9153	23.1096	22.7421	20.3988	22.0685	19.9281	22.9491	23.4881	22.271	22.0016
RAB3GAP1	21.2086	21.4968	20.8991	22.5525	21.5806	21.3191	20.783	21.4144	23.5938	21.8688	22.8522	22.2727	21.1537	22.4426	21.5993	20.2293	23.1869	20.9119	21.211	21.3855	23.7322	21.8774	22.4301	21.9752	22.3644	21.8695	20.5587	22.3715	22.5984	21.9188	21.9332
HSPBP1	21.2046	22.9217	20.5313	22.1429	20.8383	24.7881	20.897	21.9395	25.0942	20.9876	23.4232	22.2461	22.5512	22.6293	20.1858	23.747	24.782	21.4084	21.4165	23.221	25.2172	22.9541	22.268	21.537	22.0477	22.8297	20.6638	21.8476	22.744	22.6116	22.0451
SYNPO	21.3535	19.9933	20.4816	22.4583	21.0602	21.8042	20.4455	21.3175	24.4851	21.4715	23.3818	22.9547	21.267	21.512	21.2287	21.8637	22.7141	23.2256	21.552	25.3903	25.4915	25.4783	22.3766	23.6322	22.8136	22.1546	23.2717	24.3126	24.5837	25.502	24.1811
TTC37	21.8098	20.6907	20.7225	24.2384	21.1834	22.8273	20.7531	20.8721	23.776	21.8979	20.561	22.6578	23.1582	22.2263	21.3371	23.5891	25.4561	20.4781	21.744	22.9593	24.3275	23.2341	22.3453	21.8198	21.5565	22.7806	20.8514	22.7849	23.1695	24.928	22.6052
ECM1	28.8114	29.9723	27.0199	30.1697	28.7335	29.4637	27.2526	28.4253	31.8388	29.3208	29.7682	29.3211	28.3138	29.8036	27.8588	27.6602	31.2506	25.3634	27.8362	26.9039	28.8508	26.2238	28.1929	27.1274	25.068	28.8179	25.8099	27.9264	27.7638	28.1656	26.0877
IGHA1	28.3038	27.7839	27.1169	29.0462	26.1466	28.4926	28.4375	26.6798	30.8734	26.5813	28.5695	27.6705	30.1689	29.1149	23.1432	26.7786	29.0124	26.7299	29.5184	30.4408	30.8754	30.1272	29.8312	29.7705	28.8013	27.7841	27.7122	29.3698	30.1524	31.0671	29.7973
RPS14	28.1824	28.3955	26.746	29.3708	28.0141	29.1019	27.0541	28.1775	30.005	27.8672	28.7237	29.0886	28.605	29.1011	25.8658	28.2397	29.9784	26.9293	27.9763	28.8898	30.1839	28.8135	28.8208	28.5071	28.5431	28.3878	27.0964	28.4514	29.0672	28.9118	27.8408
RPS23	27.9684	27.6087	26.5064	28.968	27.4555	27.3716	26.5693	27.943	29.2679	27.6538	28.1194	29.0119	28.3279	29.1087	25.5173	28.3475	29.2574	26.5879	27.4274	27.6961	29.0015	28.4056	28.5283	28.003	28.2055	28.1301	26.882	28.2435	28.9162	28.9168	27.9966
TXNDC17	27.5908	27.256	25.8148	27.7184	26.7339	27.6946	25.9451	26.5296	28.9184	27.0484	27.3192	27.7669	27.2438	28.4155	25.7199	26.1578	29.0384	25.0664	26.4518	27.8271	28.9455	27.5914	27.6537	26.77	26.9116	26.9795	25.1873	27.1283	28.2936	27.7438	26.6675
HINT1	27.4674	26.4999	25.3845	28.6608	27.0891	27.8067	25.9645	27.2522	29.5792	27.4201	28.1227	29.0243	28.6261	29.0952	26.2317	26.8387	29.497	26.3625	27.003	27.8351	29.296	27.8562	28.3036	27.2945	26.5831	27.9205	26.8858	28.3542	29.354	28.2197	27.8439
GNAI2	26.3397	26.4335	25.9054	27.5619	25.965	27.4554	25.4476	26.1303	28.2918	26.0136	26.6301	26.8881	26.0702	27.0355	24.0388	26.6425	28.7123	24.8609	26.4459	28.1292	28.6134	27.3934	26.7799	26.6972	26.5233	26.4099	24.7679	26.3908	25.7537	27.9564	26.0831
ERP29	26.2915	26.5721	24.9674	27.0227	25.826	26.9586	24.6936	25.7784	28.3182	25.8428	26.6481	26.8064	26.5062	27.0895	24.2639	26.0959	28.3523	24.4858	26.041	27.1705	28.1042	26.9126	26.792	25.9271	26.2434	26.2843	24.6917	26.2558	26.7412	27.3562	25.7548
RPS28	27.2405	27.4257	24.323	28.3296	27.2114	28.5728	25.6062	27.0146	29.6795	27.2832	28.1647	29.0968	28.3063	28.7371	26.2794	26.2872	29.5092	25.5631	26.7718	28.2896	29.486	28.2114	28.9462	27.5609	27.8741	28.0398	26.4813	28.3969	29.4787	28.9195	27.6411
FGFBP1	26.8043	26.4134	25.3539	27.5071	26.2966	27.2185	25.0945	27.539	27.9735	26.6869	27.6382	28.2013	27.4188	28.2084	23.5615	27.4028	28.014	25.7134	26.4952	25.4006	28.2446	25.5308	28.7525	26.5136	27.9599	27.6178	26.4695	26.0785	27.1692	26.418	26.4833
AHSG	26.3916	26.449	24.8121	27.073	27.4002	27.9348	24.6528	25.5432	28.7607	24.6005	27.1064	27.1935	26.6826	27.2961	20.6891	24.9076	27.2902	24.1954	26.9694	28.1698	27.1413	27.0529	27.3217	25.4516	25.8487	27.0367	24.8444	25.9556	28.3276	27.4841	25.7019
DAZAP1	26.1256	25.291	24.8183	26.7609	25.1097	26.3767	24.4027	26.0203	28.6085	24.4777	26.3246	26.9928	26.4969	27.3014	21.4694	26.5187	28.2936	24.77	25.7611	27.065	28.4829	26.9265	27.1364	25.775	26.4622	26.0644	24.7332	26.3524	27.5509	27.5264	26.3307
TMED10	25.9536	26.1587	25.0831	27.4731	24.8463	27.3027	24.2911	25.2669	28.0721	26.0533	26.8219	25.3622	25.2693	26.5354	20.6961	26.322	28.3151	24.1886	25.8313	27.0619	28.0969	26.914	27.1708	24.9889	26.4454	24.2274	22.4824	24.5068	22.9457	27.4695	22.4748
KHDRBS1	27.0353	26.3614	25.5397	27.6429	26.5064	27.1976	25.4687	27.151	28.1176	26.6903	27.3726	28.0551	27.3509	28.0961	25.3726	27.5461	28.0105	26.4202	26.7971	27.7259	28.7597	28.2246	27.9307	27.6289	27.5643	27.9699	26.7551	27.7524	28.6643	28.2304	27.7126
GSTK1	26.1208	25.3263	24.6415	26.8644	24.8903	26.3554	23.5378	25.8279	27.1729	25.4935	26.4126	26.5848	26.1082	26.9243	21.3842	26.3529	28.0874	24.6851	25.4425	26.6433	27.8016	27.0259	26.7372	26.295	25.9522	26.1475	24.4825	26.3676	26.6417	27.8952	25.8886
TAF15	25.565	25.3565	23.76	26.6808	25.099	26.5038	23.763	25.3221	27.3777	24.9384	26.3954	26.8823	26.1627	26.7192	22.3117	25.4374	27.5124	24.1533	25.3614	26.5281	27.8729	26.4941	26.6224	25.7119	26.2115	25.6822	24.9718	26.0554	26.8105	27.2531	25.6058
GPX1	24.3365	25.0746	23.681	25.3782	23.9232	26.135	20.284	23.1858	27.625	22.7062	25.3645	25.3954	25.072	25.7777	21.9424	24.9747	27.7117	23.2981	24.6931	27.0288	27.3226	26.4183	26.2202	24.5145	25.4808	25.4072	23.3001	25.328	25.5205	26.9827	23.7256
NUDT5	25.0829	25.3699	23.4812	25.8405	25.1338	26.1918	23.6242	24.7218	27.4041	25.0272	25.2005	26.0059	25.5106	26.081	24.3689	24.9939	27.45	23.5466	25.073	26.0436	27.3215	25.2522	25.525	24.9508	23.8148	24.9146	23.7551	25.6119	26.7509	25.4174	24.9908
PCMT1	26.3173	25.5246	23.3045	27.133	25.7504	26.7794	24.1316	25.9936	27.9294	26.3232	26.8916	27.3844	26.9841	27.582	23.9773	26.0174	27.8056	24.5509	25.4651	26.3712	27.479	26.226	27.1071	26.0599	25.6941	26.1033	25.7535	26.8102	27.0342	27.1768	26.2184
F11R	25.9132	24.8724	24.0415	26.3912	25.0768	25.8048	23.3533	25.1692	26.4916	25.3396	25.34	25.7124	24.8492	25.6324	23.1161	25.4472	27.4498	23.7384	25.2249	26.0847	27.1329	25.8515	25.4245	25.048	24.4674	25.0737	22.4254	25.3732	25.64	26.3226	24.9559
ATP6V1E1	24.8327	24.7843	23.8389	26.1709	25.2043	25.3541	23.9547	25.2657	25.6251	24.8117	25.8945	26.6157	26.1078	26.4122	23.6991	24.6759	27.1109	24.5986	25.2388	25.3507	26.6	25.8646	26.0016	25.1574	24.3687	25.7358	24.1687	26.4431	26.9536	26.0897	25.6569
DNAJA1	24.6277	24.4371	23.3391	25.4058	24.2443	24.7217	22.8949	24.7819	25.6018	24.5924	25.1038	25.5505	24.8312	25.1085	21.0619	25.397	26.6444	24.1614	24.2765	25.9217	27.0212	26.1158	25.8067	25.5395	25.984	25.2758	23.7838	25.2278	25.8029	26.0352	25.2681
PSMB3	23.3056	25.12	22.924	25.5483	23.568	25.8528	21.771	22.8869	26.6701	23.3339	25.5719	23.8364	24.5699	25.5271	19.9904	25.0281	27.5424	22.3788	24.0143	26.2602	27.2152	26.0298	26.167	24.2393	25.7133	23.9877	21.9523	24.2736	23.9223	26.8582	23.4613
GALK1	24.6895	23.9888	22.4297	25.5711	24.0625	25.0089	21.6754	23.5544	25.9331	23.8125	24.4286	24.728	24.6458	25.4347	23.3446	23.8779	26.3815	22.1242	23.999	25.0826	25.7383	24.738	24.6688	24.6906	23.1693	25.4637	22.0616	25.26	24.9949	25.4803	25.1244
STK24	25.5488	25.2688	23.5162	25.9812	23.8317	26.0334	22.882	24.1359	27.2258	24.2963	25.3104	25.1984	22.5092	22.8268	20.4646	24.585	27.3882	23.3754	24.4514	26.4782	26.9923	25.9028	25.2393	24.9002	24.7351	23.9459	23.8336	22.8592	24.7439	26.2084	23.3237
SQSTM1	24.9933	25.1275	22.9823	26.014	24.0935	23.8101	22.6215	24.4076	25.7443	25.5077	25.2215	25.1687	25.127	24.8961	22.4392	24.5966	26.5094	23.1577	24.2616	25.1904	26.4485	24.9568	24.8705	24.466	24.5118	23.8567	23.4549	24.6774	25.1188	25.6597	24.7133
HSD17B12	24.6875	24.8306	24.0056	26.2979	24.9914	26.218	23.8065	25.602	26.765	25.5257	25.3528	26.2202	25.3996	26.5566	23.1407	25.3546	27.5662	23.7653	25.0098	26.4443	27.293	25.8625	26.6029	24.966	25.4171	24.215	20.4274	25.4484	21.9159	26.8633	21.4285
SUGT1	25.671	26.1038	24.62	26.7257	25.6323	26.3784	24.3496	25.93	27.9031	25.9195	25.9493	26.8081	26.2728	26.3702	19.9375	26.2066	28.2534	24.9112	25.5866	26.7068	28.139	26.6189	26.5881	26.0638	26.2845	25.991	24.8182	26.5324	27.1877	26.6288	26.499
FAM49B	24.0723	23.6601	22.5344	24.5893	23.5034	24.8968	22.1551	24.4451	25.1568	23.8682	24.5022	24.5045	24.3309	24.4794	22.7539	24.2953	26.5186	23.2152	24.0983	25.7054	26.7784	25.993	25.5503	25.2397	25.0726	25.315	23.1999	25.3369	25.615	26.7318	25.5505
TOLLIP	26.2739	25.7454	23.5533	27.1667	26.1114	26.4173	24.1618	26.1722	27.919	26.7759	26.7715	27.8561	27.0072	27.7133	25.9531	24.6747	28.0928	23.3237	25.3095	24.6153	27.2533	24.6222	26.0462	24.9988	24.4788	26.5849	23.8417	25.5292	26.3156	26.4176	25.5944
ERLIN2	25.5144	24.4889	22.9804	25.656	23.825	25.2769	22.074	24.2217	26.0995	23.4284	24.9362	23.3191	23.5836	25.2301	21.9748	25.1906	27.1587	24.354	24.324	25.5432	26.4472	25.4712	24.9173	23.5976	24.3063	23.4145	22.4026	21.7337	23.3151	26.3957	23.3728
Ube2l3	23.8168	24.1447	20.1514	25.2249	20.7349	25.4469	23.548	19.8314	26.5918	21.8428	23.6325	24.5969	25.2274	24.7116	24.258	21.1507	28.3395	20.9395	23.0644	25.9399	27.8267	25.2291	25.7417	24.1838	24.6799	25.2414	24.4092	21.9059	25.5891	27.2643	22.9923
NMT1	24.0377	23.2884	23.2502	24.1154	23.9535	24.6652	22.1921	23.5841	25.1993	23.597	23.8595	24.9993	24.3665	25.2211	21.5065	23.8806	26.2351	22.482	23.8323	25.3692	26.9711	25.3713	25.192	24.3249	24.397	22.6737	22.6342	24.5579	24.4087	26.2803	24.4705
STOM	24.1623	21.5715	23.453	21.9812	24.7965	25.8898	22.831	24.3218	24.7707	23.5387	20.4116	25.5144	25.8772	25.7778	21.0306	24.1913	26.7899	24.1121	25.3021	27.6826	26.6494	27.8271	25.5552	25.7809	26.918	25.2765	23.8958	27.0517	26.5247	27.2999	26.312
SLC4A1	24.4055	25.8628	24.5551	23.6693	25.9748	27.3465	19.5285	24.7534	27.241	26.3057	22.5237	25.3582	24.2356	28.0937	20.6974	24.1305	26.3141	21.9819	25.4334	25.5341	24.4621	24.151	25.6549	23.1126	27.1897	24.1911	21.1216	23.2413	25.2908	25.3689	22.4594
ALDH6A1	25.5591	25.656	23.1012	26.5292	25.4892	26.3882	23.6004	24.8865	27.5844	23.8726	25.6375	25.4629	26.0348	25.3272	22.5202	25.036	27.2545	22.7833	24.5028	26.2782	27.1771	24.5744	25.6256	24.3542	21.9353	24.6244	23.1258	25.5667	24.3992	26.2847	21.7821
ALAD	25.5408	24.705	23.279	23.611	24.8781	25.9282	23.0399	24.515	27.5102	24.739	25.316	26.3076	26.241	26.4366	24.0104	23.8961	26.8843	22.694	24.521	25.4212	26.1726	25.1472	24.9968	23.6371	23.5045	25.7155	24.0884	25.138	25.2737	25.3754	25.1265
HCLS1	23.9042	23.5633	21.9136	24.8267	23.1473	24.5817	23.3102	24.6492	23.9936	21.6772	21.2798	25.1175	24.7902	24.6502	20.8657	26.4778	25.6884	24.2738	24.9749	26.6505	27.291	26.9431	22.6344	26.4016	25.7394	26.1191	25.1109	27.3432	26.8247	27.2363	27.0931
IL36A	23.7274	27.5769	22.2465	26.1306	26.5527	25.2735	23.2764	24.9054	29.3592	26.4406	23.4843	25.7279	24.9495	25.6982	21.2451	22.333	24.6176	20.8891	23.3665	21.9599	24.591	22.8338	24.9788	22.0118	22.2641	23.5774	21.1982	22.771	22.2067	22.8005	20.9255
TP53I3	25.8078	25.7704	23.5643	26.7905	24.7558	26.112	23.3872	25.0794	26.9827	26.089	25.7581	25.9304	26.2288	27.1399	23.7133	24.8528	27.0304	20.0422	22.9373	23.3619	25.01	24.5491	24.7465	23.3372	21.8804	24.9949	20.4076	21.6986	23.9356	22.8211	22.1969
ARFGAP2	24.3836	24.0385	23.0863	24.2509	23.7589	24.5255	22.9214	23.7199	25.6887	21.4006	24.4614	22.5465	25.2159	24.7895	23.6565	23.961	26.0185	23.8122	24.0952	25.4777	25.6336	24.351	24.0462	24.5896	24.5234	24.3841	21.6658	25.0769	21.835	25.0034	24.7112
DNAJC8	23.7237	24.7868	24.1019	24.7195	23.1856	24.0254	22.975	24.3645	25.3237	21.3518	23.9772	24.9283	24.4059	25.1966	19.9728	25.5937	27.0635	23.8586	24.2111	26.3507	27.6079	25.455	25.2785	24.2753	22.9099	24.6323	19.9579	25.2491	25.6086	25.9566	24.9056
VPS28	26.1689	25.4601	24.2113	26.552	25.3299	26.306	21.3327	25.9055	27.3936	25.0809	22.6755	22.8091	22.0232	26.1807	24.1168	25.6298	27.3016	24.2433	25.5292	25.8891	26.978	25.3629	25.5352	24.6228	22.8751	25.7079	24.2792	26.2182	26.0155	26.3421	24.7126
BCAT2	23.5674	23.9606	23.3876	24.9285	24.6606	25.3886	23.5714	23.2884	26.6954	21.3652	24.4752	23.8441	22.5775	23.1892	20.1819	24.5914	25.8404	21.6629	23.1726	25.592	26.481	23.9937	23.513	23.1046	21.7464	22.6282	20.7914	22.5597	22.7506	25.4269	22.0836
MARK2	25.6646	24.9818	23.2904	25.015	24.0279	25.5113	22.6905	25.1223	26.1022	24.9417	24.73	25.4945	25.0178	23.9067	24.5945	25.4831	27.0592	23.1687	23.5894	24.5885	26.6023	25.3273	23.8805	25.5816	23.8805	25.8688	21.3595	25.9607	25.6117	25.1372	25.3027
HGS	24.9479	24.5328	23.818	26.0798	24.1854	25.3869	23.7746	24.8512	25.6233	25.592	25.3851	23.5793	22.9962	26.2411	19.941	24.9537	26.6373	23.7765	24.728	25.1443	27.0093	25.6528	25.4851	24.8629	25.4084	24.056	23.3318	23.8613	25.0053	25.2741	24.7854
ABCD3	23.0253	20.8942	21.9727	25.0357	21.8077	24.7147	20.3493	21.2323	25.6583	21.91	21.9137	23.2489	20.1758	23.0461	20.7699	23.8302	26.3281	21.3142	23.1752	23.8698	24.0152	23.8387	23.8188	21.6401	22.3043	21.3486	20.7142	22.7318	22.7004	24.2205	22.7206
GRPEL1	24.722	24.3499	24.0221	25.8544	24.3852	23.8936	23.7816	24.3975	23.6777	24.6699	24.7966	25.454	25.3769	25.2541	24.7338	24.798	26.079	24.4865	25.0316	25.1872	26.6599	25.1714	24.5781	25.7993	23.7214	25.9127	24.4785	25.5387	26.9908	25.2797	26.0773
DYNC1LI1	23.2408	23.3003	22.2153	24.3213	22.2832	24.1664	21.0315	24.0459	25.437	23.2247	23.6522	22.8014	22.5158	23.7167	20.6239	25.1355	26.3975	22.3482	23.6249	25.7371	26.7216	23.1017	24.3616	23.7427	23.9121	22.8875	20.2746	22.6557	23.6248	25.4095	22.2233
CPT2	24.699	23.0199	22.7226	23.6837	22.9399	25.673	19.4607	22.6805	25.5006	22.6972	23.9699	23.481	21.5202	23.4638	21.197	23.2233	27.1238	21.7852	21.7615	25.5751	26.1024	23.169	23.581	22.9117	24.1005	22.6523	20.4138	22.1033	23.1453	24.1472	21.8383
CPOX	25.5098	23.7132	23.052	27.1761	24.6788	26.0229	23.5973	23.8803	25.5918	25.0538	26.1308	25.9506	24.7937	24.9151	20.5755	25.5298	26.7225	23.5506	24.6765	25.7416	26.7729	26.8019	25.5382	25.3005	25.1795	25.4071	24.8056	24.9735	22.8298	26.3987	24.3198
AGPS	23.471	22.6316	20.7433	24.3311	22.4171	24.5213	20.1799	22.7283	25.4039	23.4139	23.673	22.4866	23.276	23.7275	21.2109	23.3081	26.3289	23.9697	23.3715	25.2206	25.8181	23.7336	25.0091	24.0547	24.7433	22.1031	20.4415	22.7619	21.9614	24.9638	23.318
HEXB	18.9645	23.0989	21.7369	20.2365	22.1235	23.544	20.0584	21.7505	23.9928	21.7754	22.0051	22.294	22.0621	22.3279	20.824	22.5388	23.4196	22.0453	22.1803	25.3206	25.8211	23.7355	23.5931	23.1083	22.7183	22.8334	21.1847	23.1716	23.1481	24.6924	22.1371
AKR1B1	23.2814	23.9661	22.589	24.3374	23.3042	25.5638	21.5921	21.5867	25.8574	21.4736	22.6011	23.7138	22.224	24.6529	21.3237	23.9892	26.2966	21.8448	22.5279	25.7622	26.5353	25.5732	24.7033	23.707	24.5035	23.1289	22.1682	24.7561	25.512	25.0012	22.1744
SDR16C5	25.2175	23.6491	21.6954	25.9697	24.0079	25.3795	23.1771	25.4765	25.0085	21.8112	24.5602	24.3994	24.3699	24.4852	21.5753	23.8079	26.8425	21.8448	24.4456	25.0605	26.9647	23.5103	25.314	24.4849	24.2939	24.5071	19.1354	24.3525	23.7347	24.6401	24.3605
MOGS	21.6732	20.8829	20.1524	21.6264	21.4972	22.6869	20.9884	19.8445	22.6207	21.3278	21.7727	21.9369	21.9799	21.7576	20.8273	22.0917	24.6151	19.0216	19.6746	23.8795	24.9557	22.5574	22.1044	22.0384	21.678	22.3768	20.3878	23.1098	22.9147	23.1335	20.1236
MCM5	22.1036	23.1473	22.8797	23.8288	22.9892	24.2808	21.7064	22.4213	24.4904	21.6436	23.2869	21.9395	23.7172	23.8749	20.4601	23.7728	25.7951	22.3383	23.4202	25.4204	26.7832	24.9193	24.7712	23.9494	25.111	22.9668	20.7212	22.4367	24.5631	25.4451	23.8761
SPAG9	22.6694	23.2731	22.8111	21.5563	22.55	21.9946	19.7335	21.0241	23.7078	21.2174	23.6896	23.7735	21.868	23.3149	24.0688	23.3512	25.7905	20.3189	22.809	23.8285	26.0936	23.5175	23.8495	21.4441	22.7369	21.5514	21.5684	24.2066	23.5148	23.9494	24.2361
TIMM44	21.1155	23.7592	20.8527	22.7505	23.5103	24.0316	20.9042	21.0031	22.1295	21.6924	22.2464	25.2432	22.406	23.1512	23.2679	24.6968	25.1372	23.4356	24.299	22.458	26.2247	24.8375	21.3542	21.7934	24.4174	21.8642	23.2454	24.5409	22.9767	24.5074	24.0661
ACAP2	24.1314	23.773	21.9471	25.0228	22.6909	24.2797	23.0559	23.6863	24.7351	24.4429	24.0561	23.7321	23.0363	24.0651	20.5504	24.8262	26.3403	22.0644	23.0381	24.7858	25.8825	24.5053	24.4927	22.717	22.6062	23.6469	22.5377	23.6339	23.6006	24.4091	23.6432
TBCB	23.1825	24.2182	20.4869	23.9952	22.3207	24.5344	20.1436	23.9244	24.767	24.0459	24.3892	24.288	24.4914	24.7952	20.769	24.6845	26.1367	22.8107	22.193	25.1841	26.2352	25.5423	25.0639	23.809	25.1561	24.3196	21.2286	25.638	25.5198	26.0154	24.3917
IDH3B	23.2261	22.4969	21.6471	23.6664	23.232	24.6749	24.3586	21.2017	25.2757	22.2367	22.881	21.7902	21.7063	22.1915	20.1825	23.8323	26.3824	22.4061	23.8991	26.1649	26.7128	24.4306	24.7457	23.7626	24.18	22.3512	21.3594	22.5508	23.8668	25.4318	21.7148
TIPRL	23.9005	25.865	24.2081	24.1865	21.1021	25.7692	18.923	25.2428	25.4667	20.8647	22.0728	23.4676	22.6056	22.8393	20.404	25.6674	25.2861	22.3763	23.7935	25.2013	27.0246	23.887	25.0094	22.0461	24.7096	22.6808	20.7716	21.4862	22.1361	24.7337	21.6444
IDI1	24.3829	24.0825	23.8207	25.1153	20.8763	24.7004	20.3019	21.101	22.1937	24.6944	22.8741	24.5963	21.6637	25.0367	19.4645	24.3165	24.8732	19.7548	20.8038	25.4054	26.5496	24.4181	25.2064	24.5164	25.0881	21.4047	19.653	22.8717	23.1928	24.8831	22.4873
ASPH	24.3114	22.2408	23.2588	24.8577	22.1689	22.7122	22.1456	24.5427	24.7148	21.8903	23.3351	22.1574	22.0057	23.1438	21.0273	24.6204	25.6558	23.8541	22.7857	24.7066	26.3684	25.1402	24.2746	24.0413	21.7994	22.7192	23.0251	22.7378	22.1496	24.7986	22.047
RRP12	22.6801	22.4656	22.8244	22.8986	23.4357	23.5573	23.1881	24.2671	24.1189	22.0907	23.94	24.4587	21.8155	24.6048	19.8571	24.5876	25.1044	23.3742	23.8255	23.2788	25.1536	23.3086	24.4593	23.7504	23.8355	22.4306	20.0187	24.1028	23.4136	24.2201	22.7761
POLR2B	21.4461	23.2617	22.4527	23.5868	22.5007	23.7501	22.4868	22.1452	24.5349	22.1321	24.0234	22.8603	20.7239	22.1433	21.5873	24.6941	25.601	22.7067	23.8905	25.1628	26.1398	24.3848	24.5	21.8506	24.0109	22.4471	21.8485	23.2018	22.8628	23.9863	22.5169
NSUN2	22.1245	23.5183	20.7141	24.2382	23.1864	22.6344	19.5866	21.8877	24.252	20.7169	22.3775	22.8396	21.9463	21.7397	20.5243	22.6549	24.9502	20.4345	23.8661	25.1021	25.0616	23.9	24.1017	21.1225	23.5987	22.3802	20.9703	22.5695	23.1491	24.7448	23.3149
NRD1	21.8044	21.8888	21.3612	21.5046	21.7256	23.6963	20.8991	21.9983	24.4337	21.8926	22.5816	23.5911	21.1545	22.0821	20.8646	22.0753	24.554	20.2773	21.3856	23.3928	25.422	22.7478	22.2958	21.6861	23.5926	22.689	19.8342	22.0884	22.7275	22.8795	21.5193
PLAA	22.7939	24.7524	22.6306	24.1263	22.938	23.6586	20.6111	24.4791	25.0891	21.6542	23.8626	24.8808	22.0425	22.0764	20.8995	23.3305	25.0174	23.1262	23.3169	23.4297	25.421	23.4234	23.7032	21.3018	20.6597	23.5317	20.7774	23.5125	22.3532	24.3847	22.4408
FAM21C	23.5959	23.6577	23.3637	24.7695	23.3407	24.1035	22.53	23.3538	24.3126	22.1676	24.4007	23.2673	24.891	24.1664	20.8501	25.7546	24.9377	23.9465	23.1063	24.789	26.3421	24.2139	22.2921	23.5185	23.9021	23.1986	24.6396	23.4377	24.0262	24.0641	23.8775
FAM129A	21.3951	22.7476	20.269	23.5316	21.6286	23.7925	19.3387	23.6146	25.4086	21.4894	20.6149	22.4865	23.2324	22.6382	20.0995	21.6958	26.0063	20.9866	22.2433	25.0097	25.992	21.9563	24.0702	22.5922	20.9118	22.115	20.1499	23.3136	23.4214	23.9712	22.2102
PRKCD	24.4174	24.0502	22.5352	24.7473	22.9048	24.7763	21.9277	23.6882	25.1874	21.9617	21.7966	22.7494	22.304	24.7171	20.7282	23.5275	26.8123	22.262	23.3359	23.9036	25.6304	22.9025	22.6747	24.4322	23.6697	21.7654	19.645	23.0299	21.6678	25.0086	23.3373
RAB3GAP2	23.6396	23.3027	22.6993	24.7665	25.3363	21.4014	20.551	21.8945	22.8309	21.2768	25.1983	21.7826	25.7209	24.975	21.0129	23.9682	26.0795	21.5616	22.6936	23.9802	25.7469	24.4463	24.3487	25.5975	23.4564	25.5901	21.0253	22.2475	22.9256	24.2896	22.1739
CDC5L	22.7514	23.9391	22.3406	23.7958	23.0072	24.2375	20.7845	22.95	25.3776	20.6532	23.583	22.872	22.1268	24.0309	21.1095	23.7428	26.3531	21.7734	22.9778	25.3675	25.6855	25.0208	24.6743	22.8301	25.0356	20.9657	22.8552	22.5026	22.2724	25.3725	22.2487
MOV10	23.7408	23.2816	22.5992	24.5718	23.0522	24.8854	19.9516	21.4653	25.0005	21.4511	22.1639	21.4043	21.9287	22.0576	21.1936	23.9256	26.4633	22.9335	23.1324	24.9473	25.8414	23.7185	22.8404	21.8979	23.5333	21.687	21.0322	22.8448	22.149	24.831	22.7975
ANKRD35	24.8992	22.9067	20.5353	24.6465	23.1829	24.6071	19.5532	23.5401	25.5081	25.2726	24.3895	21.7307	24.0566	22.047	23.1782	23.4864	25.2956	20.3289	21.7573	23.4005	24.7509	22.4491	24.8504	22.8739	21.9755	21.3467	20.3705	21.9196	22.4543	22.2991	21.5012
SKIV2L2	20.6169	21.2038	22.7894	22.7357	21.2289	23.8344	22.2117	21.897	23.1958	21.748	21.7596	23.3684	22.6203	23.0305	20.6321	22.9359	24.5463	21.4775	23.435	24.778	26.1633	24.2793	22.7448	24.3728	24.2177	22.6803	20.8793	22.3926	23.9267	23.8923	23.5511
HERC4	21.0976	20.4664	21.3127	22.2095	21.8857	24.4611	20.3282	21.4535	23.6336	21.5768	21.9206	22.4558	21.5063	23.8977	19.7678	23.8622	26.4968	19.6835	21.2716	22.8545	25.7072	24.4064	22.8882	22.1063	21.2587	22.7744	20.8563	22.27	22.9408	24.7442	24.3563
MPO	21.4686	21.6336	20.7871	21.936	21.5768	21.0074	28.2548	21.9215	22.6078	21.8873	22.5689	22.2615	21.3141	22.2889	21.1509	20.7358	23.8201	20.3205	21.8686	30.6124	23.1669	29.4164	22.0605	33.0308	28.9058	22.5289	21.5202	21.9946	23.6525	22.2621	22.4604
UACA	26.5833	27.0513	25.1175	26.4785	26.3573	26.4634	25.3757	25.5371	27.1158	26.6399	27.8035	23.0677	25.8934	26.6014	21.5653	25.9411	27.9094	25.6364	26.131	25.8371	26.7259	22.4284	25.9484	26.1982	22.6578	22.5387	20.2901	23.9001	22.2571	22.7397	26.9872
ITGA3	21.1391	20.7282	20.4046	22.6873	22.3412	22.5711	20.6369	21.9496	22.2535	21.1884	22.1826	22.2464	21.5057	21.7736	20.7721	20.1459	23.1814	19.136	21.2698	22.7578	22.6109	22.128	21.542	22.0507	22.3301	23.3625	20.0691	22.7116	22.9788	22.5787	23.1171
HIP1R	23.8042	23.6122	22.9969	24.5548	23.2276	23.9277	21.1936	23.431	24.2007	23.1479	24.0361	22.7854	23.6675	24.4048	18.8926	23.9389	25.4757	20.6035	23.7537	24.3958	25.681	25.3479	23.9161	24.4102	24.8685	22.1555	21.375	24.093	24.676	24.8233	24.1189
DHX29	24.8337	25.0498	20.861	25.5077	21.7651	25.8768	20.3116	24.8544	24.2947	21.4981	21.7078	21.4862	22.4218	22.722	20.614	21.7792	24.4641	20.6549	22.2505	25.5095	26.6613	22.2399	21.8445	22.1634	21.7958	22.6543	21.0396	22.1692	22.6787	22.3732	23.2427
SLC25A6	27.6907	28.2271	27.0173	29.0971	27.2641	29.5691	26.4132	27.2567	30.3063	27.2318	28.3716	27.9033	27.6728	29.0046	24.9605	28.1243	31.1945	26.5544	27.9951	29.7812	30.7979	29.2852	29.1833	27.3874	28.5993	27.244	25.8114	27.3868	27.7064	30.0161	27.1605
MDH1	21.8781	22.2598	20.8697	22.2821	20.3475	21.5489	21.6643	22.0629	23.0936	21.4096	22.9584	23.259	22.184	22.8786	21.0236	22.4053	23.2562	20.4509	22.2756	22.0797	23.3478	23.3775	22.2545	22.4913	21.6756	21.9604	20.234	21.9341	22.2727	22.4962	21.2526
CSTB	29.9275	31.5044	28.7271	31.1931	30.3244	31.6895	29.8165	29.9535	33.2746	31.2913	31.1841	31.3093	30.647	31.3774	28.8251	29.0927	32.2452	27.1513	29.3169	30.1444	31.0251	29.3596	30.7363	29.4111	28.8411	29.157	27.349	28.9726	29.5826	29.9124	28.4488
HMGB2	26.8105	27.0583	26.0142	28.245	26.6182	27.5909	25.9964	26.8845	28.6973	27.1118	28.0832	28.3793	27.4347	28.2712	23.1954	27.9163	29.2598	26.8405	27.3251	28.5207	29.6146	28.8675	28.4826	27.8324	27.85	27.7524	26.6392	27.6556	28.3462	28.7439	27.7872
RPL36	26.9662	26.6828	25.1458	28.107	26.8379	27.6655	25.6634	27.0455	29.0774	26.9221	27.5868	28.7289	27.9024	28.3626	25.0505	26.5793	28.9415	24.847	26.7976	27.7866	29.2124	27.8814	28.2859	26.7808	27.539	27.5712	26.0349	27.4039	28.5584	28.2662	26.7427
IGHG2	28.1861	27.5156	26.1123	28.3242	26.9657	30.0367	26.4621	25.603	30.9019	26.3933	28.6948	28.2922	28.809	29.2704	22.6623	25.6718	29.4382	24.8141	28.5578	30.9756	29.8565	29.5314	29.66	27.682	28.7936	26.7779	26.6046	27.276	28.5183	30.6132	28.7625
EIF6	27.3506	27.7716	26.3393	28.2293	26.849	28.3395	26.0713	26.8196	29.5974	26.975	27.9578	28.0479	27.5619	28.2681	24.6796	26.7186	29.6073	25.6856	27.0269	27.8414	29.5601	27.5651	28.1529	26.4753	26.9072	27.0688	25.7709	27.4839	27.9854	28.0817	26.53
ETFB	25.4399	25.9372	24.5456	26.3395	24.8481	26.5851	23.9649	24.7777	27.4921	24.9148	26.0258	25.7541	25.0118	26.1702	22.5883	25.5599	28.0957	23.4025	25.03	26.4397	27.3291	25.487	26.1	24.0777	25.1779	24.7709	23.0885	24.9276	25.7093	26.5438	24.4595
RPS24	26.4908	26.2045	25.2881	27.9067	26.4567	27.4594	25.4998	26.1056	28.3532	26.2702	27.1071	27.9895	27.0105	27.7646	22.3392	26.6668	28.6082	25.0944	26.3186	27.4301	28.7618	26.7596	27.1993	25.9244	26.7296	26.5351	25.2688	26.5701	27.2668	27.3564	26.0106
TPD52	27.2236	26.8788	25.3293	27.7013	26.1836	27.2214	25.2167	26.4609	28.3656	26.6621	27.1714	27.3759	27.148	27.6094	24.6686	26.8385	28.6707	25.0228	26.7117	27.37	28.3542	27.1626	27.2501	26.2987	26.1325	26.8841	25.082	27.1111	27.2481	27.7694	26.5083
FKBP1A	26.7758	27.6653	25.5996	27.882	26.5238	28.2758	25.5528	26.7836	29.647	26.4327	27.4887	27.4903	27.1726	27.3759	24.441	27.0336	29.2297	25.5882	26.345	27.8837	29.352	27.1288	27.271	25.9224	26.1206	26.6944	25.5948	27.1407	27.5121	27.9633	26.3849
CBX3	25.3919	25.9682	25.056	26.2912	25.4295	27.1455	24.5191	25.2901	27.6572	24.8877	26.6835	26.9238	26.0167	26.6845	23.8776	26.5635	28.3204	24.5606	26.0928	27.6652	28.5695	27.1488	27.2941	25.8374	26.6638	26.1585	24.9976	26.5174	26.9829	27.3034	26.139
COX4I1	27.259	26.9507	25.6134	28.4969	26.6211	28.4738	25.5958	27.2871	29.0941	27.4572	27.3722	28.3513	27.4647	27.9922	24.9008	27.0519	29.7579	24.9239	27.4953	28.4897	29.406	28.1184	27.891	27.0895	27.5875	27.602	25.5051	27.3464	27.6849	28.6052	27.3654
CRIP2	27.6808	27.6197	25.6072	28.7221	27.1498	28.5956	25.4244	27.1188	28.353	27.9167	28.3509	28.477	27.8564	28.608	26.0329	26.4797	29.3328	24.9234	26.5268	26.699	27.7869	25.9199	28.1231	25.3206	26.4788	26.9842	25.8709	26.5382	27.0614	26.0418	24.8818
RPL32	27.3698	27.7087	26.5296	28.7734	27.2779	28.9473	26.846	27.451	29.6573	27.5566	28.5101	28.9607	28.0838	29.2209	24.6672	28.4239	29.9094	25.7314	27.2084	28.713	30.2026	28.6684	28.8468	26.9864	28.114	27.6967	25.8706	26.7607	27.5759	28.8511	27.4526
SARNP	26.1822	25.8916	24.6721	26.9107	25.7744	26.6729	24.9762	26.2429	27.1561	25.7643	26.6271	27.3769	26.6939	27.1495	24.7175	26.3645	27.4778	25.4741	26.2694	27.004	27.959	26.94	26.7852	26.4671	26.2073	26.6317	25.7363	27.0658	27.6207	27.0632	26.9496
UQCRFS1	25.7366	25.8293	24.7295	26.4617	24.8083	26.7288	23.9994	24.736	27.8079	25.3796	26.1556	27.3253	26.5555	26.9564	24.4335	26.8097	28.3511	24.5817	25.9569	26.9242	27.7273	25.818	26.5298	25.9797	25.3399	26.5293	24.1978	27.2121	27.465	27.5154	25.5732
SRP14	26.8042	26.0317	25.1714	27.447	26.7563	27.2642	25.5648	26.0299	28.1136	25.7482	27.1508	28.201	27.4549	27.515	24.2989	26.7375	28.5427	26.0431	26.5806	27.9346	28.8798	27.64	27.5475	26.9523	26.3794	27.4008	25.197	27.7666	28.5023	27.6043	27.06
SSBP1	26.0907	25.479	24.0189	27.5037	26.4224	26.9747	25.122	25.7806	27.8344	26.0459	26.5654	27.7932	26.8196	27.25	25.8983	26.1379	28.0607	24.7613	26.1134	26.9484	27.7422	26.4817	27.2818	26.5337	25.3685	27.0303	25.4826	27.2265	28.348	26.9251	26.9265
GNB1	25.7127	25.8316	23.728	26.6999	25.2913	26.7235	24.1424	25.5197	27.9552	24.6089	26.6246	26.9781	26.1683	27.3716	21.9243	26.1311	28.3184	23.9531	25.6683	27.0837	27.9081	27.0052	27.3128	25.9858	25.7105	26.0255	25.2192	26.3982	26.1678	27.883	25.8494
MRPL12	26.0923	25.8624	24.8998	26.6947	25.3727	26.365	23.9587	25.5565	27.4197	26.1265	26.2262	26.5693	26.7183	27.0639	24.328	26.4109	28.3554	24.9965	26.0862	26.7925	28.2013	26.8744	27.108	26.2309	26.7266	26.7768	25.8502	27.3074	27.8336	27.7622	26.5229
BCAP31	25.7476	26.2414	25.1985	26.9344	24.6791	27.2234	23.8008	24.7266	27.7916	25.3352	26.3602	24.3352	24.4956	26.024	21.2599	27.078	28.8703	24.3911	25.8652	27.3345	28.1053	26.8459	26.7407	24.2782	26.164	24.3747	23.0466	24.4115	24.2453	27.6775	23.8395
TRA2B	26.83	26.8591	24.5946	27.5204	26.3078	26.9585	24.7344	26.3032	28.0855	26.5568	27.1983	27.6093	27.5795	28.0021	24.7891	26.849	28.5005	25.8392	26.4387	27.4353	28.5651	27.6774	27.7142	27.3048	27.5004	27.3371	26.4603	27.5167	28.5725	28.2092	27.3957
SRSF7	26.4543	26.5997	25.297	27.1434	26.1126	27.4953	25.4703	25.6951	28.4088	26.1148	27.2772	27.6938	27.0081	27.6488	23.9953	26.5952	28.6863	25.4934	26.2564	28.2006	28.9342	26.9937	26.8701	25.1351	26.3179	26.0831	25.8479	27.082	27.3064	27.6429	26.1965
ALDH1A1	25.3953	23.9346	22.1344	28.1238	24.2148	25.9653	23.6524	22.524	26.9724	24.9734	24.2397	26.3555	26.0142	25.6981	21.5518	23.8471	28.4139	21.0477	26.0571	26.4522	28.0831	28.4644	27.0811	24.2509	24.184	24.0322	20.1333	22.2259	25.1651	26.6913	22.5991
SNRPD2	25.7199	26.8662	25.5999	27.5222	25.9152	27.0041	25.6078	26.9532	28.5814	26.2208	27.6684	28.0443	27.6145	28.2946	20.6745	26.7083	28.9927	26.0858	26.2669	27.6269	29.0526	27.8062	28.064	26.8054	26.6996	27.7605	26.3434	27.0992	27.8727	27.6853	27.0307
GGCT	25.6735	25.934	24.6655	26.9855	25.4562	26.4594	25.1999	25.6898	27.7746	26.1551	26.6036	26.4405	25.966	26.7672	20.2404	25.5879	27.6762	24.2883	25.4598	25.7917	27.2595	26.0218	26.5392	25.3692	25.1514	25.1895	24.9852	24.7054	25.1433	26.2486	25.6549
SRI	25.3779	25.3554	23.925	26.2772	25.0896	26.3259	23.8516	25.0657	27.7236	25.0674	26.0098	24.538	25.0583	25.0801	22.8531	25.7223	27.4451	24.0676	25.2606	26.6281	27.2478	26.2039	26.2141	25.2828	25.246	24.8622	24.1347	25.6429	25.3025	26.8053	24.7542
TFG	25.1997	25.179	24.0699	26.3244	24.4737	26.419	23.3546	24.7399	27.5336	24.2243	25.161	25.6819	25.4147	24.7729	22.3619	25.303	27.6006	23.9024	25.1207	26.9289	27.8121	25.3835	25.9713	24.3352	25.3543	25.0399	23.3776	25.4958	25.875	26.1198	22.8232
GRN	26.9162	27.0075	25.3872	27.3921	25.979	27.1805	25.0609	26.8614	27.8016	26.7808	26.7737	26.393	26.7935	27.222	24.136	26.3227	27.7201	24.7405	25.8525	26.1743	27.6517	26.2091	27.0759	26.3184	26.5055	26.7849	24.3201	26.068	26.4201	26.2355	25.7056
SERPINA3	24.5171	26.0067	25.7271	25.8625	25.5517	27.6915	23.7644	21.0861	29.0423	23.2555	27.0566	26.5549	25.8921	27.2691	20.8646	24.7753	28.1915	21.8907	26.2975	28.0382	27.3228	27.2225	27.7146	21.1785	27.0088	26.3173	21.1618	22.9811	25.7302	27.5541	21.7201
PDAP1	25.7556	25.0618	24.2884	26.7161	24.8324	25.2882	24.0799	25.6567	27.0642	21.5428	25.8575	26.9681	26.1997	26.3218	24.3172	25.8516	26.9449	24.2181	24.8356	26.3382	27.2313	26.018	25.5403	25.7528	23.6884	26.1356	25.1699	25.2251	26.923	25.2407	25.9402
PVRL4	25.7128	24.7142	24.055	26.5219	25.081	26.5251	23.7215	25.3778	26.5217	24.8967	25.3262	25.5858	24.9036	25.5656	23.6634	25.0477	28.0099	23.6136	25.3715	25.551	26.8162	25.2375	25.124	24.5511	24.0922	25.1491	23.3106	24.9422	25.5048	25.7362	24.7896
NDUFB10	25.4322	25.2211	23.3484	26.1191	24.3932	26.2231	23.3623	24.6344	26.5062	24.6956	25.6706	25.0891	25.0588	25.5485	20.7321	24.9955	27.5277	23.5168	25.4583	26.4407	27.5961	25.5078	25.2081	24.9037	24.79	25.4966	23.257	25.8253	25.2229	26.2464	24.9228
PSME3	24.5614	24.6707	23.7823	25.352	24.2933	25.5718	23.5013	23.599	26.3969	23.8785	25.1348	25.8782	24.8087	25.9587	21.4484	24.3951	27.0636	23.5427	24.2799	25.8607	27.3184	26.3875	25.9829	25.2783	25.3747	25.1256	23.1933	25.6051	25.7546	26.357	25.1463
REXO2	24.7078	24.7029	22.2205	24.7658	24.3946	25.3095	23.9126	24.5837	26.598	25.4286	25.3975	26.3431	25.7048	25.4464	24.3528	23.5943	26.095	24.2285	24.6433	25.4059	25.6222	26.1016	25.5647	23.9653	24.8266	25.2358	23.9989	26.0668	26.2178	25.2501	25.2328
44815	23.7842	25.4161	23.357	24.7288	22.6989	26.0099	23.9293	24.2065	25.808	23.8847	24.9002	24.8925	24.373	24.8835	19.6264	25.2629	27.7376	23.2519	23.9191	27.0585	27.4135	26.1079	25.6294	25.1262	25.6454	25.3371	23.3703	25.4733	25.5304	25.5012	22.9804
MZB1	22.2846	21.9389	19.7397	21.5995	20.674	21.7908	21.4738	20.3043	21.6497	21.5034	22.5107	22.8132	21.5233	23.8859	20.4155	23.5274	23.9491	20.6162	23.9361	28.6395	27.6026	27.7496	25.1552	26.9957	27.675	22.0383	23.7733	28.5527	27.4585	28.42	26.6697
AZGP1	24.2583	25.212	23.9274	25.3385	24.8974	26.43	26.936	23.502	26.8827	21.5813	25.4553	24.9902	25.1612	25.6994	20.496	23.5244	26.2496	22.9375	25.1131	26.3275	26.1165	25.4778	24.9489	23.1072	23.6285	24.4363	23.3766	23.1135	26.9335	25.7393	23.3636
LCN2	20.9828	25.4141	19.6347	24.6784	21.6578	25.1906	21.8332	21.2336	29.4229	21.4365	24.5085	23.5705	22.7643	21.8964	21.3108	22.7378	25.613	18.9826	22.2545	24.857	24.6896	24.4458	25.6234	22.7424	21.4625	24.1527	19.5551	23.9253	23.6341	24.2555	23.2831
YAP1	24.8438	24.7301	23.4527	25.996	24.4266	25.3957	23.6689	24.9029	26.4809	24.7988	25.1806	25.914	25.3499	25.5705	23.6577	24.9389	26.6302	23.906	24.7091	25.3664	26.5819	25.1829	24.9754	24.9612	24.5046	25.1526	23.6839	25.761	26.127	25.7547	25.1698
SOD2	24.3772	25.1364	23.2891	26.4747	24.9753	26.3172	20.0802	22.8095	27.3316	23.9622	26.534	26.1799	25.7742	26.3898	21.981	25.3871	26.8371	24.3678	22.7891	27.2388	27.7568	27.0659	26.4447	25.0577	25.6972	25.1211	21.0751	26.5623	25.8772	26.6298	25.0307
EIF3J	24.4667	24.8029	23.3968	25.7176	24.39	25.6147	24.3304	24.3903	26.1964	25.0026	25.4599	25.4502	25.0675	26.1281	20.1965	25.0177	27.2541	21.7443	24.2696	25.4302	27.0201	25.1341	25.9864	24.9242	24.5822	22.2713	22.1972	24.7307	22.891	25.8165	23.5129
KPNA4	26.6	26.1246	24.76	27.263	25.3627	25.5269	24.0454	26.5482	25.7239	27.1557	26.8558	26.4286	26.7647	26.8433	25.3907	26.9753	27.0975	25.0567	26.1132	25.6447	27.1152	26.638	26.8624	25.5585	26.2961	26.5093	25.5194	26.2646	27.2381	26.823	26.7996
FAM114A1	24.42	23.5541	22.6766	25.1457	23.9481	24.9853	22.3639	24.6345	25.8356	25.0634	24.7075	25.3646	25.0624	25.6695	23.4161	23.8235	25.6585	22.9974	24.8207	24.7061	25.9169	22.3526	25.1996	24.6635	23.8502	25.0424	22.9413	24.7683	24.7459	25.9633	22.1231
LMAN2	24.5063	25.33	24.2751	26.3481	23.1364	26.8904	22.5992	22.4431	27.7023	23.9177	24.743	24.3676	24.2836	24.705	20.6449	25.1934	28.908	21.9317	23.8503	26.3265	27.3563	25.2796	25.9573	23.3843	23.7119	23.1142	21.2979	23.1584	22.9392	26.1651	22.748
PSMB8	24.2982	25.0112	24.0157	25.3916	21.4564	25.5194	22.103	21.8511	26.8137	20.8152	23.7414	22.247	22.4858	24.4114	20.5241	26.2736	28.3583	23.571	24.2057	27.3451	28.1518	27.3203	26.3513	21.845	25.0952	22.3986	23.5622	22.3161	23.107	27.5759	24.1437
PPM1G	24.295	23.9552	23.3672	25.247	23.8168	24.9204	22.6022	24.6968	24.3835	23.126	24.1178	25.395	24.6411	24.7623	23.2897	25.4709	26.5953	23.6196	24.4858	25.6605	26.7246	25.5432	25.254	24.745	25.6571	24.5441	23.829	24.3428	25.8184	25.5617	24.8509
SLC25A13	22.368	22.2392	22.0559	24.2245	22.959	24.1756	21.8637	22.9858	24.1812	22.173	22.1116	23.9404	21.5318	24.6128	20.5822	23.0082	25.3557	22.5866	22.868	24.1699	25.5812	21.8446	22.4277	22.5164	20.9993	23.3511	21.37	22.8265	22.4925	25.1341	22.4596
INPP1	23.4493	24.6286	23.6453	24.635	24.1551	25.7984	21.4737	22.5432	27.6067	24.0871	25.9536	26.0114	25.5568	26.4134	21.0585	24.538	27.1703	22.842	24.2934	25.7753	27.1987	24.7839	25.6174	24.0675	22.4801	25.3967	21.853	25.6826	26.046	26.7369	21.4349
PSMD14	21.028	22.4812	22.5814	23.8962	21.3629	24.8512	19.9611	20.8341	26.5144	22.9413	24.278	23.4826	23.882	24.8846	22.4639	23.862	26.9206	20.5456	21.5334	24.6522	25.8701	23.6182	24.1184	21.6334	21.8454	21.9551	20.6492	21.5903	22.4363	25.1911	21.9637
NUDT21	24.5391	23.839	23.1892	25.3505	25.1574	25.3421	24.6145	25.2922	26.2648	21.5916	24.9814	26.1237	24.3977	26.6835	21.0922	24.9136	26.1914	22.3039	24.7491	25.8035	26.5658	25.6028	25.3613	25.5813	25.0344	25.8115	24.208	23.3831	22.0603	26.5557	25.2518
AK4	25.0656	24.2343	23.0764	26.0648	24.4157	24.8604	23.7485	24.7432	26.3302	25.0017	25.0057	25.7988	25.4562	25.8668	20.9127	24.3994	25.6045	23.1453	24.15	24.1984	25.6343	22.7973	23.8168	23.158	21.9695	22.7941	20.6068	25.2611	23.0186	23.1325	22.9392
TCEA1	23.3968	23.7918	22.5194	24.4638	23.7383	24.565	22.3301	24.0625	25.2164	22.0035	24.3337	24.6883	23.0013	25.2864	21.7082	24.8134	25.1651	23.7175	23.9492	24.8162	25.4028	25.1008	24.8989	25.4806	24.4863	25.0044	23.8507	25.0501	25.6929	25.0141	25.5548
NDUFS2	24.6874	25.0988	23.0587	25.684	24.4512	26.0651	22.8147	24.2102	26.3604	22.6287	24.6325	22.9197	22.5779	25.1919	20.6771	25.375	27.6749	22.8693	25.284	26.8952	27.7401	25.6494	25.8093	24.0408	24.9228	22.9688	21.5772	24.3237	23.4292	26.3267	22.1781
GLTP	24.8153	24.6877	21.9079	26.1047	24.1572	25.257	22.7571	25.6924	26.5232	26.0808	25.8309	26.2992	24.4976	25.832	24.9777	23.9013	26.2977	23.3814	24.8608	22.8448	26.3382	24.8317	25.0721	21.1267	24.1037	21.9287	23.5366	25.4306	23.647	26.0073	21.742
RBM47	22.7757	24.2154	22.5259	25.2024	23.4786	24.4541	22.6304	22.1326	26.2096	23.914	23.2723	23.3417	23.2353	24.2867	23.0654	23.9691	26.096	20.915	23.7011	25.4739	25.8528	25.0958	24.8171	23.8978	23.8033	24.7739	22.2121	24.575	24.57	25.301	21.7894
BGN	22.2975	20.7963	21.0979	24.5003	21.5121	24.9158	21.2909	20.5757	28.2114	21.1148	21.807	24.22	22.9894	23.2343	21.1212	21.443	23.9381	22.4579	23.5252	27.4738	25.2621	25.4357	26.3332	24.928	23.3592	24.5695	24.4456	25.4839	22.1572	25.0423	22.1114
UBXN1	25.7949	24.1115	23.7846	25.9648	24.5238	24.9409	19.9088	25.5018	27.0427	21.7633	24.5331	25.1031	24.8594	25.3954	23.5635	26.0944	27.1098	24.5792	24.2545	26.0645	27.1329	24.9727	25.0471	23.9354	24.7017	25.0789	23.5174	25.5774	26.1401	25.0144	26.1358
CCDC47	24.7934	23.2933	22.9395	25.3513	24.0907	24.84	22.4686	24.8479	25.143	24.0967	24.1172	24.8712	24.2585	24.677	21.3172	24.4402	26.3718	22.8581	24.0503	25.4161	26.6472	25.7093	25.0561	24.3344	25.3111	23.9532	23.233	24.3801	24.7644	25.3584	23.7627
UBTF	24.5374	24.5315	23.2614	25.5724	24.229	25.1234	23.6831	24.4898	25.5692	23.2701	23.6984	25.5014	23.6241	25.2654	21.4794	24.9765	26.6396	23.8403	24.671	25.5212	26.9681	25.4512	21.1708	24.7431	24.2865	22.4151	23.2228	24.3929	22.7098	25.2354	22.0256
TXNRD1	19.1939	19.4971	18.7901	22.1993	20.0208	21.6077	19.0951	19.5901	22.3518	20.7904	23.3752	22.6269	19.0906	22.5671	20.7989	21.1866	22.0816	19.5974	22.4658	24.7938	24.8716	24.5664	22.478	20.2803	21.7104	23.1595	21.936	22.3509	22.4151	21.7822	19.2118
MRPL15	23.7765	22.3698	22.0844	24.5651	23.9124	22.983	21.8402	23.1468	24.6721	22.3765	23.4651	24.0576	23.5988	24.2728	20.5166	22.6435	25.847	22.2194	24.3051	24.9453	26.6012	24.5371	21.8059	24.0233	23.8196	24.2383	21.6478	24.3058	25.4022	24.9706	23.868
GMPPA	23.5724	23.1991	21.2738	24.0393	22.9019	24.1198	20.9841	22.2371	24.9527	24.2908	23.5151	23.4234	23.5511	24.8061	21.228	23.9739	25.51	21.8498	20.4784	24.9619	25.3868	24.4145	24.1982	22.5096	22.8298	24.6951	20.3048	22.886	22.7991	25.3136	21.2269
SGPL1	22.7236	23.0623	22.5075	25.4205	21.815	23.5205	23.2488	22.5716	25.523	23.9584	21.6008	21.5253	22.3002	22.3198	19.8974	23.8867	26.1124	20.2136	23.5787	25.3152	25.6367	24.4537	23.6967	22.0223	23.5701	21.6732	20.5891	21.7842	23.2722	25.1307	21.7734
DRG1	21.8451	23.0403	22.1673	24.6508	22.8051	24.2357	21.3525	22.3997	23.6765	21.5405	22.5398	23.3678	23.4664	22.4002	20.1806	22.4176	25.9824	22.6258	23.5466	24.9764	26.2175	23.6954	24.9681	22.4136	23.7991	21.917	23.4423	22.3876	23.0122	23.8195	21.9762
PPP5C	24.4322	24.082	22.8551	26.0026	23.5698	24.9242	23.4923	24.7198	25.397	24.7342	25.1622	25.2448	24.4089	24.8762	20.8924	25.7121	26.6783	23.0228	23.8356	25.1299	26.7357	25.4254	25.7387	24.6549	25.1214	24.459	23.5761	24.9109	24.5662	26.2901	24.5888
UROD	22.697	22.3783	22.3006	24.2113	22.6674	24.237	22.0277	22.1011	25.6933	23.3072	23.7199	22.9142	24.4804	25.3221	20.9765	24.2886	25.6023	23.1457	22.9907	24.5138	26.0144	24.5304	24.5176	23.8051	22.3746	21.7337	20.429	23.8041	22.617	25.3054	24.5022
AHCYL1	23.9235	23.9494	22.8531	24.842	23.6092	25.0204	21.2882	23.5529	25.8064	21.9777	25.0761	23.4447	23.0766	23.7729	20.0365	24.9498	26.6223	22.8676	24.0168	25.6985	27.0331	25.6209	21.6357	24.5158	25.2691	23.3884	23.111	25.2662	24.7459	24.585	25.3161
TOMM40	20.5968	21.2452	19.8361	23.3137	21.6466	24.1684	19.3067	20.7699	23.5793	21.2531	22.1511	22.8995	22.5121	22.1506	20.6189	22.4264	25.7614	20.6767	21.8206	23.2648	25.9484	22.365	22.1025	24.3371	22.6576	22.2722	21.0848	21.9084	21.755	24.4287	22.4292
PMPCB	24.58	23.0134	23.5711	25.6059	23.9696	24.0566	22.2748	21.5719	25.2309	21.6068	24.6447	25.1726	23.2212	23.5951	21.1172	24.6294	26.2729	22.4365	23.6444	24.499	26.5124	22.5063	23.2133	22.2986	21.6686	21.8813	20.678	22.1057	22.6765	22.3876	23.0401
TXLNA	24.8345	23.9513	23.1515	24.8143	24.4311	24.4867	23.7084	24.4216	24.3527	21.8843	25.5679	24.6916	25.3656	25.5434	23.7772	25.6237	26.4988	23.3765	24.7477	25.3628	27.0134	26.0258	25.9672	25.0709	26.0731	22.9926	24.2369	24.6278	26.4007	26.0312	25.7548
PRKAA1	22.5649	23.0215	22.8573	23.1569	21.6686	22.9366	22.4109	21.9609	23.3362	22.2145	22.6488	21.3246	21.6421	23.2584	20.4423	22.9935	25.7077	21.9479	22.5681	24.6335	25.1517	24.0719	24.0763	21.9477	23.931	23.0976	22.2721	22.5521	23.095	25.1475	21.6437
RPS6KA1	20.8687	23.0096	23.5941	24.3733	20.4675	22.4697	23.285	20.935	26.049	21.2671	21.645	24.0594	21.2931	21.64	20.648	23.1228	25.5573	22.2834	21.6077	24.7404	25.5102	21.7781	21.7316	24.0146	24.3217	22.787	21.6587	22.9501	24.2253	26.0848	21.3815
PPCS	24.5815	22.752	22.3602	25.4676	23.32	24.3229	22.4353	24.3897	25.4328	24.3255	23.8499	23.7914	23.0404	25.2777	22.1292	24.2748	26.8038	22.3536	24.0584	24.7432	26.394	25.0099	23.7634	22.2849	22.6304	23.8231	21.5253	23.252	24.4403	25.1868	22.0714
HMGCL	24.1075	25.5045	23.019	24.2982	22.7706	24.9143	23.1722	21.3848	26.0443	24.1308	24.4035	22.3273	22.413	25.34	21.0833	24.685	27.0982	23.413	24.3719	26.4142	26.2313	25.0166	25.1859	22.7733	23.2272	22.6399	20.5991	25.9425	24.8394	26.8799	22.3293
FAF2	21.3177	21.411	20.1325	27.6619	20.8548	26.2962	19.427	20.6354	27.0357	22.5963	27.2476	28.0009	21.784	24.1367	20.697	25.4037	28.4474	20.857	21.6965	25.8644	28.3712	21.6815	26.9888	21.1329	20.1047	21.5056	21.0917	26.6213	21.8633	26.6277	22.8887
ACOT11	24.8053	25.4325	23.6722	25.2879	22.6726	24.3589	20.8184	20.6969	26.6955	25.3114	21.3962	25.5519	22.493	25.6651	19.9962	24.4753	27.3702	20.5488	21.1927	23.1842	24.1317	22.2009	24.2542	21.3361	22.6513	22.1072	21.3729	21.6105	22.1705	24.2473	21.636
CAB39	26.0419	25.3144	24.3736	26.7956	20.6868	25.7511	19.9324	26.2181	25.06	22.6691	25.3939	25.3203	25.0796	25.3753	21.5749	26.5882	26.6807	23.8578	24.6756	24.9595	25.6155	26.0894	25.5554	21.5235	24.9649	25.1942	21.2887	26.5054	26.0462	26.2377	25.2667
BAG6	22.3579	23.1756	20.4134	23.3515	20.4034	21.078	20.263	21.5195	25.729	21.7528	22.223	23.2696	24.1656	23.7827	21.2932	22.4311	25.376	20.9522	21.8348	24.0996	25.2151	24.7282	22.3174	21.8511	20.9628	22.1502	21.3811	22.0851	22.7956	24.4865	22.3751
EXOC1	24.2371	24.3389	23.0381	24.4753	21.0482	25.7978	20.6565	24.1832	25.1089	22.2373	25.3743	22.5017	21.9973	21.8145	20.2865	23.578	26.873	20.7304	21.9102	24.5606	25.8887	25.1013	25.4165	22.3339	21.1957	23.0599	20.9068	23.097	22.7216	25.1275	22.2773
MICALL1	23.461	23.4908	20.1755	23.7986	23.1447	24.2405	21.5885	20.7465	25.5355	24.3696	24.3983	25.3254	23.8596	22.4422	20.8879	24.4352	24.0542	22.8429	23.9675	22.1461	25.6252	24.1224	24.4513	21.2855	22.7202	23.7849	20.0902	23.5658	25.5613	24.1234	22.1198
CLCA2	21.9303	22.5457	21.6257	22.0791	20.7833	24.9066	23.645	23.4416	25.1066	20.0303	23.8821	21.4723	21.2856	23.4392	21.0128	21.7504	24.4827	20.5026	22.7421	22.176	26.3071	21.3043	23.9789	22.1949	21.9704	22.8865	21.506	22.5395	22.6676	22.4222	21.4586
GYS1	21.885	20.6301	21.2187	24.9894	20.638	23.0136	21.1795	22.0938	22.3063	22.2327	22.5478	21.8363	22.0795	23.446	20.5332	21.6137	24.9944	21.7198	21.8196	23.6463	26.31	22.1376	22.13	22.3209	21.9145	22.3259	21.5135	23.6511	22.6668	22.1406	22.3417
CAMSAP3	23.1981	22.3348	21.7346	24.2865	22.8003	23.2454	20.4297	24.0249	24.4204	23.258	23.7447	23.1299	23.37	23.3055	22.6986	23.2417	25.0732	22.8453	23.3366	22.538	24.2119	22.764	23.7269	21.8711	22.3943	23.249	21.2597	23.8714	23.3141	22.7889	23.5047
PGM3	20.8035	20.3896	21.4089	23.4316	21.7864	20.8335	20.6126	21.6546	26.3593	22.4612	22.0992	21.8613	21.4521	22.5034	21.2967	21.238	26.6186	20.5002	21.1676	25.4187	24.1856	21.9715	22.5094	24.8641	21.373	23.0498	21.4176	21.5692	22.9569	23.6111	22.343
CCAR1	23.747	20.9235	22.3387	23.5612	23.4253	24.1387	22.7338	23.2847	25.0322	22.0335	22.5147	24.5361	24.3537	21.7457	20.4291	23.3178	25.3934	20.3087	23.8354	24.8326	25.8335	25.1533	23.6539	20.5562	25.1707	22.7302	22.2503	25.0112	22.4276	22.221	21.6775
GAK	23.3707	21.0591	19.8688	23.683	21.7444	26.1317	20.1451	22.9841	24.459	20.7133	21.9208	22.239	22.3194	22.3075	20.3956	22.7147	25.3939	20.6611	23.1175	23.2146	23.2758	25.5626	23.8293	23.3129	24.1896	24.204	19.7482	22.8303	22.6836	24.9864	21.8463
SEC16A	20.5769	21.7533	22.8416	22.5964	22.1764	23.9592	20.7903	21.1618	24.3767	22.5622	21.3756	21.7743	22.0212	23.6053	19.9129	24.1999	25.338	20.6731	22.5127	23.6192	24.7059	24.0187	23.9462	22.2099	22.424	22.2411	22.0183	22.1186	22.9021	22.5953	21.4092
NUP214	23.1533	23.4931	20.3177	24.1939	23.1094	24.0699	22.733	23.8266	25.2505	22.1809	22.6474	24.5427	23.7664	24.1545	19.9475	24.3435	25.6346	22.7737	23.5392	24.3456	25.7133	24.2887	23.6547	22.3513	24.1469	21.1686	20.3339	24.1379	25.202	25.3732	23.5766
PIR	21.8002	22.0519	21.3407	23.8633	21.0846	23.7448	20.7793	21.4619	25.0366	21.6118	23.8972	21.8301	22.0189	24.2787	19.8518	21.7773	26.6734	20.096	21.5986	23.88	25.1031	22.108	23.8684	21.3672	21.8138	22.1375	20.4492	22.366	23.5079	24.9532	22.3513
CDK5RAP3	23.5894	22.7955	23.2228	21.8304	23.4173	24.9872	22.6223	21.2573	24.8521	23.6017	24.3996	21.8125	22.2937	24.5794	21.472	24.0474	25.7831	20.803	24.4224	25.2464	25.5931	22.7523	21.974	21.8147	23.4574	21.9767	21.2163	21.4708	22.0686	23.1519	22.29
RECQL	21.8415	23.5547	19.6762	23.9186	22.3807	23.6217	20.326	21.1667	24.3907	22.6947	24.2159	22.2919	21.9381	22.2249	20.2941	23.1466	24.6872	21.2888	21.9232	24.862	24.8959	22.304	23.2759	21.4971	21.5844	22.0436	20.7214	21.2559	25.303	24.364	22.9632
DTX3L	21.6151	23.4156	21.4	22.4027	21.7485	22.2259	20.8173	23.0013	22.3535	21.8762	23.0207	22.0252	23.687	20.8078	20.5986	23.6999	24.399	23.1431	21.3568	23.8913	26.4248	24.3227	24.4443	22.6929	21.9046	21.7306	20.2746	24.0809	23.0134	23.3757	24.1316
DDX18	21.9267	23.7374	19.6992	22.3767	21.751	23.2922	20.6024	22.6012	22.8267	21.4087	22.172	23.7352	21.5113	23.4904	20.8167	23.8246	24.1966	20.1593	21.4504	23.2071	26.2445	21.9746	22.38	21.6824	23.6443	21.4954	20.0471	21.9237	22.3099	24.0121	21.9641
EHHADH	26.8234	25.8499	24.692	27.87	23.2979	25.8661	20.5533	25.7951	27.4114	25.8618	22.0242	21.2487	22.0869	26.7723	19.4823	25.015	28.2115	24.7818	26.2686	23.6601	27.317	27.3185	22.3296	21.7556	21.3954	26.3501	21.0254	22.156	23.0021	27.4093	20.6031
U2SURP	23.463	21.9714	21.0499	24.5516	23.615	23.7601	19.9872	20.828	21.4734	22.3107	22.0019	22.4656	22.6013	22.967	20.0823	21.2191	25.2694	20.9306	23.6105	24.1345	26.2979	22.1598	24.2216	23.5412	24.1905	21.4528	20.7641	24.9243	22.5908	24.6587	24.6552
SWAP70	21.4173	19.7169	19.9091	21.4605	21.2875	24.2031	19.9504	21.5099	22.8753	21.6954	22.2872	22.1845	23.0855	23.4055	21.182	25.3005	25.532	23.7901	20.9521	23.9334	24.5401	24.2321	24.0294	20.8586	20.4533	22.1112	19.9801	23.2791	21.9424	22.2007	22.538
PAK4	22.0247	21.8279	26.7439	22.4541	27.0814	21.6237	20.117	20.838	23.8254	28.4569	28.1665	29.5598	29.3154	23.745	21.3686	27.505	28.9575	26.9402	27.7803	28.2566	28.9796	29.4557	29.9617	21.1567	21.0924	28.0891	21.5625	30.1935	30.3526	28.6869	21.0268
SARG	27.87	27.5347	25.6553	28.5885	26.8008	27.8623	25.4153	27.1681	28.8981	27.8514	27.7828	27.6223	27.3083	27.8713	26.8477	26.994	29.066	25.3274	26.9126	26.6699	28.2402	27.0021	27.6681	26.4653	25.9609	27.1205	25.3414	27.4447	27.5068	27.5931	26.5736
RPL10	28.5191	28.4815	27.188	29.9302	28.3243	29.3551	27.4028	28.3592	30.5489	28.1611	29.157	29.9937	29.2945	29.94	24.7729	29.0693	30.5909	26.8686	28.4892	29.4391	30.7863	29.3403	29.6422	28.5035	29.4387	28.6374	27.0381	28.6845	29.3938	29.9664	28.0962
DDX3X	26.0531	26.2484	24.9545	26.9115	25.5732	26.9542	24.442	25.9526	28.1516	25.7233	26.7238	26.9787	26.2656	27.1045	24.3585	26.2856	28.2436	24.8384	26.0272	26.835	28.1654	26.8436	27.1736	25.9678	26.5503	26.1517	24.3941	25.9821	26.4169	27.2302	25.6152
ACLY	25.7242	25.8796	24.9402	26.6937	25.3388	26.6745	24.4733	25.6773	27.7373	25.866	26.1202	26.4485	25.6631	26.6999	23.3611	26.3139	27.9524	24.8862	25.8172	27.2397	29.0845	27.2514	27.3654	25.9064	27.153	25.9587	24.4181	26.2634	26.2851	27.3652	25.6523
GNB2	26.1191	26.8873	24.7358	27.5828	25.7383	27.6302	25.1627	25.99	29.0387	26.0219	27.5429	27.5791	27.1338	27.7674	23.3015	26.4607	29.2449	24.8128	26.3328	27.5427	28.576	27.4696	27.6569	26.7098	26.5757	26.7961	24.7788	26.9115	26.8636	28.1599	26.3362
RPLP2	25.649	27.1045	24.9621	26.8263	25.2037	28.2589	23.6844	24.8707	29.2029	25.3786	27.6691	27.2257	26.4854	27.8199	23.2657	24.9781	29.7459	23.1817	25.5245	27.9098	29.1771	27.018	27.9625	25.4774	27.1211	25.7595	22.9324	25.7409	26.7808	27.936	24.6471
RAB1A	26.1742	25.5301	25.0379	27.4	25.2584	26.6351	24.201	26.5333	27.4788	26.0897	26.4673	26.4131	26.181	27.059	24.3485	26.8352	28.3674	25.5006	26.0107	26.6134	28.02	26.7266	27.2248	26.1819	26.3156	26.6873	24.7224	26.0778	26.3567	27.5382	25.6989
YBX1	26.5845	26.9476	25.4231	27.7457	25.8495	27.53	25.3153	26.2069	28.6864	26.4617	27.4507	27.5973	26.9591	27.6014	23.7487	27.8409	29.2366	25.651	26.4338	28.1148	29.5897	28.0139	27.6165	26.9208	27.803	26.41	25.5793	27.4305	27.6534	28.1732	26.9009
NACA	25.7876	27.3002	24.9189	27.1086	25.7476	28.1957	25.3031	25.312	29.2081	25.3606	27.3361	27.0669	26.8293	27.96	25.4526	26.1788	29.7175	23.694	26.0813	27.7622	29.1061	27.2713	28.3093	26.1124	27.1499	26.6763	24.5919	26.2276	27.0947	28.0368	25.8755
RBM3	26.3445	26.4685	25.5288	27.669	25.9634	27.1472	25.2607	26.3463	28.5579	26.1262	27.6949	28.2911	27.7466	28.1691	24.6874	26.8531	28.8375	25.7072	26.3659	27.3734	28.9218	27.4757	27.9679	26.4419	26.8896	26.958	25.6887	27.3289	28.4658	27.9349	26.883
ALYREF	26.3966	26.3713	24.5167	27.4831	26.2333	27.2628	24.9066	26.0261	28.4491	26.5673	27.7249	27.998	27.3541	27.6534	24.8431	26.6678	28.6137	25.3359	26.2584	27.893	29.1388	26.8629	26.9375	27.1882	26.7269	27.8597	26.7791	27.7776	28.2336	28.3325	28.1882
PRG2	25.1154	20.0273	21.6924	22.2472	21.3206	21.8729	20.8853	21.0615	22.5448	20.853	23.1719	22.234	23.0625	23.7771	20.1448	27.3731	30.683	27.9503	28.4979	32.5708	33.2376	33.5982	27.9094	30.9565	30.3638	28.5964	29.3673	31.5178	29.7099	34.0792	30.799
CIRBP	26.346	25.0503	23.9717	26.9889	25.5854	25.4914	24.8393	26.2117	27.3776	24.1833	26.2344	27.4371	26.9432	26.7562	24.2628	26.2243	27.2521	25.8108	25.8133	26.2317	27.3084	26.5075	26.4177	26.1772	25.8288	26.6328	25.5405	27.4456	27.9244	27.0953	26.5698
KLK10	25.5975	26.3435	23.8623	27.7438	25.7208	27.2569	23.1379	25.9307	28.1349	26.6378	26.0751	26.7691	26.6334	26.4759	25.3815	25.9964	28.586	24.8458	26.6319	26.7879	28.9104	24.2588	27.0359	26.5922	26.5639	27.5245	25.1282	26.7806	28.4805	27.2216	25.9392
CAPZA2	25.4606	26.0838	23.1091	26.4364	25.1935	27.0011	23.7125	24.5523	27.7227	25.628	26.5625	26.7453	25.5462	27.0946	24.1746	24.4495	28.0581	23.1253	25.392	26.979	27.7309	26.5829	26.9374	25.6306	25.3488	26.0698	23.3995	26.017	26.6625	27.1012	25.5199
RAB10	28.2961	28.1169	26.9099	29.4987	27.4221	29.2729	26.0419	27.9366	30.4294	28.2533	28.4097	28.2862	27.9791	29.001	24.8628	28.3957	30.7474	26.5708	27.6112	28.2475	29.8116	28.3901	29.2298	27.5637	27.3893	27.9893	25.2144	27.126	27.4789	29.0376	26.8082
CLC	23.5785	20.8325	20.3951	21.8295	20.0067	22.8661	19.8666	20.911	22.5274	21.0678	21.8351	22.368	22.3059	22.418	19.7868	26.484	27.921	26.1742	27.6121	29.5147	30.1346	30.6223	25.8544	29.7628	27.6763	28.3363	27.6314	30.4186	29.509	30.6676	29.3098
PAFAH1B2	25.6449	25.9099	24.322	26.2643	24.9129	26.8606	23.4799	24.6485	27.881	24.7725	26.6047	26.52	26.4336	26.6461	21.2667	25.6938	28.424	23.1165	25.463	27.1893	27.6604	26.7406	26.9484	25.4882	25.7679	25.7986	24.977	26.1486	26.3395	27.4861	25.3207
RTN4	23.6657	25.1389	22.975	25.5855	23.8965	27.0918	21.9099	22.3525	27.4705	23.4218	25.2893	22.9704	22.6764	24.2081	20.5489	24.9164	28.4686	21.8461	24.4953	26.7601	28.4018	26.3666	26.5925	24.2205	25.1628	24.8094	22.7943	25.4677	25.9324	27.057	23.7372
SUB1	25.7554	24.9601	24.6734	27.2109	25.8277	27.2931	25.1901	26.2476	28.1514	24.6656	26.2201	28.2138	27.1846	26.7648	25.4591	26.3255	28.8988	25.3451	26.128	28.0418	28.7992	25.6208	26.1022	26.9033	24.1151	27.272	25.5558	28.5497	28.8528	27.9972	27.1722
Ube2n	25.6898	26.743	25.7313	26.7093	25.4588	27.8459	24.3574	24.4464	28.2966	24.8645	26.375	25.353	25.388	26.6058	22.4115	26.9237	29.4125	24.8342	25.6142	27.8452	29.2149	27.5948	27.6019	25.8857	27.0109	24.7671	24.2142	25.0908	25.1416	28.1452	25.2523
DBI	26.6883	26.9871	25.0186	26.2416	25.3315	27.5857	25.5775	24.0746	28.195	25.2075	25.0626	26.7993	25.9947	27.0128	24.9882	24.8978	29.5271	23.9189	26.7323	27.2835	28.6057	26.3855	25.9364	21.8538	24.5938	26.0314	23.7677	27.0129	25.6146	26.6555	24.9547
SFXN1	24.0828	23.3712	22.8746	24.9323	22.9563	25.0498	20.7184	22.843	25.8067	21.5426	24.4666	23.8091	23.4747	24.5595	19.8064	24.478	26.6846	23.0868	24.4236	26.4393	27.0236	25.0322	24.1399	23.6189	23.5086	23.471	20.3763	24.1555	21.9542	25.3942	22.4318
SRP9	25.8511	24.9194	24.3326	26.4449	25.6071	26.8212	24.9238	25.7074	27.4908	25.0741	26.1082	27.0644	25.4175	26.3016	24.3329	25.5627	27.791	24.6377	25.8205	26.6109	27.5181	26.4266	26.1596	26.0864	25.7625	26.4069	25.4776	26.9449	27.4318	26.792	26.2951
TPPP3	25.9953	26.5393	23.5981	25.7277	26.6427	28.3244	24.2358	25.7742	27.5977	23.9355	26.1837	27.3344	27.1507	26.4658	22.663	23.0548	27.456	24.3182	26.4109	23.4443	25.8937	21.8508	28.5541	24.9951	25.1097	26.5569	26.0956	27.1074	28.727	22.4912	23.3178
CSRP2	25.1655	24.781	24.038	25.2476	25.223	25.4517	24.2107	25.7736	26.2496	21.7313	26.3774	25.9161	25.6388	25.4452	23.3939	25.9857	26.161	24.647	24.6927	25.8972	26.5931	25.2145	25.0648	25.454	25.3874	25.0745	25.6085	25.6503	27.5537	26.4478	25.0773
SNX12	25.4006	24.8949	24.0216	25.7251	24.3899	25.7029	23.5582	25.3601	26.0899	25.6713	26.3712	26.4554	25.9918	26.3775	24.4442	25.8818	26.9387	24.4227	24.5206	25.6733	26.8557	25.6443	26.1908	25.567	25.5757	25.8258	24.9712	25.9238	26.0267	26.0331	25.2129
MAT2B	25.5131	26.1372	25.1056	26.5397	26.2496	26.6682	25.4526	26.3747	27.4062	26.8969	26.5754	27.3638	26.8555	25.8392	24.0569	26.313	28.2974	25.4211	26.7305	27.6218	28.6071	27.4823	27.0231	26.6258	26.1574	26.987	25.7685	27.3372	27.9508	27.4991	27.1958
CNPY2	24.6398	24.4005	23.8671	25.984	24.3791	25.2114	23.5892	23.8111	26.9554	24.4798	25.6627	26.2875	25.0227	25.5982	23.7505	25.7196	26.9376	23.7777	24.8963	25.8734	26.9298	25.7438	25.7511	25.2618	24.5026	25.4363	24.0599	26.2814	26.1105	25.6493	24.2419
CTBP1	25.5188	24.6946	23.4859	26.1613	25.1286	25.4454	24.1253	25.2467	26.5508	23.5586	25.1656	25.8535	24.5895	25.5039	23.7417	25.1204	27.0728	23.8415	25.5328	26.3232	27.1261	26.2214	24.5934	25.5131	24.9261	25.183	23.6273	25.3084	26.0634	26.1684	25.515
CCDC124	25.3005	24.0815	23.7591	25.472	23.9768	25.1881	22.9183	24.5778	25.9826	24.5623	24.8891	24.7374	24.8993	25.9103	20.9161	24.9911	26.2525	23.6612	23.7059	24.7988	26.0425	25.4459	25.453	24.392	25.2755	25.707	25.2952	25.4666	26.5062	25.0268	25.5358
ECI1	25.1206	22.5304	21.005	26.0885	24.6205	25.2376	23.8313	24.0671	26.8088	21.1619	24.7071	25.9959	25.4361	25.2731	23.1039	22.0798	27.0034	23.9614	24.7865	25.8905	27.0777	25.685	25.823	25.3444	24.7097	25.5885	24.4157	25.6593	26.4391	26.2673	25.3766
PSPC1	23.2859	23.3794	21.887	24.4978	23.3996	24.1286	21.5683	22.8945	24.6981	23.1461	24.0389	25.0163	24.4113	24.542	21.9889	23.0744	26.402	22.6399	22.5814	24.7129	26.2323	24.1109	24.9737	24.0952	23.6819	24.296	23.2946	24.5598	25.5794	25.2485	24.3141
SEC22B	25.1571	24.4383	23.4253	26.2214	24.9125	25.46	23.2117	25.0158	26.4077	25.1093	25.056	25.5955	21.7505	25.8144	24.1173	24.3386	26.6915	23.1081	24.9591	25.6209	26.437	24.8516	24.8813	25.0277	24.1825	24.7781	23.4603	25.4578	25.6161	25.8732	24.4287
PSMB4	25.3952	25.8244	24.1591	26.7923	25.317	26.9748	23.2714	25.3891	27.9895	25.9757	26.1434	26.0059	26.1283	27.3021	20.8848	26.4092	28.1227	23.672	25.4724	27.2296	27.9775	26.4554	26.4578	26.4023	25.9617	26.2497	24.3544	25.9957	26.3274	27.3429	26.3414
MVD	24.6308	24.296	23.5824	25.637	24.0984	25.6321	23.8986	24.889	25.927	25.6989	24.582	25.7812	24.2804	24.9011	23.5407	24.3361	26.9029	22.6854	23.8615	24.2304	26.7128	23.4025	24.812	21.8302	21.4829	23.5842	22.1629	24.5093	22.4374	22.6595	24.1578
SRSF9	22.9707	24.1286	22.9426	24.3846	23.8452	24.8794	23.4102	24.4197	24.8573	22.4337	24.8567	25.1757	22.8828	24.7122	20.7279	24.8357	26.4109	23.1756	24.2049	25.4878	26.2752	24.7885	25.1216	24.1299	24.6267	24.508	24.6139	25.0983	25.0725	25.3923	25.8627
PPME1	23.8289	24.1798	22.4787	24.6924	23.0406	24.6993	20.7255	23.4916	25.664	23.0868	23.0199	23.8426	21.3289	22.9964	20.6593	24.1056	26.4981	22.3747	23.3213	25.1486	26.2973	24.4814	24.8725	21.4214	23.6319	22.1329	21.1376	22.5739	23.1169	24.9847	24.0701
RUFY1	24.8727	24.0467	22.7075	24.489	23.9924	24.4001	22.615	24.2743	24.2766	24.6302	24.8992	24.7929	24.9375	25.1492	23.6317	23.7239	26.734	22.5798	24.1318	24.1692	25.5798	24.2044	25.2213	24.7466	23.7405	22.5875	22.6025	24.4646	24.8309	25.2406	24.0004
NFKB1	23.9453	23.3269	22.798	24.8811	23.841	23.3193	20.4604	23.1978	24.7647	23.0672	24.3135	24.2501	23.201	24.4559	20.0348	24.2876	26.7089	22.2243	23.7831	25.0515	26.4302	25.3177	24.8766	24.2966	23.8148	24.2648	23.1985	24.9144	24.9847	25.42	24.0249
MCTS1	22.8781	23.714	22.0156	24.1116	21.5134	24.1066	21.8131	22.4287	27.1822	23.0788	23.7619	21.7638	22.2708	22.8599	20.2593	23.2397	27.5746	21.0106	21.0739	24.4748	26.5161	23.6826	23.4275	22.6503	23.6349	22.068	20.838	22.6864	22.8146	25.237	21.7451
HRG	23.0921	22.9942	20.9789	24.5019	24.7548	26.3785	20.7206	22.1545	26.146	22.6716	24.7407	24.5758	24.5716	23.6109	20.4427	20.1404	24.3873	19.8226	23.0775	26.6337	24.7612	24.0921	24.4124	24.6397	22.2907	25.2623	21.9978	24.0306	26.6164	25.5722	24.418
SLTM	24.3259	23.4491	22.9674	25.4433	23.6801	24.2753	22.2939	23.955	25.0858	24.3193	25.184	26.059	24.6716	24.5931	21.6067	24.6009	25.9417	23.3012	24.2763	24.653	25.8663	25.3809	24.4997	24.7154	24.8039	25.3059	24.0782	25.0183	25.5222	25.7504	24.6593
RAD23B	19.6726	23.0096	21.3415	20.7399	19.7085	24.8145	20.6871	22.0436	25.4158	20.7141	21.2681	22.9527	21.1094	23.1957	20.2893	23.2982	26.1983	20.6278	20.5137	24.8306	24.8071	20.2909	20.6478	21.568	23.618	23.1799	20.4168	21.231	22.518	22.3851	22.6554
FKBP8	24.5022	23.2991	21.569	24.7476	23.6092	23.4623	21.8691	23.6406	25.3853	21.3065	24.2559	24.7983	23.7803	24.0896	20.389	23.2437	26.4136	21.0375	23.4858	24.4302	26.0592	24.623	23.1311	23.3926	21.5063	23.6046	21.2929	23.8184	24.1014	25.2132	25.2516
IST1	24.4595	24.5201	23.1914	25.1244	21.3286	24.9166	20.0123	23.8511	25.9829	23.6957	23.6024	23.4395	24.313	24.949	21.1224	24.5319	25.8409	23.7719	23.9061	24.7647	26.0333	24.8837	24.7444	23.9147	23.5195	24.4122	20.5063	24.4488	23.0562	25.2024	24.3305
STT3B	23.1823	23.5285	22.2706	22.7327	22.2908	24.1839	21.7414	21.3014	24.0442	24.7862	24.2794	23.5375	22.977	23.779	20.3545	21.9499	25.7506	20.4908	23.9534	25.0075	25.879	25.6173	24.2415	22.7821	24.7407	24.3273	20.3958	23.1721	23.4519	24.4725	23.2554
KCTD12	23.6413	23.3688	22.4286	22.3316	23.6834	24.7949	22.5666	23.2328	25.1433	22.2224	21.5688	23.9101	23.0023	23.0786	23.2585	23.9512	25.8855	23.1587	24.0086	25.5265	26.1048	22.7821	25.0566	23.9442	24.312	22.6839	24.1222	24.2058	22.545	24.9362	21.9947
TSG101	23.4948	24.9969	23.6435	26.5302	23.5729	25.9772	24.4198	24.8205	25.7886	24.0803	23.4335	25.5352	24.1629	26.0644	21.5501	23.6203	28.247	24.2421	24.1881	25.9783	26.1897	23.5592	24.4636	24.7846	24.9915	23.1659	20.7794	25.8163	23.4702	25.2194	22.5843
CPT1A	23.0515	22.9692	22.4938	25.0383	23.923	24.6864	23.0904	23.8029	25.3334	23.1921	22.1937	22.1555	22.2427	24.4952	21.226	24.0825	25.429	22.9055	23.5806	25.2704	26.0447	24.9039	24.0038	24.4196	24.7414	23.5574	22.8944	24.1025	24.0293	25.1646	24.2367
BDH1	23.4221	21.9624	21.8045	25.1834	23.0389	24.409	20.5238	21.2944	25.4819	22.634	23.9052	22.1929	22.5758	25.0232	20.4575	21.5165	27.4587	20.8753	22.0346	24.1714	25.6329	23.6048	24.5507	22.5103	22.1183	22.7553	21.4885	21.927	23.129	24.9616	21.6227
HPRT1	21.8465	23.0583	22.6722	22.3325	23.0742	24.7376	23.0019	21.3733	25.9193	22.5882	21.7222	24.1039	23.4891	23.9229	20.2649	22.8452	26.1732	21.9515	21.4727	24.5976	25.6271	22.5316	24.2806	22.4755	23.2608	22.5005	22.581	22.4691	22.2841	24.146	22.4109
GPT2	25.8418	25.3756	23.4801	26.4214	24.3798	24.7768	22.021	24.1816	27.1923	25.6246	24.8267	25.8695	24.4191	25.1292	25.0349	24.0126	27.3471	22.7033	24.9123	24.2	26.1303	23.9581	22.5603	23.6409	20.5369	25.8501	22.895	25.1788	23.9732	26.1122	24.0628
CTPS1	20.6333	21.5955	20.0921	21.8731	22.0191	22.8187	20.2741	20.5975	22.652	21.9938	22.1624	23.001	22.5022	23.3684	20.9505	22.57	24.8445	21.8982	21.3261	23.1109	25.2617	23.2548	23.3754	21.9939	20.6807	22.6427	21.0345	22.2742	23.2805	20.5667	22.1038
ESRP2	23.2545	23.5473	22.7767	23.2582	23.3052	24.5289	22.6408	24.4061	25.4381	21.9474	24.1901	23.9831	23.2661	24.0767	21.1106	24.1295	25.7891	21.9477	24.0357	24.6488	25.8447	23.874	24.2439	23.7654	23.8178	23.4737	20.2165	24.319	23.0489	24.7117	23.7323
SPR	23.2096	22.547	22.0096	22.9475	22.4209	23.2821	21.6359	22.7414	23.9404	20.7365	22.5939	24.1127	22.7014	23.8551	20.977	23.0589	24.9089	21.3143	23.0667	24.0618	24.3067	23.1211	23.5522	23.251	22.5996	23.5807	22.903	25.0435	23.7807	24.6495	23.2131
AIP	23.1406	24.2961	23.3098	23.8186	23.3006	24.5115	22.6857	23.3864	24.5425	21.1469	23.8063	24.8476	21.5541	21.307	20.4824	25.2474	26.5677	22.8892	24.397	25.2262	25.7578	25.1093	24.0922	24.9515	23.8012	24.0947	22.7006	25.3975	25.69	25.6264	24.7963
TOP2B	22.7484	22.4087	21.0389	23.623	23.013	24.6088	21.463	20.2745	24.8742	22.6064	22.9854	22.9815	21.0259	23.3774	20.9319	24.092	26.0972	20.4257	23.2073	25.5175	26.619	23.7268	23.7402	21.8823	22.5262	21.8142	20.5855	22.7424	22.577	25.2272	21.3296
ADAM10	25.0529	23.4092	22.5848	25.1645	23.71	24.5565	20.5928	24.9126	24.5426	24.1456	24.3397	25.5205	24.3575	24.8566	22.2977	25.0818	26.1305	23.8534	24.8502	25.6614	27.0993	25.2522	24.8333	25.1147	24.8059	25.7533	20.615	26.0195	26.4015	26.2832	25.9237
TFRC	23.1802	24.365	22.4544	23.4343	22.2166	24.9356	21.1993	22.4812	26.5675	21.9818	21.816	22.9414	21.6076	22.5127	20.8421	22.8948	25.6866	22.4012	24.1757	26.1663	27.5828	24.8974	25.6203	24.3737	24.5053	25.8749	21.1143	24.6758	22.3668	24.7258	24.4605
ATL2	24.7378	23.9459	23.3065	24.6573	20.3273	25.0823	20.4963	24.024	21.665	21.5114	24.7485	25.2024	22.0874	26.3531	23.4052	24.7018	26.4859	23.2601	24.6321	25.1162	26.6302	25.1978	25.3592	24.1771	24.5806	21.7906	20.481	22.399	23.0639	25.9204	25.0092
ACBD3	24.0634	24.1646	22.4581	21.8183	21.0768	23.8713	23.0697	20.8731	24.251	21.4547	22.3431	21.8567	22.553	22.7343	20.988	24.1622	26.2592	21.0923	23.4098	25.5081	25.9306	25.1532	20.2848	23.4148	21.8482	22.2179	19.6483	22.5251	21.936	23.9484	21.7111
STT3A	22.8781	24.2613	22.8188	25.0905	24.236	24.3505	23.0115	21.9603	25.0903	21.9783	22.1642	22.2904	21.7361	25.2891	19.8344	24.8853	26.9099	20.614	21.0598	25.057	26.1584	27.3957	24.8929	21.7642	25.1775	22.9018	20.2906	21.7756	21.5817	26.3743	22.4443
TCERG1	23.6375	24.3285	22.6273	23.6048	22.863	24.1359	20.2063	23.7479	23.9884	23.3135	24.1108	24.2133	23.1307	24.7658	19.9005	24.6083	26.0181	23.3448	22.5717	25.1795	26.6446	25.0732	24.9244	23.6659	24.7872	23.388	22.7797	23.6583	23.9009	23.6782	23.8074
FEN1	24.3325	21.3575	23.0398	23.9907	24.3985	24.7773	23.3897	23.8508	22.069	23.7937	25.0647	21.873	21.3986	24.7452	20.6211	23.9057	25.8211	24.0039	24.5904	25.9579	26.4293	25.7044	25.0604	24.9278	25.6026	24.1997	23.5924	24.7898	25.1244	25.8522	25.3486
SF3A2	24.482	23.7543	24.2858	25.6419	22.2114	23.8134	18.5349	25.258	25.3186	21.5454	25.2775	25.3206	25.167	26.0396	21.1728	25.4554	26.9096	24.7331	24.9478	24.7515	26.4659	26.3234	25.7698	24.4324	25.5049	25.2187	23.9659	25.2665	25.1442	25.6837	24.5583
ASPN	22.0093	21.3622	21.3761	24.6161	21.5546	21.9057	20.2444	20.8867	25.0406	21.3859	21.4245	22.3459	22.1163	22.1045	20.2814	21.0167	23.4004	23.9491	26.8433	26.8042	26.8506	25.9101	25.9512	24.9629	22.0528	25.49	22.4411	25.3802	22.5239	24.7283	23.534
SACM1L	23.7782	22.7729	21.1116	25.3951	21.1281	24.4005	21.8273	22.5149	25.3737	21.7136	22.7299	22.8757	21.7882	23.4495	20.7602	22.9946	25.8437	20.873	23.7712	24.6862	25.7388	24.5606	24.3016	22.8233	24.3499	22.4741	21.219	22.7576	23.0378	25.3677	21.332
EPHA2	24.4636	21.2234	22.8485	25.6303	22.1218	22.1154	20.882	24.3437	24.8435	23.2171	22.4667	22.3911	21.787	23.3434	22.9612	24.8198	25.475	23.3523	23.8126	21.9094	26.3644	23.9162	24.6063	23.5145	25.2494	24.9928	20.6929	23.3354	25.5957	25.7059	24.4364
PCYT1A	24.87	22.0065	20.1327	23.4756	21.3326	21.7843	20.7956	24.8051	24.2048	22.1445	22.2914	21.8209	21.9065	22.968	20.3252	23.5248	26.131	23.012	20.3582	25.0144	26.9679	23.3185	22.4345	24.6146	23.2931	21.5399	24.376	25.0274	23.0078	25.2568	25.3035
DCPS	23.865	24.0166	21.4936	25.3738	22.6521	24.7876	21.2578	22.1099	25.4319	21.5603	24.7002	21.7674	23.2388	21.829	20.9278	24.752	25.5001	19.3784	23.7851	25.4313	24.6805	25.2318	24.6579	24.6865	24.6917	24.8011	24.2659	24.8063	23.2838	26.358	24.5115
GPHN	25.4128	21.235	23.0642	25.5957	23.8306	24.4333	23.3495	24.0318	24.8356	20.451	21.7691	22.4843	21.0835	25.6687	22.8774	25.2779	25.3053	22.8422	23.3823	22.3367	25.6777	21.2295	21.8491	22.4915	24.3763	21.3737	20.2657	22.4656	25.8465	25.6525	25.0346
FAM3C	20.6903	21.2955	23.5103	25.2876	24.1854	25.6472	20.6113	24.6703	21.6911	21.6875	24.7273	24.971	24.7252	22.3832	21.44	25.2818	27.2334	23.5648	25.3899	27.2165	26.9649	27.0458	26.4867	25.1343	25.5887	26.8443	21.3513	22.4723	27.1344	25.413	21.8756
DCTN4	24.2867	24.9284	23.9593	25.8304	20.9794	24.6428	21.9134	23.5432	21.9737	24.6544	25.1094	25.5709	25.3203	22.1597	21.1733	22.4687	26.1011	24.098	24.4033	22.6427	21.8692	25.9237	25.9429	24.7449	21.8981	22.539	22.6188	21.8202	23.1612	25.7056	24.6505
ADD3	23.1626	22.9486	23.0228	24.7344	23.946	24.7572	20.6442	22.4401	24.7632	20.952	23.7825	23.9393	23.8014	21.7729	21.7094	22.2077	26.3918	22.8771	23.6479	25.3866	25.7691	23.6041	23.8871	24.8772	22.1693	24.1171	23.2164	25.2849	24.6208	24.9532	24.1794
DFFA	22.7403	23.813	23.149	22.7731	24.7652	23.9227	19.8232	24.6219	24.2908	24.8263	23.9888	24.0121	23.5699	24.067	20.4842	24.1885	25.5728	23.244	21.8871	24.1843	26.0845	23.9929	21.9667	22.2345	23.7078	22.9848	21.3634	22.866	24.641	24.6744	22.534
FKBP15	23.5426	22.8179	23.1302	23.7344	24.2581	23.2415	20.0074	21.4858	24.9621	21.7747	22.4032	22.0276	22.2729	22.9801	20.2488	24.3068	25.0409	23.0409	24.1198	23.772	24.8459	24.0195	22.6484	24.2191	24.1251	23.8308	21.8405	24.6935	22.5147	24.5375	24.5963
ERLIN1	23.7656	23.8921	23.7982	24.7434	22.003	23.4689	23.7974	24.1947	25.0109	22.5077	24.5076	23.9705	22.8713	22.9356	20.0712	25.3426	26.473	23.8365	23.9442	23.4754	25.6814	21.8139	22.6137	22.6548	22.041	22.1524	21.2915	22.3905	21.6249	24.153	21.2322
SYK	24.0478	24.8622	23.3419	24.2741	24.0192	25.0994	22.576	24.2044	26.7686	24.8776	25.8872	25.1677	22.149	22.3167	20.9188	25.2911	27.1759	21.173	24.3986	25.779	26.7024	25.1104	25.101	25.3162	25.6568	22.234	20.3944	22.7277	22.1563	26.2136	24.3161
PPP3CA	21.8468	22.0007	20.58	21.6033	20.8615	22.984	20.738	21.3866	22.5197	21.7402	22.2047	22.7633	21.6929	22.3934	20.8543	23.0419	23.9238	23.1605	23.7521	23.9221	24.5211	24.5414	21.7464	22.0011	22.4114	21.7962	21.1037	22.3969	22.9902	24.7966	21.5558
EXOC7	23.84	21.7012	20.3315	25.0484	23.2459	24.8515	20.8666	22.7716	24.0899	22.0269	22.321	23.4658	21.9451	21.1264	21.246	23.5006	25.4126	20.3129	23.4655	24.6784	25.3099	24.2529	23.3572	22.3398	21.8583	21.7794	20.621	22.0712	23.3093	24.7882	22.3107
TNFAIP6	21.916	21.0281	20.5223	22.9508	19.9588	20.7883	19.078	21.092	23.442	22.6074	21.9494	22.5296	22.4221	23.1219	21.1725	21.908	23.8471	22.4113	21.1015	26.3252	25.6395	26.8861	22.6246	20.6322	23.8436	23.0961	20.9566	22.7618	25.5472	24.4278	21.2988
SNX9	23.582	24.3783	22.5643	24.6471	24.3631	24.0253	20.3654	23.302	23.96	24.0044	23.6514	22.8746	23.6904	22.1332	20.6146	23.1959	24.9936	20.7845	23.4291	23.9572	25.3157	23.4575	23.8358	21.8728	23.6697	23.2634	20.8552	24.3602	22.5728	24.0527	21.3668
GTPBP4	22.0788	22.2715	20.8486	22.3164	21.4848	22.7768	20.2425	20.3757	23.533	21.7082	22.4496	23.7089	21.7379	22.2484	21.3992	21.2894	23.6543	19.6104	21.5362	22.3269	23.6116	22.9813	21.7928	22.4808	22.8252	22.5538	20.966	22.0652	22.9961	23.0447	22.8907
PTK7	23.9406	20.9875	22.3447	21.4038	21.1111	22.0312	20.6916	24.1352	21.4472	22.398	22.5297	22.6619	22.0091	23.6078	20.794	21.9037	25.003	20.5929	22.706	24.0915	25.6219	23.4981	23.651	22.5622	21.7104	24.1758	20.4952	22.9016	23.755	25.5457	21.9314
GOLGA4	21.8067	20.5241	20.5227	21.1095	23.2467	23.6628	19.9796	24.5476	23.8149	21.157	22.0826	22.7416	21.2449	21.8399	21.8696	20.5167	23.7756	20.6254	22.3318	21.9803	22.6135	22.3131	23.1393	22.4369	23.9728	22.6527	20.4304	22.4783	23.218	22.5312	22.6697
PPIA	31.3488	31.1043	29.3799	32.2939	31.0645	31.7845	29.9295	30.9886	32.9724	31.0525	31.8527	32.3917	32.0243	32.2146	29.4674	30.5622	33.177	29.7058	31.15	31.8444	33.1642	31.5233	31.9699	31.0944	30.887	31.5908	30.239	32.1244	32.7001	32.2714	31.3919
SPTBN1	25.1388	25.0677	23.807	25.9872	24.5562	26.2577	23.2839	24.5485	27.2845	24.4203	25.8777	25.0207	24.7442	25.6144	23.0145	25.6182	27.8543	23.8798	25.4845	26.9653	27.6602	26.7277	26.2298	25.6827	25.414	25.3629	23.5544	25.9201	25.9784	27.0656	25.1246
Hmgb1	29.049	29.0583	27.5916	30.2387	28.7457	29.6301	27.6175	28.8739	30.6594	28.8312	30.1115	30.359	29.6321	29.9894	26.3145	29.7357	31.188	28.3142	29.1679	30.2265	31.2984	30.2145	30.083	29.4597	29.7254	29.7186	28.6195	29.8626	30.4662	30.6873	29.0993
GLUD1	26.9765	27.3111	25.8549	27.8935	26.3277	28.2074	25.323	26.2117	28.9827	26.213	27.3498	27.2903	26.7427	27.7147	24.7433	26.7094	29.7647	25.4405	26.8902	28.472	29.2942	27.5344	27.9666	26.5458	26.6944	26.9802	24.9946	27.0279	27.2919	28.1863	25.979
SPRR1A	28.0769	31.0193	28.2419	30.8221	28.2205	30.8828	28.3265	30.1153	33.3236	29.9011	30.157	30.3422	29.2585	30.3814	26.7052	28.771	30.8978	26.4131	27.5725	29.4528	31.6432	29.6973	30.8997	28.4015	30.8271	27.3935	26.7801	28.0474	28.8498	29.4626	27.2195
PARK7	26.0059	26.6736	24.9347	27.0118	25.5982	27.376	24.2982	25.4865	28.3883	25.7382	26.9567	27.748	26.5866	27.6763	24.1465	26.7176	29.2788	24.7543	25.999	27.5255	28.889	27.0756	27.4276	26.2296	26.4398	26.6382	25.5079	26.9849	27.43	27.9195	26.2334
SRSF3	27.7689	27.5598	26.6777	28.7104	27.5051	28.4092	26.4827	27.395	29.2372	27.3091	28.7057	29.2484	28.594	28.8321	25.5824	28.2641	29.6632	27.1636	27.8197	28.7983	29.9607	28.7582	28.7963	28.3342	28.269	28.4158	27.444	28.8656	29.5306	29.063	28.2583
calm1a	29.1238	28.7353	26.0531	29.3612	28.3615	28.7669	26.489	28.2597	30.2491	28.8554	29.1469	30.6447	29.3412	29.4002	26.4124	28.0046	30.2808	27.7032	29.0493	29.5295	30.6639	27.1226	29.6177	28.3236	27.6179	28.588	27.6648	29.1721	30.2201	29.9051	27.8301
COX5A	28.276	27.8847	25.9937	29.0763	27.8754	28.6084	26.7582	27.8461	29.6872	27.3652	28.2782	28.8816	28.7781	29.0458	27.234	27.9404	29.9581	27.2445	27.8705	28.9415	29.9076	28.7187	28.7801	28.5336	28.0537	28.8899	27.2103	29.1618	29.6149	29.34	28.515
S100A2	28.4011	30.8766	29.2523	30.2654	27.7947	31.4293	27.9434	28.1479	32.6427	28.8458	30.6013	29.2565	28.2241	29.933	24.4553	30.0682	33.1416	27.3382	28.6692	30.7806	32.7104	31.1911	31.3955	28.4523	31.1658	27.8766	26.0207	27.5601	28.5818	30.9691	26.7388
RPL35	27.8397	28.0785	27.2853	29.7949	28.2288	29.3203	27.4146	28.2111	30.4811	28.1799	28.7383	29.0306	28.1338	28.9115	24.8765	28.8361	30.5358	25.4685	28.1517	29.0629	30.6675	29.0427	28.9508	26.4506	28.6196	27.9709	26.1148	26.7878	28.1005	29.5558	27.1453
VTN	25.199	25.4702	24.8525	25.8263	26.7706	27.0132	24.3128	24.7285	28.2987	24.8131	27.0422	26.9699	26.7338	26.6538	20.5165	25.0375	26.7402	24.4	25.8321	28.4321	27.345	27.8976	27.0954	25.3779	26.1516	26.9223	24.0288	24.9817	27.4559	27.0897	25.6645
ACTR1A	25.5785	25.4447	23.6334	26.9468	24.8984	26.4737	23.6393	24.4147	28.1993	25.5572	25.9755	26.4378	25.8596	26.8412	23.2532	25.4056	28.321	23.8257	24.8073	26.6417	27.7301	26.4592	26.6185	26.0117	25.1544	25.548	24.0189	26.2968	26.509	27.295	25.4082
APOA2	28.8746	28.8137	27.9272	28.5701	28.9327	30.2481	26.5553	27.9379	31.05	28.1562	30.0247	29.8889	29.3328	30.2606	25.5287	28.7394	30.4394	27.3025	28.672	30.5552	29.7154	30.6244	30.5039	28.8422	30.0247	29.8314	28.0398	28.5074	30.6436	29.9924	29.0458
S100A10	26.2875	29.0677	27.0141	28.1699	26.2231	29.9571	25.2016	24.7227	30.8176	26.3617	27.8995	27.5313	26.3052	27.7659	24.0162	27.448	31.2456	23.9295	26.8356	29.3675	29.7371	27.5587	28.8291	25.9102	26.4453	25.6471	23.4185	26.0534	25.4827	28.7011	24.6864
TBCA	27.3871	27.5491	26.1667	28.2941	27.1266	28.1221	26.3156	26.9722	29.0545	27.3144	28.2381	28.5335	27.9606	28.5715	24.0054	27.5926	29.489	25.8214	27.0309	28.1629	29.4279	27.8555	28.0941	26.2811	26.8876	26.7509	26.0451	26.8406	27.4948	27.879	26.6103
TUBA4A	25.9265	25.9047	22.6171	27.2151	25.7765	27.2654	22.8563	24.5146	28.6363	25.7818	26.9539	27.5461	26.5982	28.1494	23.5442	25.318	28.2664	22.1741	24.7241	26.8002	27.8683	25.8271	27.1601	25.2394	25.1398	25.935	21.442	25.7122	25.7579	27.0478	24.5595
RAB1B	26.139	25.8545	24.7975	27.7799	25.7909	27.6589	24.3201	24.645	28.3954	25.8042	27.1643	26.9375	26.476	27.5293	23.4576	27.2148	28.9047	23.9378	25.7111	27.3154	28.5925	26.8116	27.4593	25.9064	24.8868	26.192	22.1541	25.8902	26.2233	28.1637	25.6107
CHMP4B	26.5628	26.8353	25.2642	27.2259	25.7886	27.0872	24.8169	26.1562	28.0353	26.6765	27.4799	27.123	26.7539	27.1836	24.6993	26.7909	28.3403	24.811	25.5431	26.7201	27.9412	26.6602	26.8236	26.1391	26.2524	26.6048	25.3264	26.7387	27.0088	27.0413	26.2102
NHP2L1	25.7995	25.1226	24.1448	26.5263	25.6738	26.4411	24.324	25.535	27.2157	24.2162	26.2936	27.2867	26.2378	26.6027	24.5454	25.6833	27.3046	24.7028	25.717	26.5432	27.8539	26.0379	26.4601	26.1221	25.8539	26.1159	25.0559	26.552	27.2584	26.8261	25.9089
PI3	26.4772	28.253	24.5301	30.5824	26.2618	28.7695	25.6185	27.9593	30.5032	25.0461	27.3432	28.6291	28.2644	26.5678	24.9951	28.9624	29.6628	26.1631	27.3129	27.6734	30.9523	26.1347	28.8715	26.4985	28.166	27.8165	26.7227	27.4735	27.8327	28.2304	27.0617
NDUFA5	25.7412	25.4047	23.632	25.8486	24.9061	25.448	23.8123	25.227	26.7116	24.879	26.1278	26.6647	25.8384	26.1685	20.1424	24.9956	27.2401	23.9691	25.5291	26.3309	26.9927	25.9524	26.7552	25.7463	25.3036	26.0487	24.8725	26.5155	27.1361	26.7287	25.6842
MARCKS	26.2216	26.9512	25.5485	27.2481	24.5522	27.0014	24.4086	25.8065	27.9732	26.8021	26.7981	26.1896	25.5435	26.8729	23.6667	27.4244	28.5818	24.5216	25.6479	26.3894	27.9431	26.8203	26.9495	25.0678	26.9889	25.4021	23.7989	25.9265	25.4283	27.0142	24.6765
PTGES3	26.5356	26.5508	25.0414	27.5413	26.2313	26.7782	25.204	26.9528	28.1204	26.374	27.4644	27.7793	27.0131	27.7549	24.9539	26.5853	28.2412	25.759	25.8595	27.1108	28.4229	26.8137	27.6433	26.5491	26.8654	26.6923	26.2801	26.4124	28.3518	27.7708	27.796
UQCRB	26.2206	26.2802	24.4399	26.9384	25.4153	26.7338	24.133	25.9485	27.4351	25.4447	27.0123	26.9548	26.2724	27.1072	23.3264	26.1395	28.4376	24.5631	26.3689	26.9338	27.9294	26.5441	26.7818	25.5173	26.0235	25.9604	25.0586	26.1812	26.7231	27.0096	25.6802
AKR7A2	25.4894	25.0023	23.2873	26.5688	24.8902	26.3601	23.5244	24.6544	27.3629	24.8095	25.9445	25.6263	26.056	26.4972	24.0233	24.9938	27.6474	23.1603	24.6341	25.6536	26.4744	25.6445	25.9095	24.864	24.5981	25.9371	24.3274	25.432	25.5516	26.4937	24.9337
PPP1CB	26.5221	26.0926	24.7799	27.4639	26.2246	27.256	24.5155	26.5774	28.2596	26.5962	27.8928	27.4461	26.495	27.1266	24.218	26.33	28.6307	24.2469	26.315	27.2165	28.3052	26.9094	26.9778	26.284	26.0503	26.2503	24.5631	26.4377	26.5288	27.1863	25.905
AK1	24.2249	24.4617	23.6336	25.6224	24.1939	25.1484	22.7908	23.4645	26.2558	24.4459	25.6871	25.3616	25.5363	25.5867	21.9334	24.7434	26.9563	23.1426	24.2912	25.3751	26.2554	25.2968	25.1878	24.5176	25.6303	24.8111	23.8121	24.7741	25.7432	25.4411	24.4444
PGRMC1	24.9358	24.9273	24.06	26.2315	24.2091	26.1298	23.3635	24.7632	26.8168	23.6867	24.7855	25.2988	24.5115	25.2658	22.2186	24.692	27.5512	22.4685	24.8439	26.2161	27.2125	25.1195	25.3203	24.3236	24.0897	23.7107	23.0163	24.2948	24.6976	25.8433	23.3542
LIN7C	26.0648	26.0657	24.6316	26.3537	25.9712	26.6026	24.5533	25.8838	27.7545	25.5919	27.2939	27.6016	26.2517	26.6823	26.0093	25.8233	28.3583	24.6782	25.9484	26.8463	27.7272	26.2701	26.4769	26.4317	21.5253	27.1923	24.8365	27.3573	27.2998	27.2493	26.2901
LYPLA1	22.6137	24.4382	22.2597	24.7086	21.6252	25.2075	21.5924	21.1542	26.3997	20.6767	24.4661	23.3257	22.2437	24.8607	20.8028	24.3425	27.0888	21.9362	21.5151	25.1954	26.3346	24.0022	24.7317	21.5876	22.8023	20.6837	20.6814	22.848	24.1623	26.0047	21.9115
DNAJA2	24.6916	26.0957	24.6306	26.5108	25.3974	25.3152	24.4259	26.4336	27.4283	26.5162	26.206	26.7102	26.1631	26.4545	22.7229	26.1367	27.8331	24.9218	25.8244	26.1728	26.9785	25.4547	26.0394	25.9479	25.0534	25.6481	25.4967	26.2071	26.2178	26.0414	25.8726
VAPB	25.5328	25.168	24.1327	26.2824	25.07	26.6331	23.4149	25.5805	26.5401	25.0881	25.7151	25.1438	25.4978	25.5651	23.1388	25.7424	27.8856	23.4265	25.3362	26.1314	27.0244	25.9066	25.6363	24.9972	25.3107	25.1682	23.5567	25.2069	25.7678	26.2794	24.3443
PSMD9	24.7521	24.6918	24.1382	25.4226	23.4832	25.3711	22.9072	24.8088	25.6095	24.4549	25.8164	25.6448	25.4984	26.3108	24.2959	25.8933	26.7914	23.0892	24.4752	25.8018	26.9897	25.6201	25.4977	25.1319	24.9677	25.6148	24.0918	25.2564	25.9388	26.3884	25.4948
SNW1	23.8615	23.9514	23.4939	25.2375	23.7091	24.5153	23.0839	23.7246	24.6449	23.4777	24.7856	25.3086	24.6359	24.9324	22.2523	25.0383	26.479	22.8742	24.478	25.1221	26.3449	25.2547	24.8652	24.2407	25.0353	24.5442	23.4691	25.0454	25.7534	25.5652	24.9612
EMD	24.5252	24.5608	23.8548	26.0178	24.2748	25.6008	23.2303	24.2492	25.4663	23.6479	23.3347	25.7743	25.0222	25.0423	22.1779	24.5806	26.5403	23.6614	24.7026	25.8805	26.7534	25.2388	24.9872	24.604	24.8171	24.9965	23.6206	25.1668	25.2572	26.299	24.6965
CALML5	26.327	25.6053	23.022	27.4375	25.5082	26.5593	24.5571	26.1561	28.0744	26.5022	25.6709	27.9729	26.6447	26.1895	23.8282	24.2285	26.6866	20.4819	26.4653	23.4235	27.4895	22.6409	22.8338	23.872	21.9909	24.7828	24.6517	24.7997	26.5192	25.4411	24.1923
ATAD3A	23.1089	22.9563	22.7779	25.0385	23.3416	24.091	21.6118	23.0066	24.3627	21.8176	23.4383	24.007	21.3463	23.8852	20.5859	23.9903	26.2904	20.9159	23.7738	24.6582	26.6065	25.4219	24.1694	23.0933	24.0807	24.3889	22.3839	23.7775	24.2905	24.9145	24.2232
APMAP	25.0966	25.1084	24.2753	25.9336	24.0552	25.853	22.5122	23.8204	26.5965	23.3185	25.5352	25.427	21.2264	22.9681	21.1704	25.7634	27.1547	23.5548	24.882	26.5929	27.1882	26.4636	25.8539	23.72	25.5641	23.8167	22.9736	24.5943	21.9817	26.4348	25.1764
EIF3K	24.8899	25.2329	23.583	26.2003	24.6729	26.1753	23.6006	25.053	26.511	24.5296	25.4047	25.4939	23.9944	26.1123	24.2938	24.4325	27.072	21.7019	24.7883	26.2923	27.4694	25.6912	26.0275	25.0109	25.246	24.4185	22.8081	25.0323	25.1862	26.317	24.4579
ACTL6A	24.9051	24.5833	23.886	25.294	21.4441	25.1653	23.4468	23.5148	26.6854	21.6542	24.9063	24.2328	24.5947	25.0266	20.9773	24.3995	27.2571	23.0414	24.8968	26.2618	27.4345	25.4866	25.3309	24.5141	25.459	24.49	22.7798	24.3054	24.3467	26.3031	23.8115
FTH1	24.8828	25.6264	25.3879	25.8089	25.5292	25.5142	24.9866	24.8088	25.7963	25.4935	25.4408	26.0441	25.1517	25.0398	25.0597	25.4089	25.9722	24.9756	25.3085	26.2127	25.856	25.4188	25.2284	24.3209	24.5351	24.2107	24.9377	24.8723	25.2122	25.9503	24.8751
RAB21	24.0968	24.1896	23.7946	25.2695	24.2928	25.3682	23.1039	24.3447	25.8998	23.6946	24.9662	24.045	24.542	25.5901	20.6227	24.4912	26.8104	24.4336	24.3723	25.8027	26.4406	25.113	25.407	24.2351	24.4039	24.8121	23.2873	24.8034	23.2186	26.0978	24.0321
GMPPB	24.1502	23.5453	22.4168	24.933	22.4425	24.5559	20.9725	21.7605	25.6897	23.5302	24.0885	24.4947	21.686	24.7317	20.0145	23.5616	26.6589	21.6445	22.6894	25.1435	26.0582	24.9872	24.5967	23.3335	24.2036	22.1656	20.7817	24.6128	22.7496	25.322	22.4002
AHSA1	24.6155	23.6595	22.6997	25.4191	24.6617	24.9615	21.3891	24.5198	25.8628	24.6209	20.8224	25.683	24.295	25.3676	22.8397	25.1946	26.834	22.6587	23.8472	25.7951	26.558	25.1733	25.5518	25.0464	24.7059	24.5913	23.4321	24.9617	25.3902	25.581	25.3762
DDAH2	24.142	24.1795	23.1456	25.2907	22.7197	25.5917	22.5837	23.3986	25.5866	22.235	24.0357	24.7367	24.4277	23.8111	20.0902	24.8425	25.6266	23.5964	23.9621	25.4841	25.8297	24.9063	24.4654	24.0868	23.3557	24.3602	24.6942	24.707	22.6022	25.989	24.598
APOE	21.9059	22.9928	22.6488	23.3106	24.7433	26.0475	21.4366	23.612	26.1014	23.1306	26.0806	26.1484	24.5431	22.9582	21.1684	24.9643	26.1235	21.8136	24.1618	26.6566	26.2816	25.4953	26.9014	23.1682	25.4534	24.5006	22.9441	23.8582	25.3598	25.0051	24.4
ITPA	26.0967	24.0674	23.9726	25.9031	25.4443	25.0965	24.9096	24.8268	26.485	25.2263	24.8505	27.1632	26.8702	26.4856	23.8542	25.0661	27.7629	24.7479	25.3989	25.8764	26.5532	26.0101	25.8236	25.1975	24.7335	24.6988	24.8529	26.4331	26.5668	25.643	24.9012
COPS3	23.7323	23.1041	23.1745	24.8309	21.4642	24.4145	23.5559	24.4398	25.5753	24.6099	24.2466	24.5222	21.7473	24.6137	21.06	24.6571	25.7359	23.0379	23.8306	24.8289	26.212	24.8041	24.7526	24.0599	23.8536	24.3863	23.78	24.6178	24.944	25.2742	24.0825
PFDN6	24.9465	24.5993	23.0104	25.916	24.6758	25.7247	22.8615	24.1456	27.0501	21.7894	25.6092	25.7726	24.5141	26.5109	20.7747	24.4937	26.9909	23.0293	24.803	26.0207	27.1593	25.8447	26.0207	24.6694	25.0781	24.6805	23.3897	26.0611	26.2361	26.4872	25.348
IGJ	24.0556	24.4836	23.9596	25.3726	23.2167	21.9418	26.7514	21.1813	26.7388	21.3668	25.3247	22.7012	23.9542	21.9193	21.1842	24.0115	22.9608	23.418	27.2819	27.1516	27.5823	26.7221	24.7345	27.0407	25.5154	24.7176	25.9804	28.0499	27.4927	27.8411	27.8231
RAB25	26.0931	25.5679	24.5539	27.1086	24.82	26.3449	23.3298	25.9679	27.1979	25.6713	25.9235	23.7953	24.6013	26.1769	23.5346	25.9404	28.2799	22.9254	25.2938	25.5081	26.7888	25.8335	25.5655	24.7014	22.1426	25.4262	21.3611	24.5994	22.9314	26.3805	24.35
CIAPIN1	24.9742	24.925	23.6966	25.6569	23.9909	25.561	23.2419	24.3697	26.5949	24.5842	25.6268	25.5892	24.966	26.2444	22.0673	25.3191	26.8832	23.9466	24.6826	25.1321	27.2891	25.5604	23.2071	24.8054	25.1417	23.4923	22.0229	22.0897	24.105	25.6054	23.4179
STX12	23.6366	23.0708	21.2435	25.1587	23.5262	24.6096	19.1677	23.9271	24.9008	21.6187	22.2649	21.0304	22.316	25.3864	22.6827	25.2548	26.4266	23.5792	23.8985	24.84	26.0126	25.762	24.7364	24.7171	23.3073	24.7513	23.209	25.4516	25.1204	26.104	25.0961
UCHL3	24.3952	24.9859	23.2945	25.2742	23.4649	24.8876	22.7422	21.9999	26.6044	23.0937	23.0106	25.1629	23.7737	24.8517	21.2287	24.5628	27.1466	22.348	24.1024	24.9921	26.8392	24.3873	25.1816	21.8307	24.1775	24.5834	21.2603	21.9599	22.4775	25.1437	23.5209
RBM8A	26.5473	26.0924	24.8607	26.3661	24.7699	25.2778	24.8081	26.7456	26.1706	25.2903	25.9035	22.1466	26.2541	26.843	25.9726	27.243	27.9335	26.1896	25.3062	25.7886	27.9326	27.5071	26.5969	27.0727	25.3361	27.171	25.3433	27.3491	27.9685	27.0443	27.3576
MVK	23.3558	24.2586	21.6256	25.3091	22.1261	24.841	21.0079	24.5978	25.7468	25.0081	24.1739	23.7344	22.146	24.5557	20.2927	24.0787	26.145	19.909	23.4953	22.0552	25.5258	22.1988	22.7639	22.159	22.0672	22.2895	20.9414	22.4409	23.2351	25.0318	21.9901
FAM25G	24.9649	26.0934	20.289	25.5629	22.5612	26.4142	24.7654	24.1113	27.2798	25.6062	25.5824	26.3955	24.5499	26.5679	21.1079	21.9994	25.2511	21.4002	20.416	22.5243	23.2284	22.5924	24.0981	20.9896	21.9171	22.4476	20.9946	22.303	23.6986	21.8871	21.5041
ARFIP1	24.4566	24.0278	22.8355	25.7613	23.7099	25.2824	22.8618	24.0683	26.2053	23.6931	24.74	25.5163	24.8058	24.5644	25.5248	22.8928	27.4709	20.9148	24.436	25.5252	26.7568	25.3994	24.1389	24.8578	23.6654	25.3136	22.9165	25.277	25.5462	25.8737	25.2526
EIF4A2	26.1603	21.0469	20.7635	22.2256	20.6135	27.7515	24.578	21.6026	28.0753	22.1653	25.9292	23.7311	21.5079	26.3596	20.4915	26.6309	28.2053	20.4587	26.6369	27.4866	26.2056	26.4071	25.6758	25.0334	25.5751	21.6609	21.1983	26.5805	25.3282	26.3396	21.8281
ILK	23.3981	24.4291	21.1318	24.4909	22.7291	25.9464	21.3327	21.837	23.7643	21.6765	23.8898	22.2843	22.4941	23.5117	21.2778	23.357	25.9938	21.5029	22.6982	25.8768	26.5378	24.7381	25.9065	22.9213	23.3471	23.0691	24.0658	23.767	23.3971	25.5791	23.0207
UBE2K	22.6825	23.8287	21.7179	22.9458	21.8431	21.5312	20.2458	21.8346	24.3715	21.4352	25.2109	22.8305	23.2205	22.385	20.6001	24.2627	26.0264	19.7693	22.3579	24.8946	24.6163	23.325	24.6485	22.4125	22.2391	21.3551	19.8632	23.0207	22.9707	22.8422	22.7355
CPSF6	27.2429	26.9224	24.8842	27.5535	26.9025	26.5933	25.6524	28.3186	28.5905	27.9054	26.5188	28.9311	28.1396	28.4365	27.3145	26.4453	28.881	27.2528	27.6787	28.3577	29.0184	27.6779	27.5787	28.6539	26.4147	28.8698	27.3495	28.9637	29.4446	28.3854	29.3935
CHORDC1	23.9386	23.1602	21.9329	25.2189	23.4265	24.2522	22.2305	24.8246	25.1663	24.407	24.3812	25.367	24.4214	24.777	20.8939	23.8125	25.6479	22.565	23.0535	24.4879	25.7917	24.1359	23.8957	23.9986	23.6725	24.5281	21.5204	24.1596	25.1593	24.5049	24.4825
NDUFB9	24.1997	24.4662	23.112	24.4276	23.6593	25.3485	24.0715	24.3861	26.0251	25.0854	25.3485	25.1721	24.8431	23.5525	20.498	25.1936	26.8911	23.7689	24.728	26.0236	26.6615	25.2415	24.6983	24.1734	21.6705	24.8268	21.4537	25.0808	25.4164	25.8224	22.4017
SPTLC1	23.9127	24.3752	23.9345	25.2704	23.1832	25.2321	22.726	23.4234	26.376	24.4804	24.8339	24.7995	24.0212	25.6465	20.6751	25.1453	26.2668	23.1627	24.4321	25.621	26.759	24.2575	25.7443	22.104	23.9898	21.6119	20.6765	22.5967	21.6399	25.1428	23.3135
VPS26A	24.5413	25.1232	23.8783	25.379	25.8881	25.403	23.5897	23.317	26.6227	22.5345	23.1372	22.5099	21.6844	25.1118	25.2099	24.18	27.6484	22.4585	23.8939	25.8552	27.6214	24.3592	25.1595	25.4855	24.1632	22.8817	20.9375	22.967	23.0834	24.708	21.8583
GLRX	24.5514	24.0341	22.6292	22.0393	20.7177	24.2607	22.7043	20.8326	24.6806	22.4756	22.5678	21.7499	21.0267	23.0141	20.16	25.2765	25.6631	23.5127	24.2711	26.5456	26.7627	26.7256	25.2779	26.2635	25.9112	25.2689	25.4301	27.8116	26.5021	26.3354	25.6942
RAE1	23.9802	23.8523	22.0861	25.1922	23.7257	25.4265	23.172	23.2915	25.7975	24.1565	23.9404	23.3922	21.1704	24.6475	20.5377	24.273	26.1231	22.2263	24.647	25.4616	26.3415	24.5558	25.7617	24.4092	24.5215	24.8044	20.6339	22.499	24.4042	25.6119	24.4275
CPPED1	25.5229	25.8883	20.4364	25.369	24.6353	26.2063	20.6257	24.1366	27.4639	22.9348	25.8425	23.1866	22.0505	25.9691	20.7364	24.7919	26.8717	25.1993	24.734	25.3915	26.7155	25.3203	26.6451	22.2176	21.5699	21.9615	20.6339	21.9432	26.1169	26.4917	22.2437
ADSL	24.0474	24.1589	23.2184	24.9094	22.4728	24.1974	22.0316	24.153	25.137	21.879	24.9089	23.1199	24.4238	25.5527	20.5542	25.214	25.9906	23.2332	22.1478	25.3712	26.2401	24.9939	24.9083	24.6897	24.7613	24.7236	21.5891	21.7447	22.3053	25.1498	24.4088
PARD3	24.5665	24.3522	22.1825	25.0048	23.5546	25.3054	22.3547	24.0319	25.1812	24.7824	24.1355	25.0752	24.8946	24.4244	20.6705	23.0528	26.2482	22.5056	23.7278	23.632	25.9652	23.8502	22.3134	24.8124	23.3034	23.6005	20.304	23.0282	24.3145	24.7977	24.329
GPX4	21.3039	23.8995	23.0438	24.1946	20.2801	25.2407	22.89	21.8317	23.0344	21.2057	23.6146	23.0481	24.4699	23.1213	20.9871	24.7158	28.2958	23.3257	23.9118	25.6769	27.8353	24.2195	22.8124	24.736	24.1697	23.7032	25.173	25.6353	25.8209	26.6847	24.8789
PTK6	25.4651	24.5729	23.0057	25.4493	24.5086	24.5993	22.8396	24.6814	24.63	24.869	25.0119	23.8061	24.3996	25.1767	22.2407	24.2334	25.9716	22.3941	23.932	23.0415	25.2909	21.5995	23.8903	23.4039	22.3666	23.8705	20.8978	22.8627	23.3775	24.4371	22.1652
MAPK14	21.8579	23.8338	24.2043	24.6263	24.2185	24.5052	24.0825	22.8242	25.7385	22.3975	24.9036	22.2663	23.027	22.4419	20.489	25.4903	27.0029	23.692	24.8167	25.0948	26.2649	22.1722	24.0696	22.1965	20.9651	22.4633	21.5944	22.2514	22.2196	23.7338	21.0563
GPS1	21.52	23.4917	20.8831	21.8873	24.5046	24.9467	20.5891	23.698	25.0119	24.8954	24.919	23.4625	24.9859	25.3364	19.9253	24.612	25.2932	20.7404	21.2631	24.9948	25.816	21.1035	24.8847	24.4611	21.8221	21.7593	21.7691	23.0509	22.7453	22.5504	25.2075
NT5DC1	21.766	23.4581	22.4704	22.8607	22.2564	24.3943	20.6859	21.2855	25.3658	21.7683	23.727	23.9051	23.4929	24.396	20.4064	24.5348	26.3673	20.8472	22.3882	24.664	24.9082	23.6112	23.0857	20.786	21.8069	23.2385	20.7725	23.1116	21.5868	24.7116	21.5727
C12orf10	24.2084	23.7054	22.8195	24.958	23.7316	21.5691	23.0448	23.9715	24.245	22.4481	21.8701	25.0809	24.3384	25.4043	23.6168	23.8641	26.0426	22.9865	24.1321	25.3523	26.1641	24.1	24.5039	24.6503	24.1553	24.5094	22.4923	24.6401	24.9152	23.8032	25.2173
PMPCA	21.7831	23.378	23.1081	25.1406	23.5857	24.8127	23.5037	23.1519	25.7106	22.0063	22.5907	25.1325	25.1263	25.3773	20.5996	23.1403	25.9547	23.2342	23.0115	24.8096	26.5729	23.9865	23.912	22.6236	21.3114	21.3821	21.0514	24.2773	23.2504	24.4772	23.7438
SRPR	23.301	23.025	21.5691	23.778	22.5768	22.7069	22.0332	25.4292	24.8013	22.9563	23.0927	24.0413	24.8055	23.6534	22.8177	22.9963	25.5639	22.6749	23.0605	23.823	25.3632	22.8411	23.3422	24.9104	25.152	23.2582	23.0511	22.7948	26.3505	24.7482	22.1871
CAPNS2	24.711	23.9218	21.4222	24.1621	21.8855	24.8932	23.5715	23.3822	25.0816	24.5962	23.5782	26.0621	24.6532	25.3999	23.6224	22.4582	26.9125	20.5495	20.9739	22.8138	25.4289	22.3839	23.4005	24.0007	21.0187	24.524	20.4839	24.5845	23.9416	22.9445	23.0002
SEC24B	23.2716	23.2917	21.1538	24.2211	21.59	24.4018	20.3984	23.0596	22.6225	21.2645	24.4579	22.1436	21.4671	21.2434	21.1984	24.5793	26.4555	20.8498	23.532	24.4963	26.0933	25.0771	25.7003	22.0572	25.2077	22.422	20.7833	22.0528	22.6451	25.6908	21.7965
COPS6	21.283	23.5907	21.8498	25.332	23.6762	25.2452	23.1101	22.9271	25.7318	21.667	24.3809	23.0118	22.8	22.0206	21.0372	24.2762	26.5232	23.1494	23.4316	25.8284	26.4095	25.0225	25.731	21.9254	24.1205	22.5606	21.2447	22.8538	23.5077	25.3626	21.7752
SEC23IP	25.13	21.3391	22.0254	24.6433	21.5044	21.8391	20.8445	24.0401	23.8904	21.8718	22.9576	22.7339	24.9245	22.7559	21.114	24.6089	25.8913	21.2751	24.1469	26.0442	26.5968	25.537	25.1423	24.0523	24.7865	24.9309	20.5173	22.2125	22.9625	25.1094	22.3536
ZMPSTE24	23.0219	24.535	24.4067	23.9381	21.954	22.039	20.4454	21.5823	22.8459	21.639	22.7132	22.3533	22.8921	23.654	21.6003	25.098	24.3287	24.1969	22.9149	22.0154	25.5851	24.2029	22.6617	23.8659	23.3105	23.2112	23.9605	22.4605	23.1519	22.242	21.9323
DBT	21.5113	21.0931	22.0653	23.5246	22.1123	23.3797	20.9881	19.9189	25.2262	22.5405	22.8591	23.9292	24.049	24.733	20.918	22.5864	25.5935	19.1386	22.4563	24.1558	24.8582	22.1688	24.3403	21.9678	23.1073	23.1711	20.2024	24.1555	22.4736	25.4815	21.1284
SRRM1	23.1828	21.3442	22.6235	21.2666	20.3493	23.0844	20.6055	23.9785	23.9836	21.8666	23.4111	22.8725	22.6779	24.299	21.0431	25.2189	25.4377	23.2585	23.2072	23.8107	24.936	24.717	24.1423	23.9775	23.7271	22.6567	23.317	23.5776	23.655	25.6546	23.6538
PNPO	24.4687	24.2775	19.4274	22.3009	23.8314	24.1327	21.7997	23.5358	25.4685	20.9502	23.7611	22.9463	22.9015	22.8348	21.6622	23.4962	26.254	21.8602	23.2435	24.7013	24.8368	21.8966	23.279	24.4573	24.1634	24.3094	19.9048	24.8987	26.0979	23.1687	23.133
DNAJC9	23.3042	22.7941	22.7438	22.0756	23.7052	24.2405	20.6114	21.8655	24.3788	21.1357	23.8461	22.9609	22.5273	24.7444	21.5497	24.2243	25.3073	19.3478	23.385	24.6559	25.9526	24.1556	24.378	23.0263	23.5174	23.5173	20.6688	24.5302	24.3915	24.3427	22.6611
GBA	20.218	21.4761	21.4621	23.8993	22.4767	25.0259	20.4163	22.2098	24.1566	21.8173	21.5986	22.5154	22.0796	22.3469	20.6597	22.2262	23.913	20.2084	21.7216	21.4804	24.1988	24.581	23.9112	22.7611	21.0896	21.8595	21.2779	21.3285	24.7876	25.4297	22.2228
FXR1	22.195	23.2232	22.6419	21.5647	20.5102	23.7355	22.3424	21.6136	23.7249	20.8169	22.0607	22.0833	22.0738	22.9587	21.8749	24.9495	25.5787	22.9342	21.3756	24.7407	25.6301	25.2196	24.3014	22.7527	25.7316	22.5926	22.0896	22.8272	22.4772	25.8734	21.0714
REEP5	24.5486	24.4661	24.3244	25.2664	23.9141	25.7492	24.0387	24.3943	26.3094	25.418	25.69	25.3652	24.6472	25.4477	21.3844	25.7508	27.0763	22.7661	25.008	26.4374	26.7305	26.3289	25.8946	25.1014	26.4353	25.2427	24.4079	25.9314	25.5834	25.5328	25.1792
SERPING1	24.0336	24.396	24.3866	24.2334	24.5506	27.3881	23.2414	21.0543	27.2321	24.5584	25.1731	26.2566	25.2852	26.5353	19.9594	24.3962	27.5245	23.1218	24.5635	27.0219	25.5138	25.0994	27.4726	24.6244	24.7671	25.6357	24.1024	22.7255	25.9345	25.8799	21.7666
FBP1	21.1395	21.5481	20.9213	23.1115	21.9425	21.8564	21.1901	21.3694	22.8254	22.4891	21.9044	22.817	22.9188	21.7637	21.1684	21.3669	23.2826	20.195	20.9552	24.6776	23.9832	25.0908	21.4209	24.54	21.4956	22.7774	21.62	24.2426	23.1796	26.7239	23.6827
DTYMK	23.506	23.1761	21.2665	24.495	23.3259	23.9788	19.8213	21.5327	24.8549	21.9447	22.9643	21.8238	22.2914	23.0457	20.3585	22.7888	25.4253	21.3789	23.8615	23.6203	25.6941	21.5323	24.6021	22.1572	23.6282	22.1355	20.6719	22.3841	21.9624	24.7571	22.6404
TUFT1	25.035	24.4382	22.7783	25.2226	23.5436	25.1134	22.5016	24.0495	26.0502	22.1039	24.1524	24.5656	21.635	24.8291	19.4964	24.1736	26.2761	22.3767	22.9679	24.0613	25.4353	21.8776	24.7433	21.9414	20.9243	21.9959	21.8736	22.0649	22.2696	24.1706	22.0644
PRPF40A	23.4244	23.172	22.5435	22.659	23.3918	24.0989	19.8836	21.3191	25.2246	21.5591	22.1455	22.9771	22.7305	23.4815	20.7098	24.0879	25.601	20.815	23.62	25.3227	25.7616	24.1483	24.2161	21.6496	23.3882	22.3566	23.5426	22.3051	23.2474	24.2282	21.9111
PIP4K2C	23.9521	23.6673	22.2046	24.7964	22.434	24.9277	19.8053	21.5858	24.1977	22.0949	22.6243	22.2687	22.0043	22.7218	20.0238	20.9951	25.9806	21.3033	23.1617	24.8893	26.3573	23.8222	22.3796	22.1503	23.983	22.6815	20.6171	24.2236	22.8356	23.6649	24.9899
ANK1	23.241	23.0691	21.8851	22.537	24.7409	24.2744	20.7659	23.1996	21.4942	21.0214	22.7329	24.541	22.5624	24.6313	21.6022	22.4598	22.4305	21.1306	23.3716	22.692	23.4865	22.0164	22.6069	21.3754	25.1496	22.2023	21.0512	21.4608	23.2975	23.6859	21.9439
PKN2	25.2403	25.2769	23.5273	27.5169	25.4846	25.5739	24.2059	25.7345	22.8079	25.6569	23.0897	27.0158	25.9486	26.3861	26.7307	24.4296	29.0404	21.3366	25.9404	25.8436	28.449	26.2093	25.1678	26.7009	25.5482	26.5988	20.6396	22.2054	28.2277	21.2891	26.4961
MAP7D1	21.6575	21.3408	20.1523	23.479	20.2294	22.1884	20.3979	20.3355	22.1009	22.53	21.0875	21.7961	22.8873	22.7849	21.2568	22.8593	23.7711	22.1041	21.5127	24.5715	24.2808	24.3373	24.2674	20.9984	23.4913	23.5198	22.4145	24.5649	24.7934	23.7702	23.9488
PCCB	22.1567	21.4709	19.6984	23.9564	20.9311	23.4291	20.2816	20.7788	24.5364	22.1971	22.1328	24.1787	23.6225	23.9621	20.6114	22.6811	25.4063	19.614	23.6647	24.2693	25.6851	23.0408	22.0401	21.8773	21.5941	21.3819	23.301	24.0051	25.1216	24.6003	23.3325
TIMM50	24.543	24.8962	23.6024	23.0901	20.8157	24.5378	20.7066	21.3648	21.871	21.8447	21.3567	23.2892	20.7981	22.6229	21.3521	24.3463	22.8534	20.5931	21.3131	24.5093	25.4749	21.4718	22.982	23.3236	22.1056	22.3736	20.7688	21.4199	21.859	22.9442	20.7445
ALDH1B1	21.578	22.8967	20.344	21.3947	22.5903	24.8751	20.276	20.5218	22.2095	21.0204	21.5854	23.1958	22.2195	23.1137	21.2126	23.0132	24.1095	21.0446	20.987	24.4931	24.3477	22.3069	25.5661	21.3655	21.6931	21.7189	23.182	24.3878	22.6493	21.5237	21.1022
LLGL2	22.9757	22.4103	21.9092	25.0359	23.4366	23.2792	20.3493	23.4418	24.5981	22.9045	23.4675	22.2514	21.919	23.22	20.4191	22.76	25.7876	22.3316	23.8213	24.241	25.8996	22.2502	22.0891	21.8617	21.1814	23.0286	19.918	22.5015	21.9719	22.9737	21.8287
DNAJC13	22.4165	22.6585	22.1705	23.1093	21.5933	22.9009	21.0107	22.6014	23.2676	23.3711	23.1425	22.4636	22.27	22.6658	20.2302	23.5586	25.3109	21.8811	22.4932	23.9764	25.1867	23.557	22.2026	21.4079	21.0272	22.876	20.6916	22.0881	23.5535	24.635	22.2567
CUL2	22.2893	21.4437	20.557	24.9015	20.6907	24.4845	20.2483	22.2456	24.8281	21.9967	22.6695	22.9183	22.1759	21.8316	20.3525	21.0354	23.7102	20.8076	20.4084	23.1756	24.4148	23.3526	22.2659	21.6946	23.3151	22.5369	21.5435	22.8508	22.5016	23.9954	22.2952
LLGL1	22.5994	22.3729	19.81	24.3214	22.8973	24.2357	20.4614	23.3615	23.3433	21.2519	22.4657	21.6868	21.8718	23.5218	20.368	22.0265	25.3622	22.0737	21.1031	23.2423	23.8064	21.8807	21.7597	21.9298	21.2792	22.7359	21.2651	21.6286	23.6989	23.2649	22.8849
MAST4	23.7545	21.8313	20.4797	24.0673	23.4354	22.6496	20.4271	23.0268	21.4169	23.4313	23.5979	22.3109	22.0889	22.9524	22.5535	23.2887	23.9998	23.303	23.8253	23.0698	23.8275	22.4072	22.0752	22.3221	21.9995	21.5125	22.9011	24.3539	24.0978	23.1862	23.5676
SASH1	23.4437	20.7326	20.5249	22.8843	21.4836	21.5411	22.1542	22.3081	23.2477	21.5596	21.8854	21.4309	22.5696	22.8476	23.897	21.655	23.0373	20.635	20.9902	22.3929	22.8993	22.322	23.5685	21.5373	21.2961	22.6231	21.5505	22.1111	23.1185	23.6597	21.7909
IGHG3	26.816	26.798	26.1577	26.6995	26.3767	27.5641	24.08	26.0614	29.862	23.4742	28.4077	26.0056	27.697	27.408	20.3117	25.9269	28.2002	24.8143	27.0319	29.0524	28.2077	27.6917	28.193	26.0689	26.8962	26.8978	24.8421	25.587	27.4329	28.279	26.5289
PSMA1	27.3989	27.6527	26.5982	28.4578	26.9488	28.2766	26.4013	27.3502	29.4009	27.1017	28.2927	28.5482	28.0745	28.6357	25.5473	27.9984	29.7981	26.6842	27.5491	28.5446	29.8134	28.3859	28.5136	27.5995	28.1202	27.7982	26.2061	27.8081	28.1849	28.9309	27.4914
MIF	31.0995	28.5582	27.0196	30.951	30.1643	30.1185	29.1917	30.3703	31.4824	29.9109	29.9851	32.113	31.4389	30.8033	29.5011	28.4795	32.2714	27.5153	29.6897	30.0172	30.9591	29.0302	29.9034	29.9146	28.3233	31.0539	28.902	30.9256	30.9974	30.5728	30.3281
SOD1	27.5156	28.3777	26.8293	28.7083	27.2331	28.8367	26.4473	27.2898	29.7154	27.3379	28.2735	28.7076	28.1854	29.079	25.2743	28.6993	29.8004	26.5838	27.2091	28.6828	29.7737	27.8847	28.7741	27.2881	27.7329	27.6355	27.1734	27.8339	28.0862	28.8683	26.9599
SH3BGRL3	29.794	29.1575	27.9813	30.5503	29.1027	29.5752	27.8075	29.8363	30.8737	29.4782	29.4203	30.9933	30.1274	30.2113	28.2965	30.4979	31.3479	28.73	28.7328	29.4935	30.6459	29.6588	30.0184	29.757	28.9218	29.8639	28.5237	29.9795	30.8472	29.9694	29.8843
ABLIM1	27.0127	26.4135	24.126	28.4289	26.0964	27.0839	23.8546	26.8583	28.8015	27.9468	27.0404	26.3169	25.8111	26.9739	26.1975	25.8764	28.3272	23.3956	25.337	23.6192	25.8633	23.6613	26.0621	24.9136	23.9895	25.9666	22.5083	25.6361	24.0379	24.9175	22.8372
TPSAB1	26.8315	24.718	25.8037	27.1015	25.3459	28.1629	25.2888	24.7606	30.0402	24.2232	26.0902	27.5019	26.3151	28.1617	21.1819	26.9691	28.7232	23.6381	26.8223	29.0112	28.5268	26.9909	26.774	27.027	27.9796	26.173	26.2532	26.7412	28.3603	28.6291	25.9932
COX5B	28.6908	28.4407	26.6954	29.4443	28.1008	28.7423	26.8761	28.5717	29.5902	28.439	28.9958	29.6396	29.2949	29.3037	26.7928	28.7363	30.0486	27.5901	28.5223	29.027	30.0523	28.9324	29.0604	28.4218	28.2635	28.8568	27.3426	29.4728	29.6375	29.47	28.5816
S100A6	29.785	30.8105	28.6558	30.5759	27.9339	30.8811	27.8929	28.592	32.0662	27.8235	29.8306	28.9674	28.4075	29.5574	23.5934	29.2258	31.0675	26.8218	28.7136	30.5385	31.1684	29.6492	29.3918	27.4478	29.4688	27.0784	25.2297	27.1476	27.0471	30.2181	25.3184
CDV3	26.2779	26.3113	24.4954	27.2637	25.9078	26.5709	24.6837	25.9856	27.7528	26.4458	26.5515	27.4194	26.7515	27.0722	25.4941	25.7107	28.0329	24.7908	25.7958	26.5908	27.7005	26.5332	26.7768	26.2119	26.2515	26.512	25.1898	26.8657	27.5119	27.0877	26.1787
Gapdh	31.3964	32.2481	29.8279	32.7803	31.0148	33.017	29.7781	30.6039	34.1519	31.3181	32.3748	32.4102	31.9759	32.9644	28.9774	31.3381	34.104	29.5308	31.1937	32.8761	33.9213	32.5976	32.9393	31.2583	32.3171	31.389	29.7609	31.4222	31.817	33.4684	30.7354
ABHD14B	25.3262	25.3345	23.586	26.4815	24.4457	26.7733	23.6131	24.6023	27.4184	23.8058	26.0059	25.5833	25.1799	26.1361	21.3464	25.7133	27.9936	23.8507	25.1505	26.7183	27.3301	26.0066	26.3245	24.0399	24.9344	24.8872	23.4574	25.4322	25.688	26.8067	23.8088
ATP6V1G1	25.8169	26.0032	24.5949	26.7483	25.3991	26.6363	24.4857	25.5797	27.301	25.8207	26.3998	26.9657	26.4317	26.8425	24.7869	26.0335	28.2661	24.8584	25.3507	26.8843	27.8785	26.8271	26.8147	26.1401	25.9211	26.2802	25.1343	26.7857	27.4192	26.9339	26.1002
PSMB6	26.8655	27.1602	25.4525	27.5614	26.235	27.5042	25.1116	26.7446	28.6081	26.6964	26.9394	27.2024	26.6992	27.4935	24.608	26.8076	28.934	25.3541	26.3792	27.2901	28.6144	27.0835	27.2534	26.4896	27.6749	26.5683	25.0925	26.3814	27.1167	27.6202	26.3861
SRSF6	26.6237	26.3785	25.7057	27.4627	26.1997	26.9069	25.3945	26.1965	26.5928	25.2711	26.5729	27.4319	26.5509	26.9796	24.5855	27.1112	28.6589	26.2511	26.459	27.626	28.6541	27.092	26.7487	26.4342	27.0984	26.6615	25.7483	27.3578	27.8548	27.4748	27.0208
PPIF	25.173	24.5819	23.7727	26.3569	25.0389	25.738	24.1883	25.5435	27.6804	24.9842	25.7764	26.7001	25.9031	26.6521	23.6407	24.7316	27.0504	23.3465	24.879	26.154	27.5856	25.9156	26.1415	25.8295	25.5773	25.7445	24.2461	26.4201	27.4485	26.5553	25.9421
CDA	26.2746	26.5541	24.3408	27.5826	26.6155	26.8421	25.4646	27.3716	28.477	27.3762	27.4172	28.1252	27.5079	28.4938	25.5935	23.838	26.1672	20.2006	20.4624	23.5846	23.0846	22.7242	25.6966	25.03	22.8735	21.5405	21.0686	23.208	25.1313	23.3614	22.4906
SRSF2	26.5047	25.9125	23.9534	27.3559	26.2595	27.0128	24.3617	26.1534	27.9937	25.9479	27.1249	28.0566	27.1856	27.5151	24.8596	24.9476	28.2985	25.764	26.1334	27.4884	28.3941	27.1008	26.7772	26.8893	26.4639	26.9912	25.6253	27.6948	28.0191	27.4029	27.0422
ARPC5	26.9364	26.8771	24.3762	27.7203	26.3874	27.5304	25.0095	26.1193	28.7389	25.8931	27.395	27.3364	26.9631	27.5585	25.4168	27.1217	29.7026	25.8724	26.6858	27.9845	29.0894	27.725	27.6466	27.0944	27.054	26.9993	25.6956	26.8723	27.6503	28.3427	26.8983
SNRPD3	26.1491	25.8455	24.9736	27.1545	26.5644	26.8244	20.4048	25.0286	27.7123	25.5667	26.7152	27.8156	26.6009	27.5265	21.1243	25.9283	27.7256	25.671	25.9355	26.923	28.4996	27.2366	27.3932	26.3434	26.2972	26.633	24.6154	27.2361	27.3606	27.4149	25.7104
PDCD5	25.0713	25.2033	23.9844	26.157	24.8374	26.0891	23.8504	24.7853	27.0525	24.8441	25.942	26.4224	25.765	26.2582	23.7613	25.3667	26.547	23.6038	24.9126	25.9773	26.8374	25.6333	26.3319	25.1812	25.4379	25.544	24.3953	25.4966	25.9865	25.9905	24.6579
GMFB	24.3793	25.2249	23.9662	25.5663	24.0469	24.137	23.5667	24.3231	25.7586	24.1663	25.4959	26.7197	26.0636	26.0306	23.043	26.0481	26.6298	24.826	24.0418	24.6684	26.8463	26.3445	25.4974	25.9295	21.1426	26.2034	24.5074	26.5379	26.8862	26.6134	26.137
PSMB7	26.0423	26.5439	25.0093	26.327	25.0082	27.0808	24.4237	25.652	27.6703	25.9275	26.7913	26.627	25.8787	26.6796	21.2729	27.0506	27.8714	25.0172	25.3806	27.0707	27.7609	27.1831	27.3239	25.6171	27.0184	25.6068	24.9288	25.4006	26.2715	27.4068	25.472
TPD52L1	26.5658	26.0427	24.8702	27.7728	26.035	27.032	24.8619	26.4553	28.4146	25.9388	27.1859	27.7589	27.3729	27.8948	23.5426	25.9947	28.0609	24.4044	25.6954	26.0425	27.7216	25.9021	27.068	24.8329	24.7951	26.2372	24.2282	26.2135	27.1735	26.7129	25.5295
FUS	24.0761	25.8326	24.4686	26.1545	24.6579	24.6573	23.9171	21.0227	27.2745	20.7544	24.3875	25.8234	25.103	26.5505	20.937	26.253	28.6319	23.4321	24.8255	27.2762	28.4149	26.142	26.2334	25.3826	26.2239	24.3822	22.3679	25.2758	26.2651	27.0866	24.9878
ANP32A	25.2243	24.9091	24.8598	26.968	26.2051	26.6816	20.8151	24.9971	27.547	25.5518	26.5089	25.3828	26.3453	27.4214	23.6658	27.1668	28.2965	24.5946	25.022	27.5979	27.9632	27.0281	27.3316	26.2585	26.1206	27.3462	24.4471	27.3506	27.6298	27.856	21.8761
TAX1BP3	25.3279	21.3822	20.9874	26.4917	25.3495	25.5517	19.4015	25.2148	27.9822	25.9023	26.6351	26.7814	26.6399	26.9319	24.8397	21.4453	27.841	22.8582	25.2529	25.5057	27.0205	25.0177	26.6078	25.6592	25.0743	26.3801	24.2859	26.8312	27.761	26.9714	25.9161
TCEB2	24.9212	25.6485	22.1561	25.7555	25.0084	25.8318	23.8275	24.7358	27.5183	23.2901	25.742	26.1035	24.9247	26.4463	23.4585	24.1709	27.6089	23.2326	24.9443	26.5427	27.7658	25.063	25.4355	24.9946	23.5025	24.7524	24.2108	26.0868	26.0667	25.2167	24.2842
PURA	25.427	24.7714	23.0046	26.3904	24.4089	25.8113	23.6784	24.8393	26.3901	24.7199	25.8647	26.1003	25.8188	25.9586	23.3825	25.1257	26.4769	23.6083	24.8182	25.7812	27.1283	25.2651	26.058	24.8952	24.278	25.8884	24.1119	25.5899	26.1032	26.6919	24.2371
BANF1	24.4471	24.6557	20.9114	26.1612	24.4852	26.5911	21.2205	24.1507	27.5734	22.9808	25.6014	26.3985	25.9653	26.7238	20.7404	20.8372	28.2535	21.2881	24.9055	26.696	27.2954	24.1729	26.8954	24.7882	23.4779	25.9807	20.3991	26.184	26.4131	26.8511	24.8248
SMARCC2	23.541	24.0596	22.6023	23.1184	23.3322	24.5595	21.4474	22.6621	25.7396	23.0855	23.2987	23.6754	23.4427	24.0398	21.1041	24.4183	26.6503	22.5787	24.2201	25.7406	26.9058	24.8141	24.0391	23.4757	24.0659	22.7487	21.9614	23.624	24.6349	25.49	23.7515
NAA50	25.1492	25.2861	24.059	26.3515	24.6131	25.782	23.7581	25.0153	25.6051	24.8744	25.2715	26.3168	24.6616	25.7023	21.8117	25.709	26.9523	23.9362	24.6448	25.749	27.1506	26.2187	26.0434	22.0202	26.4947	24.7561	24.9524	25.8257	24.3991	26.4767	25.691
SEC13	25.3689	25.4416	25.0028	26.4725	24.8159	26.7249	24.0909	22.9284	28.1284	22.4914	26.3959	26.1612	25.9111	26.5894	21.628	25.1054	28.6189	20.0985	24.7124	26.9995	28.025	26.4574	27.0968	22.7567	25.4497	26.1145	20.6038	25.8366	23.0643	27.3595	21.8591
ANP32B	24.6118	24.916	23.8312	25.7109	24.2691	25.9058	23.2486	21.8569	27.0998	20.8444	25.7809	27.006	24.5924	22.6291	20.294	26.6759	28.9578	21.8426	23.8746	26.8141	28.5478	25.5277	26.6756	23.9336	25.707	23.9856	23.0649	24.4686	23.7464	27.2511	25.8756
TMED9	25.1967	24.7836	24.0741	26.4338	23.9987	26.4452	24.6557	24.1333	27.6536	23.6628	24.8635	25.7663	26.1719	23.5159	20.4342	25.6485	27.6559	22.7444	24.8627	25.8483	26.9129	25.4268	25.2711	25.1773	25.2074	24.9449	24.8573	25.4188	23.5845	26.4182	22.5756
SPCS2	25.497	24.6057	24.0464	26.2174	24.0411	25.9889	23.6218	25.7116	26.7523	26.109	24.695	24.3606	24.7096	25.3046	24.5974	26.0028	27.4852	25.2296	24.8482	26.99	26.68	26.5234	25.311	26.7607	25.8198	26.3919	24.8898	26.2839	25.2574	26.7665	27.0666
VPS29	23.4335	25.3662	22.8224	25.3074	23.4211	25.867	21.813	22.3048	26.93	21.4223	25.2315	21.4476	23.1306	25.2687	19.3861	25.1494	28.8032	21.6322	22.5267	26.6968	27.8283	24.7044	22.8471	23.19	24.3816	23.6461	20.8873	24.1363	24.024	26.1044	21.2972
DNPH1	25.0615	24.9585	23.7485	26.2071	25.4127	25.8641	24.2631	25.1252	26.7718	25.4426	25.7702	26.6922	26.103	25.8434	21.2278	24.3762	26.0348	24.1315	24.5251	26.0971	26.3731	22.59	24.9849	24.8775	24.4439	25.339	24.4546	25.6542	26.3913	25.7243	25.1277
SRPRB	25.8102	25.0485	23.751	26.3953	25.2976	26.0448	23.5716	25.6701	27.2321	25.2203	26.2255	26.5722	25.5093	26.3897	23.606	25.2682	26.4337	24.0253	24.972	26.5518	27.5152	26.2769	26.1504	25.7216	26.3902	25.5167	20.6033	25.5703	25.9242	26.7483	25.8668
OCIAD1	24.5533	22.5455	21.6733	25.1092	22.5961	24.1422	22.915	24.0817	25.3341	23.2348	23.7857	25.1122	22.0857	25.1305	23.4747	24.4471	26.143	23.4233	23.374	24.7527	25.8216	25.2133	24.6952	24.3184	23.6832	24.5968	22.9255	24.2674	24.1531	25.5704	24.4291
APOD	24.8776	23.8251	22.8984	25.8319	25.0241	25.7385	23.366	24.3041	27.3258	23.7059	25.3877	25.8425	25.7017	25.7633	20.3318	23.9212	25.2838	21.3132	24.8114	27.4285	26.1178	26.5826	25.3984	23.9204	25.6448	25.0987	23.3116	23.986	24.7652	24.8481	22.0987
TTC22	26.0448	20.3721	23.3521	26.8569	23.6695	25.534	22.7523	25.2155	27.1695	25.6469	25.9403	25.229	24.9553	25.4701	24.6337	24.8689	26.1134	21.7883	24.7609	23.3503	25.071	22.6614	23.5961	22.8816	22.0786	25.5103	20.3759	21.4782	24.3357	23.2585	22.0071
ATG3	24.4083	24.0179	22.0672	25.0545	24.1406	25.0064	22.885	24.2083	26.553	24.3784	24.715	24.8517	25.3848	25.3366	24.0221	23.2299	26.7033	21.5933	24.382	25.6531	26.3361	24.9891	25.4163	24.8374	24.5076	25.6041	23.2204	25.6308	25.9481	26.2389	25.6659
SGTA	25.866	25.4614	23.9826	26.0568	24.9162	25.196	23.5757	25.152	26.1323	25.5937	24.4779	25.3268	24.6467	25.6171	23.7917	25.7667	27.071	24.2747	25.1061	26.2797	27.085	26.1022	22.5411	26.0716	25.7314	25.5401	24.9786	25.973	26.2297	23.0667	25.7651
PITHD1	24.4531	24.8902	22.7719	25.6658	24.2442	25.424	23.4171	23.982	26.9268	23.9186	24.2106	25.5208	25.172	25.9319	20.4198	23.7679	26.2192	22.1948	23.707	23.3546	25.7486	23.8878	25.0253	21.0261	22.2676	23.0918	22.3887	23.8906	23.4	24.4285	22.6527
TSN	24.231	25.0936	24.0304	25.5458	24.0891	24.1932	24.0838	24.9604	26.5154	22.4888	22.8094	25.3492	22.0462	25.6434	20.59	26.5885	26.7196	22.7265	24.5175	26.5618	26.5986	25.6955	23.7528	24.7632	24.4116	24.002	21.5721	22.8894	23.824	25.8722	21.1213
SEC61A1	23.0169	23.5035	22.9451	25.0406	20.9018	25.3489	22.6434	22.2004	26.1125	21.5337	25.1769	22.7556	21.8831	21.3517	20.7764	25.2161	26.5395	20.6356	22.6593	25.5587	26.2275	25.1176	24.7106	23.3258	24.4946	22.2397	20.656	21.3974	22.5009	26.3189	21.8162
CRKL	24.3776	24.4461	22.4419	25.3444	23.6211	24.9662	22.5618	21.342	26.083	21.1682	25.0768	25.0379	24.5034	24.8951	20.4626	24.2707	26.1693	22.7466	24.2349	25.1774	26.0529	24.8541	25.0598	24.0186	24.5594	24.1193	20.1308	24.3801	24.5909	25.7018	22.4271
FAH	23.8011	22.0071	20.8471	23.3332	22.5376	22.6958	22.5733	23.4596	25.2808	21.3635	23.525	24.734	24.6233	24.4373	20.9362	24.1124	25.6746	22.7733	23.3709	23.6892	25.2749	24.7194	24.6813	23.5228	22.5898	23.2741	20.7641	24.0231	24.0157	25.8068	23.2096
VBP1	25.6002	20.7655	20.6418	23.3727	20.9061	23.7107	19.8867	24.9566	24.3434	21.3693	20.7332	24.6854	25.2366	23.7487	21.2196	26.0322	25.0586	24.6918	24.4045	21.309	23.3346	24.6809	22.2317	22.2787	24.548	21.545	24.3579	24.9406	26.1014	22.8879	25.5617
SKP1	21.161	24.6235	21.9295	22.2067	21.3667	25.6824	20.3023	21.2995	26.4134	21.1258	24.9449	24.2399	22.641	22.5648	19.5222	24.2742	27.1543	20.5113	21.4646	25.717	26.7629	24.1582	25.3493	21.5643	25.9498	22.479	21.1961	21.875	22.0329	25.9264	22.5107
SDCBP2	24.2205	22.5544	22.8956	24.2049	23.3377	25.3141	19.936	24.7851	26.0803	23.3483	24.9417	24.1967	23.5935	25.8814	21.3145	24.1883	26.5299	20.2174	21.6172	23.0871	25.7366	25.4067	24.8084	21.1984	21.1758	24.4111	20.6236	21.957	25.9301	22.6704	22.6976
TAP1	23.6938	22.3433	22.8048	24.7337	23.2489	23.747	19.9961	23.7473	24.9809	22.6296	23.667	22.0268	23.6871	22.6579	20.174	24.6078	26.1947	19.7333	23.7901	26.4291	27.3684	24.8292	24.2595	23.6915	24.5078	21.7737	21.242	24.8382	23.995	25.2402	23.1589
HOOK1	24.9366	24.3568	23.0011	25.5062	23.7888	24.9152	22.4143	24.3721	25.6658	25.2572	24.7982	24.9131	24.5939	25.5933	20.9979	24.6726	25.0845	22.9975	24.2635	24.279	26.0019	25.0247	25.1768	23.6643	24.475	23.9184	20.3026	24.7216	23.1238	22.43	24.4694
NDUFS7	24.1599	23.9463	22.2416	25.0017	24.3193	25.3552	23.285	23.9255	25.145	23.7369	24.8071	24.3124	23.7316	24.0706	20.6104	24.7086	25.7487	23.2421	24.115	25.7405	26.3341	24.3151	25.208	24.2412	21.3097	24.4608	22.7517	24.6269	24.4376	25.5327	24.0391
EML4	24.3068	24.5333	22.7017	24.4587	23.1211	24.4783	22.3131	23.5163	23.3059	20.392	24.6635	22.5328	23.1047	24.9567	20.6151	24.5608	25.9085	23.2512	24.0589	25.1236	26.0236	25.2867	24.4037	23.3635	24.4422	24.2492	23.2336	24.6192	25.1501	25.6878	24.3833
DENR	25.6276	25.4839	25.0777	26.3285	21.7023	25.9559	20.3121	21.6761	27.1257	25.545	26.2801	27.2401	26.0796	26.793	20.9817	26.2874	27.866	25.0614	21.3994	26.5016	27.5705	26.5105	26.3533	26.099	26.4406	26.2155	25.7926	26.6816	27.2929	26.7753	21.4737
PSMD8	22.038	22.5198	20.9518	24.1025	21.0482	21.9793	19.2242	21.4816	22.5878	22.6476	20.5283	21.9658	21.1212	22.8447	20.5579	20.8504	24.761	20.5235	22.0146	24.2375	25.3763	22.9972	23.335	22.2935	21.0671	23.1148	19.6588	23.0685	22.2155	22.3176	22.2872
H2AFY2	24.0976	21.2579	22.8084	24.3197	23.3938	24.9237	22.87	23.9177	26.3291	21.8944	21.1518	25.569	24.0044	23.3133	20.648	24.0144	26.2257	23.0164	24.8465	24.8969	25.5849	24.0239	23.4223	24.5676	22.5121	24.7884	20.8196	22.6435	24.8123	23.9422	22.0787
SMU1	24.1691	23.6764	22.2664	24.7945	23.6276	25.0801	23.2651	24.0891	25.3263	23.48	22.6916	22.3869	23.4565	23.2446	20.9368	24.6866	26.0075	22.68	24.3749	25.5625	26.1105	24.8282	24.6505	24.4185	25.1034	24.5281	23.1285	24.1662	22.8609	25.5755	24.5485
SOWAHC	23.2516	23.4713	20.3731	23.9221	21.2274	23.5822	23.298	24.291	25.2684	23.9069	22.3716	21.7946	24.6902	23.5424	23.7279	24.1374	24.9427	23.3533	24.1182	23.4931	24.5276	23.9902	22.6073	24.0768	23.8811	21.9537	20.6546	24.7532	24.5461	25.3153	24.196
UFD1L	22.5608	23.0311	20.4367	24.0901	21.5901	21.6448	19.6926	21.8821	25.6779	21.2373	22.7175	22.2401	25.1612	24.8929	20.8341	23.3606	25.6346	19.0076	24.6065	24.1227	25.4994	24.1838	23.9204	23.58	21.6587	22.5635	20.8077	23.9631	25.4535	25.1472	23.157
SNRPA1	23.2654	22.4473	20.8351	24.5152	24.0523	23.8129	22.6793	21.9835	24.3196	23.6321	24.0523	25.3391	24.9129	25.2393	20.0006	23.1109	26.2641	22.9633	23.5851	25.006	25.9846	22.4431	22.6443	24.5836	22.3104	22.7122	23.677	24.0175	23.9856	24.9711	24.6642
ZC3H15	24.1825	23.964	22.8362	24.2257	22.6116	25.2501	22.8993	24.0169	24.1181	21.3934	23.0475	23.1258	22.8951	22.9368	21.2372	23.9539	26.0193	22.5106	23.9736	25.4516	26.1188	23.9116	22.403	21.1679	24.2258	22.6442	20.3309	22.6176	23.0955	24.4626	21.1885
TJP3	24.1598	22.8497	22.826	24.3869	20.6381	24.1202	19.8816	21.0432	24.8639	23.9663	23.7124	23.6237	23.5858	24.1883	23.9896	24.0134	25.7955	22.222	23.8193	22.6202	23.5465	22.579	21.5408	20.8102	22.2936	25.2941	22.6003	24.5761	23.9809	23.9798	23.7413
FNTA	23.5582	22.087	20.9764	24.5954	22.4021	23.2415	22.0932	23.7874	22.6117	24.1679	21.9341	23.8125	23.6929	23.8133	23.29	22.9873	23.6196	23.3964	23.1151	21.2756	23.7274	21.0011	22.8025	21.6544	21.2256	24.8468	21.7212	24.89	25.0752	22.9353	24.6131
UBA3	21.4864	22.6827	21.0253	23.0004	20.7125	23.3781	20.2543	22.297	24.5271	21.6388	22.3092	22.1023	21.8481	22.6938	21.1689	21.4976	25.8154	21.1418	20.9802	23.2758	24.9072	23.029	23.1647	21.9531	20.9329	22.3731	21.5674	21.9151	21.735	24.3679	22.6169
CALU	20.4209	21.0867	20.5255	21.2258	21.289	21.4937	20.8155	20.6414	21.8279	21.7296	23.6326	23.0933	21.5747	22.4294	21.2009	20.4603	25.4332	20.6838	21.3871	25.3234	24.8757	22.6586	22.3656	20.957	21.722	21.3962	21.9214	22.0315	23.221	22.3872	22.0782
SNAP29	24.2367	23.4864	22.4454	22.7239	23.1187	22.908	19.9012	23.6407	23.0327	23.9947	24.353	24.8465	24.2214	25.0088	20.7547	21.9666	25.7805	23.0243	22.9811	23.5423	25.0947	24.5758	24.375	23.5053	24.1558	23.8467	22.5006	24.1286	24.8424	24.5194	23.7479
AGT	24.2183	24.3048	24.2086	22.0486	25.1893	23.6915	23.7505	24.2724	25.6793	22.802	21.2181	22.329	21.1985	25.0089	21.4716	21.0954	26.0781	21.4692	24.7877	28.4935	24.3055	27.4748	23.8782	22.7977	24.175	22.4955	20.2009	22.4908	27.0411	24.6303	21.7425
NRBP1	24.0902	22.0259	20.1536	25.0363	23.891	23.515	20.6747	23.5078	24.5457	21.3031	21.6666	24.3091	21.8525	23.4824	21.1826	21.4395	24.9379	20.0084	22.1671	22.2576	24.2383	22.7689	22.4636	21.3001	21.7776	23.0703	20.7737	23.0716	22.7114	22.5692	22.0285
STAU1	21.9562	23.1681	20.2121	22.0346	21.4784	23.6682	23.5616	21.5193	25.505	23.0401	24.4272	22.7733	22.6029	23.2027	20.1489	21.3912	23.335	23.2326	23.4057	24.93	25.283	25.6017	25.5461	24.1117	23.9555	22.2744	23.8042	21.0057	22.1501	23.3599	24.4127
PRPF31	20.9365	23.2335	19.9695	24.901	23.5551	23.4003	20.0609	20.7914	24.9309	22.1454	23.824	22.1105	24.3819	24.9268	20.3656	24.2334	25.3279	22.9352	21.3972	24.9936	26.4249	22.2277	24.6187	22.4937	23.8455	21.2109	22.7633	21.9561	26.0405	24.0775	22.0661
IRGQ	23.9778	23.4959	21.8093	21.4343	24.1793	24.66	22.5999	23.5486	21.8288	23.5853	22.4935	24.0768	24.2187	22.1568	23.0961	24.3746	25.1064	22.6992	22.8324	24.1302	26.3091	23.9621	21.2512	23.3269	23.7355	21.9085	23.001	23.7544	24.0521	22.0877	24.1585
ABCF2	21.0443	20.7425	21.8451	24.713	23.3616	23.3028	22.8056	23.7484	24.6061	22.1568	22.8478	24.593	24.5204	21.9154	19.7067	23.174	25.0932	21.7905	22.7655	24.662	25.6099	23.5495	23.7871	23.4035	24.5623	22.8271	20.5697	23.421	22.828	23.8947	23.8857
MRPS22	25.2348	21.4458	22.0537	24.3433	21.2965	24.1496	23.2696	20.945	25.813	23.2875	21.5945	22.2983	22.8903	24.5942	21.1782	22.9733	26.0682	22.6425	21.5531	25.1453	26.1114	22.4105	22.2399	21.7909	23.8899	23.2097	20.2968	22.0756	23.0422	22.8329	22.5449
FMR1	22.2795	20.1962	23.1388	22.8885	21.2394	22.9319	20.117	21.6724	24.4092	21.4303	22.0485	21.5487	22.1772	23.571	23.3877	22.3778	25.975	20.7412	22.8561	23.2961	25.9544	23.3718	23.3202	24.4268	21.8216	23.7986	21.0455	24.843	24.4065	25.3224	24.4135
RHOT2	22.9402	22.5504	22.7641	24.4099	24.1094	24.0626	23.6669	22.2128	24.7374	20.7606	24.7626	23.1673	22.6256	22.7675	20.6549	23.5645	26.3204	22.5267	22.5607	22.8277	25.8305	21.8784	22.4219	20.6553	24.1565	20.804	20.2906	23.4154	21.8864	22.906	22.1662
SLAIN2	24.4409	23.2897	22.4676	25.3631	23.6594	23.8508	22.915	24.4058	24.9844	21.9415	21.7482	24.1507	24.1259	22.6036	20.3098	24.9472	25.9159	23.1646	21.6068	22.7382	25.75	24.4593	22.2698	23.8223	23.3054	22.2904	20.9836	25.0922	24.4865	22.9416	24.0032
EXOC3	20.7569	21.5034	22.0129	21.6499	24.0947	22.251	24.6948	21.4029	23.412	21.7761	21.9363	22.0217	21.6772	21.4574	21.5197	21.746	23.0921	20.0205	24.9554	21.8391	25.1045	25.6586	25.5886	26.0261	21.6028	22.5956	20.5857	21.5117	23.5703	26.2578	26.1314
H6PD	20.7994	20.4571	22.8021	24.1249	20.928	23.6439	21.1846	21.9699	22.8968	21.2892	22.3996	22.973	22.2012	22.2622	20.57	23.534	25.5923	21.0291	23.8543	25.962	26.0274	25.5099	24.0786	23.4907	22.2924	23.6443	21.0355	22.1962	22.9692	25.0306	22.0791
KLK7	22.5666	21.8957	20.4612	23.2528	21.9965	23.9434	20.6238	21.8084	25.8783	21.4292	22.5894	22.8732	21.1341	23.3257	20.5609	24.6263	26.3018	20.7313	24.5546	22.7218	25.7678	21.9402	24.6467	23.3072	21.8951	22.5483	20.6465	24.2696	26.816	25.167	22.9357
PTPN11	21.6588	21.0275	20.6601	21.9699	21.9602	23.0536	21.0329	21.5124	27.4204	21.8754	22.739	22.3477	22.2906	22.4957	20.2073	22.3245	22.8726	21.3876	21.6867	23.6266	26.2185	25.6061	21.8725	23.2774	20.8266	22.5437	19.8779	22.7105	22.7624	21.5272	21.0859
ITPKC	25.2698	24.732	21.2053	22.0766	22.4666	21.2193	21.213	21.4964	23.5387	21.9931	22.1007	22.4375	22.8026	23.1902	20.6889	24.6743	25.5975	20.6976	21.4367	24.7516	24.8654	24.7186	25.0022	22.652	24.8177	21.599	21.2689	22.0592	22.2577	25.4303	20.9599
WBP11	21.358	21.27	20.4573	22.208	23.1921	22.6564	19.7663	23.5151	22.9571	22.1124	21.4276	24.384	23.2686	22.7384	21.4994	22.2786	24.6131	21.9704	23.2852	22.4271	24.9033	23.2106	23.4794	20.7851	23.6177	23.3377	23.1017	23.1698	24.2541	24.1486	24.2215
PPP2R5A	23.4248	24.0807	19.3211	24.5323	20.5898	24.5509	21.1292	20.1105	26.1963	21.9196	22.6315	22.4661	21.557	22.6957	20.8439	23.2633	26.007	20.2356	20.9621	23.9786	24.2383	21.9979	20.9067	21.3058	21.9977	22.3829	20.3013	22.6115	22.8669	23.8012	21.2713
GRIPAP1	25.4503	26.2393	25.1087	26.3724	22.3248	26.3574	20.5228	20.2297	27.6474	25.5555	20.9566	21.5127	21.7259	23.0587	21.0332	26.6536	27.3165	20.6395	20.6503	25.9776	27.0864	21.4423	26.2405	21.8931	21.8931	21.9096	21.2039	23.1619	22.3663	21.879	21.5259
FERMT3	20.9542	21.506	23.6556	22.985	21.7613	23.2036	19.6717	21.2081	22.3401	21.2443	21.9186	23.5318	22.4835	23.0875	19.9361	24.4475	23.6939	23.6767	22.7998	25.6579	24.7707	24.5194	22.4022	23.7127	21.7781	24.1874	20.6485	22.4719	24.0209	25.4768	22.1933
RABGAP1	23.1536	23.0566	21.8908	22.224	21.3686	23.5274	20.5162	21.9908	23.0106	23.0187	22.2941	22.5634	22.7107	22.295	20.5274	24.1634	26.4207	20.6345	23.0702	24.114	25.4846	23.4448	21.7255	22.9617	23.2483	22.9006	20.3279	22.2421	22.3547	22.9142	23.2163
LUZP1	21.7261	22.4079	20.2901	22.2968	21.0197	21.9152	19.929	21.3281	21.7018	20.9247	22.6181	21.7416	21.3052	21.7387	20.7473	23.4671	24.1507	23.2463	22.2372	24.735	25.2385	23.7737	23.821	22.0076	21.4713	22.8688	20.2338	23.7103	23.6441	23.4004	22.3284
ANO1	22.8656	21.1568	20.3076	22.1209	20.0175	21.4496	20.7727	21.5803	24.26	22.5217	22.5598	22.4576	21.8548	22.2344	20.4667	21.4503	23.5564	21.5819	22.163	23.985	26.542	24.1098	21.855	22.6352	22.3786	22.3212	21.1336	22.7928	22.2164	22.9572	21.4708
TPM4	26.2866	27.2012	25.4987	27.1314	25.5129	27.4942	24.7233	25.8653	29.22	25.6477	27.49	27.6744	26.8989	27.5662	24.5205	27.8971	29.2516	26.1059	27.1441	29.0398	29.2838	29.0955	28.3351	27.6617	28.3055	27.5953	26.5711	27.9331	28.5178	28.6835	27.2401
LGALS1	26.1484	27.129	25.5676	26.9408	25.6181	28.7188	25.2107	25.6477	29.3661	22.0786	27.3948	27.2858	27.2056	27.2585	23.911	27.6678	28.5184	25.966	26.8367	29.6735	29.3444	28.387	28.6607	27.3465	28.0131	27.7573	27.4073	27.7161	28.1547	28.9242	26.7098
STMN1	26.5395	26.0545	25.2711	27.5896	26.5639	26.7613	25.2842	26.3281	27.3379	24.7254	27.2343	28.5564	27.9987	27.9897	23.9328	27.6206	28.2088	26.4751	27.1719	27.4115	28.9743	28.1783	27.7734	27.6051	27.2162	27.3968	26.3563	27.9694	28.6096	28.4834	27.9124
LYPD3	28.6529	28.6928	28.0082	29.9067	27.3544	29.8752	26.7213	28.6828	30.3529	27.9947	28.8488	27.7677	27.8665	29.3045	25.4183	29.775	30.8325	26.7491	28.425	28.2745	30.5247	28.5817	29.0031	26.8298	28.5332	27.6665	26.0863	26.9887	27.5171	28.9191	26.8108
PTMA	29.2678	29.8889	29.2004	30.5768	28.3533	29.8827	28.2439	28.846	30.3333	28.3886	30.0012	29.5013	29.1604	30.2263	26.6012	31.6204	31.7528	30.0907	29.5294	31.0399	32.1841	31.9661	31.0497	30.2503	31.7764	29.5503	29.6461	29.3819	30.0364	31.54	30.2065
COX6B1	27.7479	27.2341	24.959	28.4583	27.5923	28.0641	26.138	27.1675	28.7028	27.4816	28.2474	29.0758	28.5904	28.5239	26.037	26.7826	29.2867	26.2589	27.6657	28.4627	29.1244	27.8269	28.3441	27.8621	26.6671	28.3419	26.727	28.9264	29.5033	28.4626	28.273
LY6D	29.2264	29.0967	27.8546	31.0137	28.0445	30.1241	27.6563	29.9487	30.3901	28.4342	29.5819	29.1193	29.2318	29.9364	25.9266	29.0939	31.0814	27.6058	28.5077	29.0902	31.5341	29.6538	29.727	28.4511	29.3825	28.5503	27.5563	27.7123	29.0541	29.9951	28.6458
SPRR1B	25.3703	30.2343	26.5204	30.5241	27.1291	31.3087	26.6176	30.2196	32.3063	27.3493	28.4979	29.794	28.7208	28.8338	21.0689	27.9403	29.4075	26.0967	21.0398	28.175	31.1771	29.1253	29.5507	27.3034	30.6116	26.7585	26.7964	27.4138	29.5403	28.3058	27.1681
UQCRH	26.7423	26.4085	25.4697	27.6989	26.6995	27.8358	25.282	26.5901	27.9787	27.0683	27.4893	28.53	27.6422	27.8403	24.7502	26.8203	27.7433	26.7561	26.8777	27.6396	28.4547	27.4139	27.2085	27.0745	26.2719	27.3062	26.7189	27.9482	28.2772	27.8525	27.0498
RANBP1	26.5524	25.8632	24.9743	27.3688	25.8989	27.2416	25.2357	26.8218	27.8767	26.1515	26.699	27.5851	27.0253	27.3288	25.0553	26.4004	28.4569	25.5197	26.2887	27.0883	28.5184	27.1962	27.0327	26.5032	26.6316	27.0332	25.8002	27.1432	28.0809	26.8529	27.1279
RNASE3	24.5072	21.4111	19.968	21.6427	20.9659	21.7228	21.261	19.6821	22.9782	21.5198	22.3619	22.8178	22.1168	22.7753	21.6843	26.5215	28.1811	25.6147	27.1179	30.456	30.5503	31.1079	25.845	28.7017	27.3109	27.6134	27.42	29.895	28.6222	31.1553	28.9653
ISOC2	25.1345	24.4756	20.2015	26.6748	25.1508	26.361	24.3081	23.9052	26.9848	25.012	26.5479	27.0072	26.3433	27.0816	23.5844	24.9802	27.9641	24.5117	25.1678	26.2598	27.3473	26.0553	27.2816	26.135	25.5799	26.1046	24.6566	26.4084	26.5828	27.4766	25.6504
S100A4	26.1387	26.1344	24.7882	26.1867	24.8977	26.8865	24.2995	25.5198	28.3689	24.5759	26.1663	25.8331	25.819	26.666	23.7519	26.6898	28.3313	24.9575	26.3291	27.9346	28.1044	27.4915	26.9027	26.6023	26.8474	26.3894	25.6772	26.6697	26.7922	27.8388	25.8205
[truncated: 624 more rows]
