# Supplementary material for: The minichromosome maintenance complex drives esophageal basal zone hyperplasia
Source: JCI Insight. 2023 Sep 8;8(17):e172143. doi: 10.1172/jci.insight.172143 (PMC10544209; doi:10.1172/jci.insight.172143)
Supplement: Supplemental table 3 [file jciinsight-8-172143-s154.xlsx]

## Sheet: DEP
Supplementary Table 3, differentially expressed proteins
ID_REF	Log FC ([EoE] Vs [Ctrl])	p (Corr) ([EoE] Vs [Ctrl])
PRG2	8.05851	7.83705e-13
EPPK1	7.98266	4.79867e-10
EPX	7.58646	5.50776e-11
PRG3	7.06251	7.00416e-11
CLC	6.70408	2.17659e-13
RNASE3	6.22333	1.38353e-11
ALOX15	4.10188	0.000846907
MZB1	3.79888	2.15647e-05
CTSC	3.67114	2.3151e-05
SERPINB4	3.009	0.00335116
GLRX	2.9406	2.94524e-06
TNC	2.90566	5.59018e-05
CDK1	2.60777	0.000268293
DPYD	2.51103	1.7386e-05
LSP1	2.24531	6.45164e-05
ASPN	2.18823	0.00132308
CORO1A	2.18249	4.22372e-06
HCLS1	2.17403	0.000501895
PSMB10	2.09035	1.8185e-05
ITIH1	2.07006	0.00155174
MYOF	2.0627	0.00378244
MUC4	1.99059	0.00820306
STOM	1.95313	0.00280752
AGFG1	1.94892	0.00258028
COX17	1.92272	0.00123007
S100P	1.91407	0.0154969
GPX4	1.89725	0.00123007
COTL1	1.81052	0.000458177
RAC2	1.78162	0.00386158
TAPBP	1.77442	0.00155174
B2M	1.7661	0.00109996
PTPN6	1.75716	0.00125494
ARHGDIB	1.75585	1.20939e-05
DDX39A	1.75328	0.000397152
FAM3C	1.75275	0.0193371
BSG	1.74165	0.00039303
CDKN2AIP	1.71367	8.072e-05
GTF2F1	1.7093	0.000209358
GGH	1.67269	0.00771823
CAPN14	1.62655	0.00131722
SF3B1	1.62552	5.74579e-05
CTSG	1.60961	0.00257053
ATP1B1	1.59941	0.0272112
TTC1	1.59869	0.0121659
TAP2	1.59446	6.45164e-05
SYNPO	1.58659	0.0038229
ANXA6	1.58556	0.000197081
HMGB3	1.5835	0.00320134
SNRPA	1.58251	3.8784e-05
RPA2	1.58167	0.000899784
MX1	1.57921	0.00820306
CDH3	1.57916	0.000771096
DUOXA1	1.57796	0.00165838
PC	1.56207	0.0016584
PXN	1.55491	0.00820306
HPGD	1.55258	0.0134766
STX12	1.53093	0.00248702
SNAP23	1.52424	0.0135444
DUOX1	1.51268	0.000266283
TRAFD1	1.50144	0.000861892
UBA6	1.49931	0.00216339
ASS1	1.48518	0.00214999
SCIN	1.47826	0.000125645
F13A1	1.47407	0.0030248
APOL2	1.46979	0.00238602
GBP2	1.44473	0.00366374
MAP7D1	1.44397	0.00169843
FEN1	1.41871	0.0115547
LCP1	1.41429	7.41114e-07
EHD3	1.39373	0.000126319
VWA5A	1.38571	0.0184453
GTF2F2	1.37224	0.0224438
SMARCA4	1.36099	0.0193673
CD44	1.35661	6.45164e-05
CA2	1.34239	0.0147259
CD9	1.31731	0.000908765
LUZP1	1.30845	0.000831728
AIP	1.30442	0.00448802
PELP1	1.30412	0.0038229
TNFAIP6	1.30171	0.0298596
EIF2AK2	1.30135	0.0330089
SUMF2	1.29259	0.0143734
RNF213	1.28261	0.0112232
NUCB1	1.26918	0.00191059
ACTN1	1.26129	0.0020599
NUP50	1.26058	0.000852853
ITIH2	1.26058	0.00418332
ADAR	1.25761	4.96023e-05
TFRC	1.24302	0.0158289
RNASET2	1.24167	0.00234181
NDUFV2	1.23874	0.00171668
TYMP	1.23442	5.68431e-05
SRRM1	1.22859	0.00705643
ACAD9	1.22499	0.0239195
HIST1H1C	1.22237	0.0030248
H6PD	1.2205	0.00819892
GMFG	1.21773	0.0238911
DDX21	1.20494	0.00592575
UBA7	1.19945	0.0134681
ACOT7	1.19647	0.00839309
CTSD	1.19628	3.24883e-06
SEC23A	1.19326	0.037636
ALDH18A1	1.19312	0.00690086
HIBADH	1.18828	0.00865742
LGALS1	1.18587	0.00987735
LIMA1	1.17321	0.000223333
FERMT3	1.17139	0.0272112
NUP153	1.16382	0.0391586
SMC1A	1.16063	0.000495562
CORO7	1.14259	0.00625553
ARHGEF5	1.14138	0.0159925
FXR1	1.13972	0.0463159
MCM6	1.12703	0.00599853
PPP1R9B	1.11225	0.00668464
TRIP12	1.11212	0.00430189
LSR	1.10673	0.0091173
PTMA	1.10345	0.00268529
MRPS9	1.10229	0.00216339
ACOT1	1.10181	0.0271491
RTN4	1.10115	0.0252488
POLDIP3	1.09526	0.00638136
PRPF6	1.09235	0.00484528
ISYNA1	1.07902	0.0370514
SF3A2	1.07442	0.0477681
HCFC1	1.06881	0.000126319
TPM4	1.06782	3.24883e-06
RGS10	1.05986	0.00979535
MCM2	1.05267	0.00150545
HEXB	1.05029	0.0252883
ARPC1B	1.04819	0.00084295
CLIC4	1.0409	0.00248374
SAP18	1.03843	0.0453163
PSMB9	1.03831	0.042889
MYO1E	1.03637	0.0258279
IDH3A	1.03541	0.00155174
MCM4	1.03315	0.000694007
HIST1H1D	1.02449	0.000196193
EHD2	1.01091	0.0216726
PRPF8	1.01019	0.000637926
PFAS	1.00978	0.0100269
MSN	1.00769	0.00280752
DDX5	1.00052	0.00127509
KLK7	0.999065	0.0458081
IFI16	0.998739	0.000435664
CD14	0.994989	0.030456
HSPH1	0.993786	0.000532548
CNN2	0.988055	6.45164e-05
PAPSS1	0.986556	0.00574492
IFI35	0.978538	0.0239694
AP2B1	0.977844	0.0475275
ITGB4	0.974475	0.036528
PPT1	0.972094	0.00492742
SERPINH1	0.957466	0.00820306
EML4	0.95104	0.0207586
XRN2	0.94806	0.00449978
PHF5A	0.946842	0.00638136
ZNF326	0.944321	0.008977
PML	0.939515	0.00190809
MCM3	0.938593	0.0134993
SKIV2L2	0.934134	0.0283455
FLOT1	0.930411	0.0465117
SAE1	0.928246	0.00741983
SH3BP1	0.915864	0.00155174
SRP72	0.915734	0.0476387
FAM49B	0.908622	0.000101218
LASP1	0.903299	2.55893e-05
SERPINC1	0.901879	0.000581166
MCM5	0.900395	0.0187601
KPNA2	0.900292	0.0453436
ESYT1	0.889981	0.00793924
GNL1	0.887397	0.0105034
PDS5A	0.885323	0.00865742
NFKB1	0.884706	0.0013136
ZYX	0.884603	0.00340861
HMGN2	0.883954	0.000861892
PRPF19	0.883586	0.00502125
TBCB	0.872368	0.0253306
PNN	0.86284	0.0193673
SEPHS1	0.862343	0.019783
PPP3CA	0.842805	0.0328948
CASP1	0.841077	0.0124328
RPA1	0.839251	0.00467445
AIMP2	0.830831	0.00987293
SH2D4A	0.828294	0.0120482
VASP	0.824921	0.000157422
EFHD2	0.820368	0.0149438
BZW2	0.818632	0.044774
PACSIN2	0.812161	0.00553553
TCEA1	0.809765	0.0154652
SRSF9	0.808707	0.0176479
FLNA	0.807785	0.0187601
ST14	0.793791	0.0207586
HIST1H1E	0.79105	0.00996945
TCOF1	0.788455	0.0311897
PARP1	0.780693	0.0155265
MCM7	0.780398	0.0453625
DPYSL2	0.780253	0.0190701
STMN1	0.774308	0.017922
VIM	0.773463	0.00285497
SRRT	0.769762	0.00193765
ATAD3A	0.769725	0.0197622
SERPINB2	0.763443	0.0372941
RSL1D1	0.757355	0.0142824
HMGN4	0.756478	0.0253306
NASP	0.744754	0.00404104
ADD1	0.732706	0.0198499
LTA4H	0.726909	0.0344578
PSME2	0.723029	0.0269267
CHCHD3	0.719069	0.00771823
SUPT16H	0.716108	0.0144912
S100A4	0.709243	0.000899784
DNAJA1	0.704783	0.0039018
CPSF7	0.702009	0.0405354
FUBP1	0.684428	0.00534617
PDLIM4	0.680967	0.018261
SAMHD1	0.680704	0.00362612
FAM120A	0.67593	0.0150681
RCC2	0.670642	0.0267059
SVIL	0.664379	0.0135617
MTA2	0.663285	0.0245549
DDX46	0.65677	0.0124328
RHOG	0.653886	0.00190809
CCAR2	0.650329	0.0207474
ABCF1	0.643531	0.0283455
ITGB1	0.641824	0.0148744
H1FX	0.638975	0.0115922
STIM1	0.637327	0.0144912
NNT	0.634815	0.00888317
HNRNPL	0.634569	0.000139189
CHD4	0.625049	0.0212787
SMARCE1	0.624848	0.0351184
SMARCC2	0.614663	0.0288759
LGALS3BP	0.612941	0.0214966
IMMT	0.610125	0.00494872
HMGB2	0.605496	0.0125747
PPM1G	0.603131	0.0297578
NUP93	0.603027	0.0104521
RRBP1	0.589897	0.00503903
PAK2	0.589536	0.0136869
CPNE3	-0.594661	0.0111461
ANXA3	-0.594799	0.0117024
TRIM29	-0.599388	0.000595533
CSK	-0.601262	0.00771823
SCP2	-0.609285	0.0002273
DSP	-0.62554	0.000831728
HSPB1	-0.626958	0.00984609
VPS4B	-0.633862	0.000531467
TMOD3	-0.634668	0.00117939
GRN	-0.647212	0.00631626
AHNAK	-0.658033	0.000861892
CKAP4	-0.660395	0.029041
NAPA	-0.664864	0.0369555
GUK1	-0.669741	0.0384149
CBR3	-0.681288	0.00285497
ACADVL	-0.682597	0.0114705
ANXA2	-0.692747	0.00472719
FAM129B	-0.696566	0.0386401
TSTD1	-0.69804	0.0325977
LGALS7	-0.698629	0.0349027
PMVK	-0.741683	6.55682e-05
TECR	-0.753943	0.00212823
S100A14	-0.755625	0.0214315
PYGB	-0.764957	0.0115922
C2orf54	-0.784131	0.0305867
SHMT1	-0.787806	0.0203868
NRBP1	-0.791535	0.0475987
CD59	-0.792218	0.000209358
CCDC6	-0.823771	0.00123007
PTGR1	-0.85275	0.00934733
ALDH6A1	-0.861514	0.034127
PRDX5	-0.864383	0.000261513
TPD52L1	-0.869413	0.000261346
PPP1R13L	-0.87248	0.00127509
PKP1	-0.875557	2.32938e-05
HSPB8	-0.883279	0.00908769
PPFIBP2	-0.883777	0.017284
NPEPPS	-0.912688	5.68431e-05
SPTBN2	-0.95062	0.000240481
C6orf132	-0.957435	0.000943197
ADIRF	-0.958945	0.008977
MAPK3	-0.961011	0.000694007
S100A16	-0.966587	0.00652688
ENDOD1	-0.978117	0.0435184
EPS8L2	-0.999661	0.000144464
PGRMC2	-1.01309	0.00502125
MVK	-1.01461	0.0267864
TUFT1	-1.01636	0.0479871
CES2	-1.02485	0.000864006
ADH7	-1.02852	0.000180444
GBP6	-1.03521	0.00187117
YOD1	-1.03663	0.0461462
SH3GLB2	-1.04378	0.00734337
EVPL	-1.0444	2.69655e-05
SCRIB	-1.05143	0.0231271
PFKM	-1.0709	0.0398556
NAGK	-1.08595	9.03225e-05
KIF21A	-1.09794	0.00574492
AHNAK2	-1.09905	0.0016386
GPT2	-1.10842	0.0407168
MTPN	-1.11937	2.15647e-05
FAM162A	-1.13418	0.0236263
ANKRD35	-1.16208	0.0354304
UBE2M	-1.17859	0.0119185
BLMH	-1.18354	0.02158
TACC2	-1.18534	0.00155174
CNN3	-1.18954	0.00169843
MAPK13	-1.19553	0.0187601
CLIC3	-1.19642	3.92018e-05
UGDH	-1.20668	0.00316256
NEBL	-1.21354	0.0004018
SPRR1A	-1.21414	0.00609592
NAMPT	-1.21516	0.0291242
RANBP9	-1.21838	0.0190701
PPL	-1.22204	1.21795e-06
EPHX2	-1.22962	0.0161467
ACOX3	-1.23093	0.0161749
DOCK9	-1.27095	0.00303284
IL18	-1.28176	3.52085e-05
CLCA4	-1.28337	0.00144064
TOLLIP	-1.28347	0.0004018
PITHD1	-1.28896	0.000637926
PRSS27	-1.29534	0.0197622
NUCB2	-1.30966	0.00502125
NDRG1	-1.31397	6.12597e-07
KLK11	-1.32941	0.00574492
TPRG1	-1.33304	0.0260353
PDLIM2	-1.33312	0.00300328
VPS37B	-1.3498	0.024558
GLTP	-1.35379	0.0119445
UPP1	-1.35756	0.0435184
RNASE7	-1.36255	0.00908769
CAPNS2	-1.36556	0.00919007
KLK13	-1.36767	0.00638136
DSC2	-1.37261	7.5831e-07
SERPINB1	-1.37317	0.000713884
CMAS	-1.37418	0.000855548
PLCD1	-1.37654	0.00943762
ALDH3A1	-1.3803	0.000159138
PTK6	-1.38337	0.000817297
TRIP10	-1.39667	0.00319898
CRIP2	-1.39838	2.90582e-05
STARD10	-1.40509	0.00296961
SOD3	-1.4086	0.0239694
ME1	-1.41298	0.0329117
MVD	-1.41429	0.00208078
CALML3	-1.43381	0.000262819
PHGDH	-1.52349	5.3494e-06
TGM1	-1.52917	0.00609592
SPINK5	-1.55063	0.0167739
SULT2B1	-1.55686	0.0222532
AK4	-1.55769	0.000311527
FABP5	-1.56979	0.000249112
GMDS	-1.58359	0.0119185
CYB5A	-1.59178	0.008977
MGLL	-1.62466	0.00415198
ACPP	-1.63933	5.53853e-05
TOM1	-1.64163	0.000209358
EPS8L1	-1.67944	6.13868e-05
NCCRP1	-1.69065	0.00282547
CSTB	-1.70608	2.13453e-08
QSOX1	-1.73458	0.000146905
IMPA2	-1.74074	0.0216433
AKR1B10	-1.75199	0.00555519
HOPX	-1.76068	0.00148852
TTC22	-1.86402	0.0034809
HK2	-1.88794	0.0168552
DHRS1	-1.89992	0.0030248
GDPD3	-1.90813	0.001796
AKR1C2	-1.95356	0.00914752
AKR1C3	-1.96138	0.00039303
DAPL1	-1.98295	0.00857995
CALML5	-1.98886	0.000846907
ECM1	-2.02244	9.94151e-06
VSIG10L	-2.11631	1.84262e-05
ABLIM1	-2.17957	5.15319e-05
SPRR3	-2.18049	0.000637926
CYSRT1	-2.19417	0.0019545
S100A9	-2.32732	3.33048e-07
S100A8	-2.37172	6.62578e-07
A2ML1	-2.39366	7.98934e-07
SBSN	-2.39969	0.0180069
CSTA	-2.4223	0.000267202
TMPRSS11E	-2.52194	0.000852853
TP53I3	-2.56939	7.41114e-07
DDAH1	-2.5713	2.95874e-06
CRNN	-2.60254	7.5831e-07
HSPA2	-2.63131	0.0004018
PADI1	-2.63901	2.94524e-06
TMPRSS11B	-2.73508	6.55682e-05
IL36A	-2.78986	1.04486e-05
IVL	-2.82167	2.15647e-05
FAM25G	-2.85329	1.31469e-06
SLURP1	-3.14301	0.000626909
CRCT1	-3.17712	0.000495562
DSG1	-3.27138	6.82189e-08
CRYAB	-3.6287	7.5831e-07
ENDOU	-3.64406	2.24827e-07
CES1	-3.69893	0.000139189
TGM3	-3.75307	5.86835e-06
CRISP3	-4.06657	3.87848e-11
CDA	-4.17331	2.70305e-10
MUC21	-5.55562	2.20566e-06
