# Supplementary material for: The minichromosome maintenance complex drives esophageal basal zone hyperplasia
Source: JCI Insight. 2023 Sep 8;8(17):e172143. doi: 10.1172/jci.insight.172143 (PMC10544209; doi:10.1172/jci.insight.172143)
Supplement: Supporting data values [file jciinsight-8-172143-s155.xlsx]

## Sheet: Fig 2B
	Related to Fig 2B
		-log(10) pval
	wound healing	6.66
	response to wounding	6.24
	actin filament organization	5.84
	cytoskeleton organization	5.16
	supramolecular fiber organization	4.98
	protein-containing complex assembly	4.7
	regulation of peptidase activity	4.58
	double-strand break repair	4.52
	actin cytoskeleton organization	4.34
	icosanoid metabolic process	4.16
	cell-cell adhesion	2.87
	keratinocyte differentiation	2.03
	RNA splicing	1.43

## Sheet: Fig 3A 
		Ctrl									EoE
	MCM2	4.69027	4.95233	4.34636	6.7094	5.7401	4.13728	7.64852	6.52618	8.57963	13.4831	6.38056	8.40795	6.62974	7.48481	8.77312	5.43465
	MCM3	11.4173	12.09	12.0076	16.2848	15.2986	11.0888	19.8946	16.4247	22.183	33.6892	16.9655	21.9818	19.6196	18.9754	26.8527	18.353
	MCM4	10.2781	10.824	9.55511	15.5799	12.2937	9.39353	15.7145	14.486	17.9157	26.6193	15.1586	20.5998	18.0601	20.0139	21.7854	18.6949
	MCM5	7.60922	7.29151	7.40098	11.4973	9.89353	6.20551	14.9939	9.92454	13.6946	20.9515	9.71484	12.6018	10.7134	9.84392	12.7411	7.60878
	MCM6	4.66877	5.6182	5.30569	7.51653	5.89069	5.62634	8.863	8.08584	10.6784	19.0787	7.443	13.1286	9.62589	12.2405	15.9914	12.3451
	MCM7	13.2424	13.7384	13.8165	18.8586	18.2576	14.8284	23.9687	21.7852	28.248	37.3216	17.9411	28.0856	25.3131	30.6676	30.2652	22.0746

## Sheet: Fig 3B
		Ctrl															EoE
	MCM2	22.5782	21.8667	23.1907	24.8862	23.2087	23.8204	21.6973	22.7632	22.7399	23.9967	23.2214	24.2755	21.6316	23.1673	23.0065	24.6225	25.1315	24.17	25.2285	23.4405	22.527	23.9356	24.9519	25.4189	23.9399	25.5839	22.6676	23.2697	25.2994	27.1154	24.9228
	MCM3	21.0297	23.4057	22.7559	24.627	24.0201	24.3149	21.5814	22.8926	22.6589	23.6119	22.9926	23.5518	21.4381	22.1703	24.4578	24.0901	24.9357	23.6392	25.5875	23.784	21.622	23.3363	25.0832	26.115	23.964	25.9624	21.9338	22.5225	25.6844	27.1933	24.3691
	MCM4	23.391	23.9506	24.8865	25.5001	24.5318	25.4447	21.0521	23.8607	23.1455	24.5173	23.8253	24.9351	22.241	23.1001	24.1066	24.6708	25.3958	25.117	26.1159	24.6765	23.3464	25.0245	25.655	26.3637	24.5783	26.3101	24.1352	24.73	26.1237	27.7089	25.2289
	MCM5	22.1036	21.6436	23.2869	21.9395	23.7172	23.8749	20.4601	23.1473	22.8797	23.8288	22.9892	24.2808	21.7064	22.4213	24.4904	23.7728	24.7712	23.9494	25.111	22.9668	20.7212	22.4367	24.5631	25.4451	23.8761	25.7951	22.3383	23.4202	25.4204	26.7832	24.9193
	MCM6	22.2604	21.0627	24.6565	24.3249	23.9261	22.8724	20.3326	23.3637	22.3584	23.6385	22.64	22.9352	21.5712	22.1726	22.3931	23.5426	23.6948	24.0243	25.2518	22.5901	22.7341	23.9048	24.4292	25.6507	24.1779	25.3759	22.8182	23.494	25.0434	26.5386	24.2332
	MCM7	23.0221	23.5029	24.9839	25.8595	24.4388	25.6951	20.3899	23.6126	21.0578	24.0971	23.9902	24.904	22.0048	22.988	25.7976	24.5658	25.4534	24.9411	25.9669	23.6222	21.5306	23.9335	24.9522	25.9576	23.9286	26.7273	23.2292	24.2168	26.445	27.9859	25.3935

## Sheet: Fig 4A
percent cell death
CD	93.831	106.169
UT	5.61382	6.04565
Cipro	2.03578	2.28254	1.72733	2.09747

## Sheet: Fig 4C
	percent BrdU cells
	UT	IL-13	CIPRO	IL-13+CIPRO
	12	23	8	11
	14	25	11	15
	11	32	4	9
	18	32	8	10
	21	30	4	3
	18	34	10	4

## Sheet: Fig 4D
TEER		UT			IL-13			Cipro			Cipro+IL-13
	D3	150	140	150	150	140	150	150	140	150	150	140	150
	D5	230	230	250	240	240	230	240	250	250	240	240	220
	ALI D1	550	480	480	520	500	500	510	480	480	480	510	490
	ALI D3	1100	630	830	490	470	500	820	680	700	530	540	540
	ALI D5	2790	1130	1900	480	460	500	5960	2580	2920	530	600	680

## Sheet: Fig 5
positive cells
	UT not pre-extracted	UT pre-extracted	CIPRO not pre-extracted	CIPRO pre-extracted
	66	54	44	12
	68	62	51	6
	84	47	31	2

## Sheet: Fig 6C
	Ctrl										TG UT										TG Cipro
Thickness	15	18.385	17.205	15.62	16.643	18.028	14.422	17.029	13.038	14.318	19.698	21.541	33.121	27.203	29.547	34.234	35.228	33.734	44.011	36.77	15.556	19	11.314	17.692	19	19.723	17.464	12.207	15.232	18.385
	12.649	13	13.038	7.616	16.763	6	12.369	15.524	13.038	15.232	22.825	23.345	18.788	32.016	30.806	43.267	35.805	28.862	29.833	45.541	20.881	15.556	25.02	14	18.439	26.683	25.239	22.204	20.518	19.105
	10.817	16.401	11.662	8.062	18.028	11.662	14.213	15.297	9.055	14.866	33.136	33.302	29.698	27.074	38.275	38.949	43.909	28.653	33.136	34.176	14.318	24.042	20.591	36.125	19.416	17.464	16.553	15.652	21.633	27.459
	11.402	9.487	12.207	10.05	8.602	13.416	13.153	11.18	9.22	13.038	35	45.222	34.928	29.275	28.792	23.195	20.809	27	23.345	28.425	21.26	22.847	24.083	18.439	24.839	14.765	25.942	26.401	21.541	23.087
	14.142	20.1	10.296	14.422	13.928	10.817	12.369	14.765	16.763	15	32.016	23.259	25	32.894	22.561	32.311	43.046	37.802	37.736	30.017	19	15.033	20	29.411	21.19	19.209	19.235	26.401	19.416	21.932
Eos/hpf					Intercellular spaces
	Ctrl	TG UT	TG Cipro			Ctrl	TG	TG CIPRO
	2	173	46			0.2	13.6	1.1
	15	187	52			1.6	3	0.5
	8	171	128			0.3	9	1.1
	6	150	135			0.4	2.2	2
	7	200	141			0.9	2.1	0.4
	4	69	39			0.7	7.9	1.4
	7	103	97			0.1	3.1	0.8
	4	211	77			0.6	4.9	1.1
	2	35	107
	2	84	30

## Sheet: Fig 6E
MCM2 positive cells
	Ctrl	TG	TG CIPRO
	5	592	58
	479	1020	379
	30	801	409
	424	965	427
	340	542	185
	471	848	330

## Sheet: Fig 6F
BrdU positive cells
	Ctrl	TG	TG_Cipro
	0.769231	7.22756	0.817308
	0.849359	5.25641	4.08654
	1.21795	6.50641	1.76282
	1.13782	3.58974	2.90064
	1.02564	5.54487	2.01923
	1.10181	2.15016	1.55742
	0.646211	1.92934	0.452115
	1.17387	2.33612
	1.11692	2.97536
	0.961181

[truncated: 1 more sheets: Fig 6G]
